# Supplementary material for: Molecular Classification Models for Triple Negative Breast Cancer Subtype Using Machine Learning
Source: J Pers Med. 2021 Sep 1;11(9):881. doi: 10.3390/jpm11090881 (PMC8472680; doi:10.3390/jpm11090881)
Supplement: Supplementary file 1 [file jpm-11-00881-s001.zip]

Archive with 6 entries (6 files):
- S1. A training gene set.xlsx
- S2.Function analysis of up-DEGs.xlsx
- S3. Model performance.xlsx
- S4. Prediction of test set.xlsx
- S5. Comparison of up-DEGs between training and test set.xlsx
- Supplementary Table S6.pdf
