# Supplementary material for: Molecular Classification Models for Triple Negative Breast Cancer Subtype Using Machine Learning
Source: J Pers Med. 2021 Sep 1;11(9):881. doi: 10.3390/jpm11090881 (PMC8472680; doi:10.3390/jpm11090881)
Supplement: Supplementary file 1 [file jpm-11-00881-s001.zip › S1. A training gene set.xlsx]

## Sheet: Up-DEGs
DEG_BLIA	FC	DEG_BLIS	FC	DEG_MES	FC	DEG_LAR	FC
IDO1	4.41001	GABRP	6.97497	ADIPOQ	16.627	PIP	14.2861
CXCL13	4.13305	SOX8	5.48985	ADH1B	14.3213	FOXA1	12.5222
MMP12	3.69326	SHC4	4.50739	OGN	10.4383	DHRS2	10.5939
LAMP3	3.59651	ROPN1	4.21487	CD36	9.45769	TFF1	10.2654
CXCL11	3.49208	PROM1	4.17121	FABP4	9.39804	MLPH	9.97284
GZMB	3.42505	KRT14	3.88842	CHRDL1	9.20517	AGR3	9.70403
RARRES1	3.39991	KRT81	3.85949	CFD	8.4961	TFF3	9.48359
CXCL10	3.39671	HORMAD1	3.74543	LINC01279	8.04729	NAT1	8.26878
CHI3L1	2.85339	VTCN1	3.74078	PLIN1	7.4923	AGR2	8.01067
AIM2	2.8126	SOSTDC1	3.5706	SFRP4	7.15086	C9orf152	7.86813
NUF2	2.71408	PNMA8A	3.50438	ACKR1	7.11291	SCUBE2	6.98943
TTK	2.69958	IRX1	3.47018	IGF1	5.94565	GATA3	6.86121
CXCL9	2.65609	UGT8	3.38293	HBB	5.85798	SIDT1	6.79019
APOBEC3B	2.64749	KRT23	3.3103	EFEMP1	5.83853	REEP6	6.60264
MCM10	2.6265	ART3	3.23823	GPX3	5.82444	MUCL1	6.37489
GBP5	2.62397	ELF5	3.22539	CXCL14	5.51239	AR	6.20158
EZH2	2.61068	MIA	3.21289	ENPP2	5.32391	TOX3	5.89516
CCL5	2.59566	TTYH1	3.15484	SRPX	5.27137	GPR160	5.32249
ADAMDEC1	2.55211	PTPRZ1	3.15268	DPT	5.2339	PRR15	5.25209
CEP55	2.54157	COL9A3	3.07619	IL33	5.18825	FAM110C	5.19054
MMP1	2.5394	KANK4	3.02202	AOC3	5.05231	CYP4Z2P	5.17424
GBP1	2.53525	EN1	3.0005	F13A1	4.85077	CEACAM6	5.07762
IFI44L	2.50664	DNER	2.95818	ITM2A	4.54412	KIAA1324	5.04979
KRT6A	2.50543	BCL11A	2.94393	GPR34	4.51886	AZGP1	4.84089
DLGAP5	2.48713	FOXC1	2.92541	IGFBP6	4.51127	CPB1	4.65052
KLHDC7B	2.48636	TUBB2B	2.92312	G0S2	4.4836	DSCAM-AS1	4.43767
CHI3L2	2.47072	SLC6A14	2.85813	EDNRB	4.44847	CYP2B7P	4.36965
FOXM1	2.4549	DSC3	2.73521	MFAP5	4.40875	STARD10	4.31865
CDKN2A	2.44284	CRISPLD1	2.71971	MRC1	4.38326	DACH1	4.26819
TAP1	2.43538	SFRP1	2.70247	CCDC80	4.35641	CA12	4.23482
PSMB9	2.42178	BAMBI	2.69854	LEP	4.35225	SDR16C5	4.06999
TMPRSS3	2.41997	PTX3	2.61501	DCN	4.33065	CMBL	4.06974
CMPK2	2.41696	GPM6B	2.50809	CILP	4.24244	KRT18	3.85123
NDC80	2.38862	DSC2	2.46119	ITIH5	4.20698	CYP4Z1	3.84481
MELK	2.37832	FREM2	2.388	GIMAP7	4.17915	ZNF703	3.81516
RTP4	2.33009	SOX10	2.38661	TMEM100	4.17497	LOC101926959	3.73995
PPP1R14C	2.32791	PTCHD1	2.36408	CFH	4.15685	ALCAM	3.69977
CDC20	2.32379	NRTN	2.34924	DCLK1	4.15398	TSPAN1	3.66071
PBK	2.31315	FAM198A	2.34418	SYNPO2	4.12141	SMIM14	3.62471
CCL8	2.29884	KCNK5	2.34203	ADGRL4	4.04469	SYBU	3.60841
FDCSP	2.2782	COL2A1	2.34044	MRGPRF	4.03114	SHISA2	3.6045
MUC16	2.27584	VANGL2	2.33749	EMCN	3.99361	CAPN13	3.54283
TRIP13	2.26626	SIX3	2.33667	EBF1	3.99271	APOD	3.51937
PDZK1IP1	2.25646	DSG3	2.33054	AKR1C3	3.98859	ZG16B	3.49928
LRP8	2.24983	MAP3K21	2.31421	FOSB	3.97427	BMPR1B	3.46845
MX1	2.24007	CHMP4C	2.29509	CXCL12	3.94428	PKIB	3.4524
FAM83D	2.23298	KRT15	2.29095	CPA3	3.92308	GPRC5A	3.43757
GABRP	2.22575	KIT	2.28642	TSPAN7	3.90749	CLSTN2	3.41316
RAD51AP1	2.2206	FRMD3	2.28562	TGFBR3	3.9053	SLC39A6	3.393
ANLN	2.21781	TET1	2.28509	CNRIP1	3.90331	CPA3	3.36149
KIF15	2.20603	RNF182	2.28152	ADRA2A	3.86175	CYP4X1	3.33353
KIF20A	2.18762	PRAME	2.26472	C7	3.83737	VAV3	3.292
STAT1	2.18105	TDRD12	2.2643	PCOLCE2	3.83402	ABAT	3.27029
GZMA	2.1745	KRT6B	2.25195	ADAMTS5	3.82466	INPP4B	3.26844
TPX2	2.17363	SERPINB5	2.2476	LRRN4CL	3.78971	SLC2A10	3.24145
MAP3K21	2.17296	KLF5	2.23825	WISP2	3.7709	TFAP2B	3.23832
MMP7	2.15655	TMEM158	2.23666	PROS1	3.71926	FAM174B	3.22305
SMC4	2.15514	CYB5R2	2.23286	AKR1C2	3.71579	UGT2B28	3.18634
PROM1	2.14929	FOXP4-AS1	2.21428	GIMAP6	3.70101	HPGD	3.18518
PTTG1	2.13685	PRTFDC1	2.20892	FOS	3.67819	TPRG1	3.1686
CDK1	2.10578	MAP2	2.20776	MAMDC2	3.61728	SLC9A3R1	3.16095
STIL	2.10339	CYP39A1	2.17293	CCL19	3.61372	GFRA1	3.15203
HERC5	2.1017	TFCP2L1	2.16148	GHR	3.56558	GALNT6	3.143
WARS	2.09512	VGLL1	2.15764	LPL	3.56546	GALNT7	3.12481
MASTL	2.08387	MAMLD1	2.14969	HTR2B	3.5554	PRR15L	3.12453
NLRC5	2.06649	ID4	2.14167	HMCN1	3.51686	KCNE4	3.06427
NCAPG	2.05825	LRRN1	2.12515	FGL2	3.516	FBP1	3.06285
BBOX1	2.04974	TTK	2.12062	TIMP4	3.49803	LINC00993	3.04896
ZBED2	2.04925	TCF7L1	2.11766	CAV1	3.4516	SLC16A6	3.00728
KIF14	2.0412	GGH	2.09993	GPAM	3.44818	TMC4	2.97949
PMAIP1	2.03862	CRYAB	2.08904	EGR3	3.42814	COMP	2.9267
EGFL6	2.03723	NINL	2.07456	OLFML1	3.41494	CLGN	2.92215
TOP2A	2.03191	NCAN	2.0711	GGTA1P	3.38406	LRG1	2.91811
XK	2.02602	EPHB3	2.06125	NDN	3.373	CRIP1	2.89649
POU2AF1	2.02207	PHGDH	2.04587	SPARCL1	3.35751	CAPN8	2.86944
E2F8	2.01837	PRKX	2.04326	P2RY14	3.34314	NQO1	2.82744
IRF1	2.011	PCAT6	2.04163	MFAP4	3.33069	COL10A1	2.81822
ANP32E	2.00851	ESRP1	2.03152	CLU	3.32852	ANXA9	2.80691
CKS2	2.00707	FZD7	2.01868	C2orf40	3.31875	PDZK1	2.79725
CDCA8	2.00084	SLC26A2	2.00509	SERPINF1	3.31459	SERHL2	2.78232
				GALNT15	3.31422	CXXC5	2.78208
				MMRN2	3.30887	ARMT1	2.76102
				TCEAL7	3.30505	HSPB1	2.74424
				ANGPTL1	3.28906	SYTL2	2.73905
				SPON1	3.24444	SLC27A2	2.71879
				APOD	3.23806	ERBB4	2.70682
				ADRB2	3.23331	CLCA2	2.69653
				LY96	3.22566	DHCR24	2.69518
				ADGRD1	3.21719	GPD1L	2.69046
				PPARG	3.20609	NPNT	2.68829
				FSTL1	3.19304	TMC5	2.66723
				PCSK5	3.19232	MUC1	2.64765
				PLTP	3.19198	TSPAN8	2.63856
				HSD17B11	3.17848	SCGB2A2	2.63223
				CH25H	3.16765	REEP1	2.61241
				ZCCHC24	3.16675	ACADSB	2.58952
				C6	3.1618	CREB3L4	2.5747
				SCGB2A2	3.16076	EFHD1	2.57094
				C16orf54	3.14815	PLAT	2.56495
				SELP	3.13488	TBC1D9	2.56085
				SLIT2	3.10634	HMGCS2	2.50816
				MPEG1	3.10535	DEGS2	2.43838
				FMO2	3.10064	NOSTRIN	2.43657
				COLEC12	3.0949	WWP1	2.43437
				ALDH1A1	3.08535	MPV17L	2.43228
				THBS4	3.0688	TNNT1	2.37315
				SCN4B	3.06796	SPDEF	2.36915
				RSPO3	3.06649	HIST1H4H	2.35202
				VSIG4	3.06551	ZBTB42	2.35038
				VGLL3	3.06262	ALDH3B2	2.34775
				SEMA3G	3.06177	KRT8	2.34368
				AOX1	3.06116	FSIP1	2.34069
				OMD	3.04226	SHROOM3	2.34045
				AGTR1	3.03934	HIST1H1C	2.33382
				FAT4	3.03775	MCCC2	2.33312
				JAM2	3.03543	ACOX2	2.32664
				SRGN	3.0221	ABCA12	2.32294
				CIDEC	3.02062	MB	2.31881
				CAVIN2	3.00571	SYT1	2.30622
				FBLN1	2.99668	MSMB	2.30047
				SLIT3	2.98337	MSX2	2.29354
				FMOD	2.97698	POTEM	2.28808
				CPXM1	2.9658	ABCC11	2.28076
				FMO1	2.96006	HIST2H2BE	2.26728
				GIMAP2	2.95334	FAM214A	2.26498
				PDGFRL	2.94404	SLC44A4	2.2604
				KCTD12	2.93992	ANKRD30A	2.25836
				CPVL	2.93507	BIK	2.25726
				JCHAIN	2.93285	GREB1	2.25713
				TNMD	2.93144	NTN4	2.24216
				FAM162B	2.92929	MATN3	2.23542
				MCTP1	2.92366	ALOX15B	2.23186
				GEM	2.92181	MRPS30	2.23052
				GNG11	2.91565	SLC7A8	2.22973
				CLIC2	2.91281	CROT	2.22517
				LHFPL6	2.91016	CYP4B1	2.22349
				SFRP2	2.89204	TTC8	2.22207
				PLSCR4	2.89159	TCEAL1	2.2172
				S1PR1	2.88628	LRBA	2.21683
				GIMAP1	2.88106	RND1	2.21144
				CLDN5	2.86507	PRLR	2.20247
				CDH5	2.85581	ACOT4	2.20137
				ZEB2	2.85465	BPIFB1	2.1957
				MEOX1	2.85379	SYT17	2.19317
				COL15A1	2.84622	TMEM45B	2.19003
				MIR100HG	2.84516	DCXR	2.18931
				APOLD1	2.84039	CERS6	2.18388
				ZNF423	2.8374	CYB5A	2.16988
				ADGRF5	2.82534	ACSS3	2.16514
				ACVR1C	2.81231	MARVELD2	2.15839
				ZFPM2	2.81005	FLRT3	2.15556
				MME	2.80932	LYPD6B	2.15393
				PLA2G2A	2.80446	SORD	2.15386
				CD163	2.8028	ASPN	2.14736
				PDE2A	2.78801	TRIL	2.14716
				PLIN4	2.7818	ATP7B	2.14248
				CD69	2.78112	RAI2	2.13886
				CTSK	2.76868	IRX5	2.13089
				ECSCR	2.76751	ADRA2A	2.12986
				TFPI	2.7674	ZNF652	2.12964
				LYVE1	2.76251	MAGED2	2.12554
				FHL1	2.75677	MYO5C	2.1246
				HAS2	2.73998	RERG	2.12357
				WLS	2.73431	PNPLA4	2.12346
				NRN1	2.72131	HIST1H2BC	2.11514
				PCK1	2.72013	PGR	2.10996
				CD14	2.71725	NRIP1	2.10834
				PTGDS	2.70949	C5orf30	2.09497
				AKAP12	2.70948	HGD	2.08024
				PLPP1	2.70557	AP1M2	2.07754
				EVI2A	2.70247	ARFGEF3	2.07526
				OLFML3	2.69045	VSTM2A	2.07477
				MEOX2	2.68337	STEAP4	2.07249
				SCARA5	2.67057	REPS2	2.06933
				DAB2	2.66727	ESRRG	2.06399
				GIMAP4	2.66665	STC2	2.05045
				CFI	2.66588	THRSP	2.04833
				TMEM255A	2.65443	REEP5	2.04526
				IGFBP4	2.64841	SPOPL	2.04411
				FBN1	2.64381	P4HTM	2.04307
				SLC19A3	2.64089	RAB30	2.03781
				CAV2	2.61578	LRRC31	2.03632
				GZMK	2.61131	CERS4	2.02906
				CDO1	2.61069	RAB17	2.02343
				DIPK1A	2.60172	DYNLRB2	2.02032
				CD93	2.59106	EPB41L5	2.01848
				RELN	2.58187	LINC01116	2.01601
				C3	2.5818	GRP	2.01505
				DUSP6	2.57574	SDC4	2.01422
				AQP1	2.57382	AKR1D1	2.01048
				ECM2	2.57127	SLC39A11	2.0089
				SOX17	2.56723	SLC19A2	2.00702
				SELL	2.55574	SMIM22	2.00472
				PTX3	2.54575	HSPA2	2.00366
				C1QB	2.53665	BLVRB	2.00323
				CPE	2.53311	GATA3-AS1	2.00106
				MGLL	2.53224	GSE1	2.00039
				NAP1L3	2.5233
				IGDCC4	2.52179
				RARRES2	2.52126
				EPDR1	2.5072
				RGS18	2.50375
				NTN4	2.50269
				CSF2RB	2.48606
				PRICKLE2	2.485
				ANKRD29	2.4724
				CCDC69	2.46653
				EPB41L3	2.46575
				RGL1	2.4657
				MS4A6A	2.46451
				CLDN11	2.45712
				PLPP3	2.45361
				PECAM1	2.4535
				LIFR	2.45343
				MICU3	2.44716
				NNMT	2.43183
				LPAR1	2.43051
				PRRX1	2.42921
				RNASE6	2.42579
				HOXD8	2.42365
				MAN1C1	2.42236
				IL6	2.4202
				CD248	2.41803
				C1R	2.41641
				SPRY1	2.41225
				TM6SF1	2.41187
				MEF2C	2.40059
				COX7A1	2.39434
				MT1M	2.39299
				TCF4	2.38619
				PAMR1	2.38592
				STEAP1	2.38496
				EVI2B	2.37707
				CLEC2B	2.3705
				ABCA6	2.36789
				NOSTRIN	2.3675
				C1QA	2.36518
				FBLN5	2.36052
				NEXN	2.35788
				PEAR1	2.35144
				PCOLCE	2.34997
				HCAR3	2.3452
				PDGFD	2.34227
				SELE	2.34108
				GLT8D2	2.33802
				AADAC	2.33787
				KCNJ8	2.33745
				FILIP1L	2.33578
				NID2	2.33172
				GZMA	2.32557
				THSD7A	2.32337
				FCN1	2.32037
				LUM	2.31582
				EMP3	2.31533
				ANGPTL2	2.3135
				FCGR2B	2.31303
				HOXA5	2.30984
				MAOA	2.30558
				CCDC3	2.30222
				LIMA1	2.29917
				CPED1	2.29588
				HLA-DPA1	2.29571
				CCDC178	2.28238
				TMEM140	2.27921
				ZBTB16	2.27743
				IL10RA	2.27551
				LINC01140	2.2754
				PTPRC	2.27449
				MS4A4A	2.26884
				GPR183	2.26684
				PRG4	2.26674
				HTRA1	2.26641
				TMEM119	2.26508
				HSD11B1	2.2566
				LRRC32	2.25316
				RASD1	2.25014
				TSHZ2	2.24963
				PRSS23	2.24662
				HCLS1	2.24233
				ID3	2.23999
				TMEM132C	2.23939
				HAS1	2.23863
				IL6ST	2.23824
				HLA-DMA	2.23777
				EMP1	2.23688
				TWIST1	2.23458
				MS4A7	2.23351
				RCAN2	2.23094
				TMTC1	2.22289
				MEST	2.21976
				CHL1	2.2146
				MAN1A1	2.21109
				NR3C1	2.20913
				GYG2	2.20735
				C1orf162	2.20592
				TXNIP	2.20574
				CYTIP	2.20515
				CHSY3	2.20483
				FGF7P3	2.19377
				HLA-DRA	2.19096
				STEAP4	2.19016
				TM4SF18	2.18677
				P2RY13	2.18645
				PTN	2.18564
				ACSL1	2.18377
				THBD	2.1809
				IRF8	2.17791
				SPRY2	2.17684
				DOCK11	2.17647
				MNDA	2.17593
				LAMA2	2.17246
				KAT2B	2.17174
				SCGB1D2	2.16685
				CLMP	2.16069
				GPR171	2.15457
				ASPA	2.1527
				C1S	2.14614
				CYP1B1	2.1439
				ANGPT1	2.14235
				FRMD6	2.14073
				FMO3	2.13382
				ITGBL1	2.13334
				NAP1L5	2.13251
				MMRN1	2.13149
				ZFP36	2.13143
				RAI2	2.12767
				ACKR4	2.1255
				CES1	2.12521
				PROCR	2.12413
				CSF1R	2.11998
				APLNR	2.11682
				CREBL2	2.11647
				SNAI2	2.11291
				GPR146	2.11124
				C1orf54	2.10238
				LGMN	2.09813
				PLAC8	2.09634
				RUNDC3B	2.09625
				PPP1R16B	2.09484
				LDB2	2.09407
				CELF2	2.09105
				SERPING1	2.09029
				SCUBE2	2.09027
				CD52	2.0898
				DDR2	2.08952
				CYYR1	2.08793
				SLC16A7	2.08709
				ANXA1	2.08585
				KLB	2.08235
				CCL8	2.08045
				CCL2	2.07875
				BCHE	2.0754
				SEMA3C	2.07513
				TRBC1	2.07438
				LRCH2	2.07388
				THRSP	2.07169
				FBLN2	2.06735
				MEIS2	2.06724
				NUAK1	2.06722
				GPRASP1	2.06508
				ASPN	2.06035
				CD34	2.05842
				TCIM	2.05538
				ADAM12	2.05473
				FOXO1	2.05281
				CTSC	2.04893
				SMIM3	2.04755
				GFPT2	2.04473
				S100A4	2.0446
				SAMHD1	2.04453
				MN1	2.04394
				BHMT2	2.0435
				ITGA1	2.04324
				SUCNR1	2.04079
				EPS8	2.03979
				RBMS3	2.03866
				HEG1	2.03344
				PALMD	2.03325
				TNFRSF17	2.03149
				CCR1	2.03015
				RBP7	2.02887
				BNC2	2.02787
				EGFL6	2.02587
				SLFN11	2.02545
				EFEMP2	2.02432
				VWF	2.0202
				IL7R	2.01733
				CARD6	2.01691
				RAMP3	2.01631
				CCL18	2.01471
				EMX2	2.01404
				INMT	2.01244
				TYROBP	2.01085
				TNFRSF1B	2.01076
				ADAMTS1	2.00773
				GMFG	2.00624
				KLF4	2.00508
				FYN	2.00438
				TNN	2.0021
				CASQ2	2.00149

## Sheet: A trainning gene set
BLIA (73 genes)		BLIS (75 genes)		MES (385 genes)		LAR (186 genes)		4 common genes in BLIA and BLIS
IDO1		SOX8		ADIPOQ		PIP		TTK
CXCL13		SHC4		ADH1B		FOXA1		GABRP
MMP12		ROPN1		OGN		DHRS2		MAP3K21
LAMP3		KRT14		CD36		TFF1		PROM1
CXCL11		KRT81		FABP4		MLPH
GZMB		HORMAD1		CHRDL1		AGR3		3 common genes in BLIA and MES
RARRES1		VTCN1		CFD		TFF3		CCL8
CXCL10		SOSTDC1		LINC01279		NAT1		GZMA
CHI3L1		PNMA8A		PLIN1		AGR2		EGFL6
AIM2		IRX1		SFRP4		C9orf152
NUF2		UGT8		ACKR1		GATA3		1 common genes in BLIS and MES
CXCL9		KRT23		IGF1		SIDT1		PTX3
APOBEC3B		ART3		HBB		REEP6
MCM10		ELF5		EFEMP1		MUCL1		11common genes in MES and LAR
GBP5		MIA		GPX3		AR		CPA3
EZH2		TTYH1		CXCL14		TOX3		ADRA2A
CCL5		PTPRZ1		ENPP2		GPR160		APOD
ADAMDEC1		COL9A3		SRPX		PRR15		SCGB2A2
CEP55		KANK4		DPT		FAM110C		NTN4
MMP1		EN1		IL33		CYP4Z2P		NOSTRIN
GBP1		DNER		AOC3		CEACAM6		STEAP4
IFI44L		BCL11A		F13A1		KIAA1324		RAI2
KRT6A		FOXC1		ITM2A		AZGP1		SCUBE2
DLGAP5		TUBB2B		GPR34		CPB1		THRSP
KLHDC7B		SLC6A14		IGFBP6		DSCAM-AS1		ASPN
CHI3L2		DSC3		G0S2		CYP2B7P
FOXM1		CRISPLD1		EDNRB		STARD10
CDKN2A		SFRP1		MFAP5		DACH1
TAP1		BAMBI		MRC1		CA12
PSMB9		GPM6B		CCDC80		SDR16C5
TMPRSS3		DSC2		LEP		CMBL
CMPK2		FREM2		DCN		KRT18
NDC80		SOX10		CILP		CYP4Z1
MELK		PTCHD1		ITIH5		ZNF703
RTP4		NRTN		GIMAP7		LOC101926959
PPP1R14C		FAM198A		TMEM100		ALCAM
CDC20		KCNK5		CFH		TSPAN1
PBK		COL2A1		DCLK1		SMIM14
FDCSP		VANGL2		SYNPO2		SYBU
MUC16		SIX3		ADGRL4		SHISA2
TRIP13		DSG3		MRGPRF		CAPN13
PDZK1IP1		CHMP4C		EMCN		ZG16B
LRP8		KRT15		EBF1		BMPR1B
MX1		KIT		AKR1C3		PKIB
FAM83D		FRMD3		FOSB		GPRC5A
RAD51AP1		TET1		CXCL12		CLSTN2
ANLN		RNF182		TSPAN7		SLC39A6
KIF15		PRAME		TGFBR3		CYP4X1
KIF20A		TDRD12		CNRIP1		VAV3
STAT1		KRT6B		C7		ABAT
TPX2		SERPINB5		PCOLCE2		INPP4B
MMP7		KLF5		ADAMTS5		SLC2A10
SMC4		TMEM158		LRRN4CL		TFAP2B
PTTG1		CYB5R2		WISP2		FAM174B
CDK1		FOXP4-AS1		PROS1		UGT2B28
STIL		PRTFDC1		AKR1C2		HPGD
HERC5		MAP2		GIMAP6		TPRG1
WARS		CYP39A1		FOS		SLC9A3R1
MASTL		TFCP2L1		MAMDC2		GFRA1
NLRC5		VGLL1		CCL19		GALNT6
NCAPG		MAMLD1		GHR		GALNT7
BBOX1		ID4		LPL		PRR15L
ZBED2		LRRN1		HTR2B		KCNE4
KIF14		TCF7L1		HMCN1		FBP1
PMAIP1		GGH		FGL2		LINC00993
TOP2A		CRYAB		TIMP4		SLC16A6
XK		NINL		CAV1		TMC4
POU2AF1		NCAN		GPAM		COMP
E2F8		EPHB3		EGR3		CLGN
IRF1		PHGDH		OLFML1		LRG1
ANP32E		PRKX		GGTA1P		CRIP1
CKS2		PCAT6		NDN		CAPN8
CDCA8		ESRP1		SPARCL1		NQO1
		FZD7		P2RY14		COL10A1
		SLC26A2		MFAP4		ANXA9
				CLU		PDZK1
				C2orf40		SERHL2
				SERPINF1		CXXC5
				GALNT15		ARMT1
				MMRN2		HSPB1
				TCEAL7		SYTL2
				ANGPTL1		SLC27A2
				SPON1		ERBB4
				ADRB2		CLCA2
				LY96		DHCR24
				ADGRD1		GPD1L
				PPARG		NPNT
				FSTL1		TMC5
				PCSK5		MUC1
				PLTP		TSPAN8
				HSD17B11		REEP1
				CH25H		ACADSB
				ZCCHC24		CREB3L4
				C6		EFHD1
				C16orf54		PLAT
				SELP		TBC1D9
				SLIT2		HMGCS2
				MPEG1		DEGS2
				FMO2		WWP1
				COLEC12		MPV17L
				ALDH1A1		TNNT1
				THBS4		SPDEF
				SCN4B		HIST1H4H
				RSPO3		ZBTB42
				VSIG4		ALDH3B2
				VGLL3		KRT8
				SEMA3G		FSIP1
				AOX1		SHROOM3
				OMD		HIST1H1C
				AGTR1		MCCC2
				FAT4		ACOX2
				JAM2		ABCA12
				SRGN		MB
				CIDEC		SYT1
				CAVIN2		MSMB
				FBLN1		MSX2
				SLIT3		POTEM
				FMOD		ABCC11
				CPXM1		HIST2H2BE
				FMO1		FAM214A
				GIMAP2		SLC44A4
				PDGFRL		ANKRD30A
				KCTD12		BIK
				CPVL		GREB1
				JCHAIN		MATN3
				TNMD		ALOX15B
				FAM162B		MRPS30
				MCTP1		SLC7A8
				GEM		CROT
				GNG11		CYP4B1
				CLIC2		TTC8
				LHFPL6		TCEAL1
				SFRP2		LRBA
				PLSCR4		RND1
				S1PR1		PRLR
				GIMAP1		ACOT4
				CLDN5		BPIFB1
				CDH5		SYT17
				ZEB2		TMEM45B
				MEOX1		DCXR
				COL15A1		CERS6
				MIR100HG		CYB5A
				APOLD1		ACSS3
				ZNF423		MARVELD2
				ADGRF5		FLRT3
				ACVR1C		LYPD6B
				ZFPM2		SORD
				MME		TRIL
				PLA2G2A		ATP7B
				CD163		IRX5
				PDE2A		ZNF652
				PLIN4		MAGED2
				CD69		MYO5C
				CTSK		RERG
				ECSCR		PNPLA4
				TFPI		HIST1H2BC
				LYVE1		PGR
				FHL1		NRIP1
				HAS2		C5orf30
				WLS		HGD
				NRN1		AP1M2
				PCK1		ARFGEF3
				CD14		VSTM2A
				PTGDS		REPS2
				AKAP12		ESRRG
				PLPP1		STC2
				EVI2A		REEP5
				OLFML3		SPOPL
				MEOX2		P4HTM
				SCARA5		RAB30
				DAB2		LRRC31
				GIMAP4		CERS4
				CFI		RAB17
				TMEM255A		DYNLRB2
				IGFBP4		EPB41L5
				FBN1		LINC01116
				SLC19A3		GRP
				CAV2		SDC4
				GZMK		AKR1D1
				CDO1		SLC39A11
				DIPK1A		SLC19A2
				CD93		SMIM22
				RELN		HSPA2
				C3		BLVRB
				DUSP6		GATA3-AS1
				AQP1		GSE1
				ECM2
				SOX17
				SELL
				C1QB
				CPE
				MGLL
				NAP1L3
				IGDCC4
				RARRES2
				EPDR1
				RGS18
				CSF2RB
				PRICKLE2
				ANKRD29
				CCDC69
				EPB41L3
				RGL1
				MS4A6A
				CLDN11
				PLPP3
				PECAM1
				LIFR
				MICU3
				NNMT
				LPAR1
				PRRX1
				RNASE6
				HOXD8
				MAN1C1
				IL6
				CD248
				C1R
				SPRY1
				TM6SF1
				MEF2C
				COX7A1
				MT1M
				TCF4
				PAMR1
				STEAP1
				EVI2B
				CLEC2B
				ABCA6
				C1QA
				FBLN5
				NEXN
				PEAR1
				PCOLCE
				HCAR3
				PDGFD
				SELE
				GLT8D2
				AADAC
				KCNJ8
				FILIP1L
				NID2
				THSD7A
				FCN1
				LUM
				EMP3
				ANGPTL2
				FCGR2B
				HOXA5
				MAOA
				CCDC3
				LIMA1
				CPED1
				HLA-DPA1
				CCDC178
				TMEM140
				ZBTB16
				IL10RA
				LINC01140
				PTPRC
				MS4A4A
				GPR183
				PRG4
				HTRA1
				TMEM119
				HSD11B1
				LRRC32
				RASD1
				TSHZ2
				PRSS23
				HCLS1
				ID3
				TMEM132C
				HAS1
				IL6ST
				HLA-DMA
				EMP1
				TWIST1
				MS4A7
				RCAN2
				TMTC1
				MEST
				CHL1
				MAN1A1
				NR3C1
				GYG2
				C1orf162
				TXNIP
				CYTIP
				CHSY3
				FGF7P3
				HLA-DRA
				TM4SF18
				P2RY13
				PTN
				ACSL1
				THBD
				IRF8
				SPRY2
				DOCK11
				MNDA
				LAMA2
				KAT2B
				SCGB1D2
				CLMP
				GPR171
				ASPA
				C1S
				CYP1B1
				ANGPT1
				FRMD6
				FMO3
				ITGBL1
				NAP1L5
				MMRN1
				ZFP36
				ACKR4
				CES1
				PROCR
				CSF1R
				APLNR
				CREBL2
				SNAI2
				GPR146
				C1orf54
				LGMN
				PLAC8
				RUNDC3B
				PPP1R16B
				LDB2
				CELF2
				SERPING1
				CD52
				DDR2
				CYYR1
				SLC16A7
				ANXA1
				KLB
				CCL2
				BCHE
				SEMA3C
				TRBC1
				LRCH2
				FBLN2
				MEIS2
				NUAK1
				GPRASP1
				CD34
				TCIM
				ADAM12
				FOXO1
				CTSC
				SMIM3
				GFPT2
				S100A4
				SAMHD1
				MN1
				BHMT2
				ITGA1
				SUCNR1
				EPS8
				RBMS3
				HEG1
				PALMD
				TNFRSF17
				CCR1
				RBP7
				BNC2
				SLFN11
				EFEMP2
				VWF
				IL7R
				CARD6
				RAMP3
				CCL18
				EMX2
				INMT
				TYROBP
				TNFRSF1B
				ADAMTS1
				GMFG
				KLF4
				FYN
				TNN
				CASQ2
