# Supplementary material for: Molecular Classification Models for Triple Negative Breast Cancer Subtype Using Machine Learning
Source: J Pers Med. 2021 Sep 1;11(9):881. doi: 10.3390/jpm11090881 (PMC8472680; doi:10.3390/jpm11090881)
Supplement: Supplementary file 1 [file jpm-11-00881-s001.zip › S2.Function analysis of up-DEGs.xlsx]

## Sheet: BLIA_Annotation
MyList	Gene ID	Type	Tax ID	Homologene Gene ID	Homologene Gene Tax ID	Gene Symbol	Description	Biological Process (GO)	Kinase Class (UniProt)	Protein Function (Protein Atlas)	Subcellular Location (Protein Atlas)	Drug (DrugBank)	Canonical Pathways_x000D_	Hallmark Gene Sets_x000D_	GO:0048285 organelle fission	GO:0009615 response to virus	GO:0044770 cell cycle phase transition	WP619 Type II interferon signaling (	WP5039 SARS-CoV-2 Innate Immunity Eva	GO:0045088 regulation of innate immune re	GO:0140013 meiotic nuclear division	GO:0045859 regulation of protein kinase a	GO:0043903 regulation of biological proce	R-HSA-2514853 Condensation of Prometaphase C	GO:0000086 G2/M transition of mitotic cel	GO:0002544 chronic inflammatory response	WP2361 Gastric Cancer Network 1	WP129 Matrix Metalloproteinases	WP254 Apoptosis	GO:0000910 cytokinesis	GO:0030155 regulation of cell adhesion	GO:0071356 cellular response to tumor nec	GO:0030162 regulation of proteolysis	GO:0021766 hippocampus development
IDO1	3620	symbol	H. sapiens	3620	H. sapiens	IDO1	indoleamine 2,3-dioxygenase 1	GO:0036269 swimming behavior;GO:0034275 kynurenic acid metabolic process;GO:0034276 kynurenic acid biosynthetic process		Enzymes; Predicted intracellular proteins; ENZYME proteins:Oxidoreductases; Cancer-related genes:Candidate cancer biomarkers	Cytosol (Supported); Additional: Mitochondria;Nucleoplasm;Vesicles	Nitric Oxide; Cannabidiol; Medical Cannabis; Nabiximols		(M5913)HALLMARK INTERFERON GAMMA RESPONSE	0	1	0	0	1	1	0	0	0	0	0	1	0	0	0	0	1	0	0	0
CXCL13	10563	symbol	H. sapiens	10563	H. sapiens	CXCL13	C-X-C motif chemokine ligand 13	GO:0002518 lymphocyte chemotaxis across high endothelial venule;GO:2000545 negative regulation of endothelial cell chemotaxis to fibroblast growth factor;GO:1904848 negative regulation of cell chemotaxis to fibroblast growth factor		Cancer-related genes:Candidate cancer biomarkers; Predicted secreted proteins			(M222)PID CXCR3 PATHWAY; (M5883)NABA SECRETED FACTORS; (M5885)NABA MATRISOME ASSOCIATED	(M5897)HALLMARK IL6 JAK STAT3 SIGNALING; (M5950)HALLMARK ALLOGRAFT REJECTION	0	0	0	0	1	1	0	0	0	0	0	1	0	0	0	0	1	0	0	0
MMP12	4321	symbol	H. sapiens	4321	H. sapiens	MMP12	matrix metallopeptidase 12	GO:1904905 negative regulation of endothelial cell-matrix adhesion via fibronectin;GO:0060309 elastin catabolic process;GO:0060435 bronchiole development		FDA approved drug targets:Small molecule drugs; ENZYME proteins:Hydrolases; Enzymes; Peptidases:Metallopeptidases; Cancer-related genes:Candidate cancer biomarkers; Predicted secreted proteins		Acetohydroxamic acid; Marimastat; CP-271485; PF-00356231; Batimastat; 2-[2-(1,3-Dioxo-1,3-Dihydro-2h-Isoindol-2-Yl)Ethyl]-4-(4'-Ethoxy-1,1'-Biphenyl-4-Yl)-4-Oxobutanoic Acid; AE-941; (1S,5S,7R)-N~7~-(BIPHENYL-4-YLMETHYL)-N~3~-HYDROXY-6,8-DIOXA-3-AZABICYCLO[3.2.1]OCTANE-3,7-DICARBOXAMIDE; N-(biphenyl-4-ylsulfonyl)-D-leucine; CGS-27023; N-(dibenzo[b,d]thiophen-3-ylsulfonyl)-L-valine; N-oxo-2-[(4-ph…	(M174)PID UPA UPAR PATHWAY; (M3468)NABA ECM REGULATORS; (M5885)NABA MATRISOME ASSOCIATED	(M5921)HALLMARK COMPLEMENT	0	1	0	1	1	1	0	0	0	0	0	0	0	1	0	0	1	0	0	0
LAMP3	27074	symbol	H. sapiens	27074	H. sapiens	LAMP3	lysosomal associated membrane protein 3	GO:0035455 response to interferon-alpha;GO:1901799 negative regulation of proteasomal protein catabolic process;GO:1903051 negative regulation of proteolysis involved in cellular protein catabolic process		CD markers; Predicted intracellular proteins	Vesicles (Enhanced)			(M5911)HALLMARK INTERFERON ALPHA RESPONSE; (M5932)HALLMARK INFLAMMATORY RESPONSE	0	0	0	0	0	0	0	0	1	0	1	0	0	0	0	0	0	0	1	0
CXCL11	6373	symbol	H. sapiens	6373	H. sapiens	CXCL11	C-X-C motif chemokine ligand 11	GO:0010818 T cell chemotaxis;GO:0051281 positive regulation of release of sequestered calcium ion into cytosol;GO:0010524 positive regulation of calcium ion transport into cytosol		Predicted secreted proteins			(M222)PID CXCR3 PATHWAY; (M5883)NABA SECRETED FACTORS; (M5885)NABA MATRISOME ASSOCIATED	(M5897)HALLMARK IL6 JAK STAT3 SIGNALING; (M5911)HALLMARK INTERFERON ALPHA RESPONSE; (M5890)HALLMARK TNFA SIGNALING VIA NFKB	0	0	0	0	1	0	0	0	0	0	0	0	0	0	0	0	0	0	0	0
GZMB	3002	symbol	H. sapiens	3002	H. sapiens	GZMB	granzyme B	GO:0140507 granzyme-mediated programmed cell death signaling pathway;GO:0070269 pyroptosis;GO:1900739 regulation of protein insertion into mitochondrial membrane involved in apoptotic signaling pathway		Peptidases:Serine-type peptidases; Predicted intracellular proteins; ENZYME proteins:Hydrolases; Enzymes; Predicted secreted proteins			(M7997)SA CASPASE CASCADE; (M220)PID CASPASE PATHWAY; (M54)PID IL12 2PATHWAY	(M5921)HALLMARK COMPLEMENT; (M5950)HALLMARK ALLOGRAFT REJECTION	0	0	0	0	1	0	0	0	0	0	1	0	0	0	1	0	0	0	0	0
RARRES1	5918	symbol	H. sapiens	5918	H. sapiens	RARRES1	retinoic acid receptor responder 1	GO:0010951 negative regulation of endopeptidase activity;GO:0010466 negative regulation of peptidase activity;GO:0045861 negative regulation of proteolysis		Predicted intracellular proteins	Golgi apparatus (Approved); Additional: Endoplasmic reticulum	Tretinoin			0	0	0	0	0	0	0	0	0	0	0	0	0	0	0	0	0	0	1	0
CXCL10	3627	symbol	H. sapiens	3627	H. sapiens	CXCL10	C-X-C motif chemokine ligand 10	GO:1901740 negative regulation of myoblast fusion;GO:0034242 negative regulation of syncytium formation by plasma membrane fusion;GO:1901509 regulation of endothelial tube morphogenesis		Cancer-related genes:Candidate cancer biomarkers; Predicted secreted proteins		N-Methylleucine; Eldelumab; Clove oil	(M222)PID CXCR3 PATHWAY; (M5883)NABA SECRETED FACTORS; (M5885)NABA MATRISOME ASSOCIATED	(M5897)HALLMARK IL6 JAK STAT3 SIGNALING; (M5911)HALLMARK INTERFERON ALPHA RESPONSE; (M5947)HALLMARK IL2 STAT5 SIGNALING	0	1	0	1	1	1	1	1	0	0	0	0	0	1	0	0	0	0	0	0
CHI3L1	1116	symbol	H. sapiens	1116	H. sapiens	CHI3L1	chitinase 3 like 1	GO:0006030 chitin metabolic process;GO:0006032 chitin catabolic process;GO:1901072 glucosamine-containing compound catabolic process		Disease related genes; Predicted intracellular proteins; Cancer-related genes:Candidate cancer biomarkers; Predicted secreted proteins	Golgi apparatus (Approved); Additional: Vesicles				0	0	0	0	1	0	0	1	0	0	0	0	0	0	0	0	0	1	0	0
AIM2	9447	symbol	H. sapiens	9447	H. sapiens	AIM2	absent in melanoma 2	GO:1904270 pyroptosome complex assembly;GO:0070269 pyroptosis;GO:0044546 NLRP3 inflammasome complex assembly		Predicted intracellular proteins	Mitochondria (Supported); Additional: Cytosol;Nucleoplasm				0	1	0	0	1	1	0	0	0	0	0	0	0	0	0	0	0	1	1	0
NUF2	83540	symbol	H. sapiens	83540	H. sapiens	NUF2	NUF2 component of NDC80 kinetochore complex	GO:0051315 attachment of mitotic spindle microtubules to kinetochore;GO:0051383 kinetochore organization;GO:0008608 attachment of spindle microtubules to kinetochore		Predicted intracellular proteins	Nucleoplasm (Supported); Additional: Cytosol;Kinetochore				1	0	0	0	0	0	1	0	0	0	0	0	0	0	0	0	0	0	0	0
CXCL9	4283	symbol	H. sapiens	4283	H. sapiens	CXCL9	C-X-C motif chemokine ligand 9	GO:1901741 positive regulation of myoblast fusion;GO:1901739 regulation of myoblast fusion;GO:0045663 positive regulation of myoblast differentiation		Cancer-related genes:Candidate cancer biomarkers; Predicted secreted proteins			(M196)PID IL23 PATHWAY; (M222)PID CXCR3 PATHWAY; (M5883)NABA SECRETED FACTORS	(M5897)HALLMARK IL6 JAK STAT3 SIGNALING; (M5913)HALLMARK INTERFERON GAMMA RESPONSE; (M5932)HALLMARK INFLAMMATORY RESPONSE	0	1	0	1	1	0	0	0	0	0	0	0	0	0	0	0	0	0	0	0
APOBEC3B	9582	symbol	H. sapiens	9582	H. sapiens	APOBEC3B	apolipoprotein B mRNA editing enzyme catalytic subunit 3B	GO:0070383 DNA cytosine deamination;GO:0006216 cytidine catabolic process;GO:0009972 cytidine deamination		Predicted intracellular proteins; Cancer-related genes	Nucleoplasm (Approved)				0	1	0	0	0	0	0	0	1	0	0	0	0	0	0	0	0	0	0	0
MCM10	55388	symbol	H. sapiens	55388	H. sapiens	MCM10	minichromosome maintenance 10 replication initiation factor	GO:0006270 DNA replication initiation;GO:0006261 DNA-dependent DNA replication;GO:0000082 G1/S transition of mitotic cell cycle		Predicted intracellular proteins	Nucleoli;Nucleoplasm (Supported)				1	0	1	0	0	0	0	0	0	0	1	0	0	0	0	0	0	0	0	0
GBP5	115362	symbol	H. sapiens	115362	H. sapiens	GBP5	guanylate binding protein 5	GO:1900227 positive regulation of NLRP3 inflammasome complex assembly;GO:0032621 interleukin-18 production;GO:1900225 regulation of NLRP3 inflammasome complex assembly		Predicted intracellular proteins					0	1	0	1	1	1	0	0	0	0	0	0	0	0	0	0	0	0	0	0
EZH2	2146	symbol	H. sapiens	2146	H. sapiens	EZH2	enhancer of zeste 2 polycomb repressive complex 2 subunit	GO:0036333 hepatocyte homeostasis;GO:0035983 response to trichostatin A;GO:0035984 cellular response to trichostatin A		Cancer-related genes:Mutated cancer genes; Predicted intracellular proteins; Potential drug targets; Enzymes; Cancer-related genes:Mutational cancer driver genes; Disease related genes; Cancer-related genes:Candidate cancer biomarkers; ENZYME proteins:Transferases	Nucleoplasm (Supported)	Tazemetostat; CPI-1205		(M5951)HALLMARK SPERMATOGENESIS; (M5901)HALLMARK G2M CHECKPOINT; (M5925)HALLMARK E2F TARGETS	0	0	1	0	0	0	0	1	0	0	0	0	0	0	0	0	0	0	0	1
CCL5	6352	symbol	H. sapiens	6352	H. sapiens	CCL5	C-C motif chemokine ligand 5	GO:0031584 activation of phospholipase D activity;GO:0033634 positive regulation of cell-cell adhesion mediated by integrin;GO:2000503 positive regulation of natural killer cell chemotaxis		Cancer-related genes:Candidate cancer biomarkers; Predicted secreted proteins		Heparin Disaccharide I-S; Heparin Disaccharide Iii-S	(M165)PID SYNDECAN 4 PATHWAY; (M198)PID SYNDECAN 1 PATHWAY; (M254)PID MYC REPRESS PATHWAY	(M5890)HALLMARK TNFA SIGNALING VIA NFKB; (M5913)HALLMARK INTERFERON GAMMA RESPONSE; (M5921)HALLMARK COMPLEMENT	0	1	0	1	1	1	0	1	1	0	0	1	0	1	0	0	1	1	0	0
ADAMDEC1	27299	symbol	H. sapiens	27299	H. sapiens	ADAMDEC1	ADAM like decysin 1	GO:0007162 negative regulation of cell adhesion;GO:0030155 regulation of cell adhesion;GO:0007155 cell adhesion		Predicted intracellular proteins; Predicted secreted proteins			(M3468)NABA ECM REGULATORS; (M5885)NABA MATRISOME ASSOCIATED; (M5889)NABA MATRISOME	(M5953)HALLMARK KRAS SIGNALING UP	0	0	0	0	1	0	0	0	0	0	0	0	0	1	0	0	1	0	0	0
CEP55	55165	symbol	H. sapiens	55165	H. sapiens	CEP55	centrosomal protein 55	GO:0061952 midbody abscission;GO:1902410 mitotic cytokinetic process;GO:0032506 cytokinetic process		Predicted intracellular proteins; Disease related genes	Centriolar satellite;Plasma membrane (Supported); Additional: Midbody				1	0	0	0	0	0	0	0	0	0	0	0	0	0	0	1	0	0	0	0
MMP1	4312	symbol	H. sapiens	4312	H. sapiens	MMP1	matrix metallopeptidase 1	GO:0071492 cellular response to UV-A;GO:0070141 response to UV-A;GO:0030574 collagen catabolic process		FDA approved drug targets:Small molecule drugs; ENZYME proteins:Hydrolases; Enzymes; Peptidases:Metallopeptidases; Cancer-related genes:Candidate cancer biomarkers; Candidate cardiovascular disease genes; Predicted secreted proteins	Vesicles (Approved)	Marimastat; CGS-27023; N-[3-(N'-HYDROXYCARBOXAMIDO)-2-(2-METHYLPROPYL)-PROPANOYL]-O-TYROSINE-N-METHYLAMIDE; METHYLAMINO-PHENYLALANYL-LEUCYL-HYDROXAMIC ACID; [[1-[N-HYDROXY-ACETAMIDYL]-3-METHYL-BUTYL]-CARBONYL-LEUCINYL]-ALANINE ETHYL ESTER; N-HYDROXY-2-[4-(4-PHENOXY-BENZENESULFONYL)-TETRAHYDRO-PYRAN-4-YL]-ACETAMIDE	(M65)PID FRA PATHWAY; (M198)PID SYNDECAN 1 PATHWAY; (M8)PID ENDOTHELIN PATHWAY	(M5946)HALLMARK COAGULATION; (M5930)HALLMARK EPITHELIAL MESENCHYMAL TRANSITION	0	1	1	1	1	0	0	0	0	0	0	0	0	1	0	0	0	0	0	0
GBP1	2633	symbol	H. sapiens	2633	H. sapiens	GBP1	guanylate binding protein 1	GO:0010771 negative regulation of cell morphogenesis involved in differentiation;GO:1900025 negative regulation of substrate adhesion-dependent cell spreading;GO:1903077 negative regulation of protein localization to plasma membrane		Predicted intracellular proteins					0	1	0	1	0	1	0	1	0	0	0	0	0	0	0	0	1	1	0	0
IFI44L	10964	symbol	H. sapiens	10964	H. sapiens	IFI44L	interferon induced protein 44 like	GO:0051607 defense response to virus;GO:0140546 defense response to symbiont;GO:0009615 response to virus		Predicted intracellular proteins	Nucleoplasm (Approved)			(M5911)HALLMARK INTERFERON ALPHA RESPONSE; (M5913)HALLMARK INTERFERON GAMMA RESPONSE; (M5956)HALLMARK KRAS SIGNALING DN	0	1	0	0	0	0	0	0	0	0	0	0	0	0	0	0	0	0	0	0
KRT6A	3853	symbol	H. sapiens	3853	H. sapiens	KRT6A	keratin 6A	GO:0001897 cytolysis by symbiont of host cells;GO:0001898 regulation of cytolysis by symbiont of host cells;GO:0001899 negative regulation of cytolysis by symbiont of host cells		Predicted intracellular proteins; Disease related genes	Intermediate filaments (Enhanced)	Zinc; Zinc acetate			0	0	0	1	1	0	0	0	1	0	0	0	0	0	0	0	0	0	0	0
DLGAP5	9787	symbol	H. sapiens	9787	H. sapiens	DLGAP5	DLG associated protein 5	GO:0007079 mitotic chromosome movement towards spindle pole;GO:0051305 chromosome movement towards spindle pole;GO:0045842 positive regulation of mitotic metaphase/anaphase transition		Predicted intracellular proteins	Centriolar satellite;Cytosol (Supported)		(M242)PID AURORA A PATHWAY	(M5893)HALLMARK MITOTIC SPINDLE; (M5925)HALLMARK E2F TARGETS	1	0	1	0	0	0	1	0	0	0	0	0	0	0	1	0	0	0	0	0
KLHDC7B	113730	symbol	H. sapiens	113730	H. sapiens	KLHDC7B	kelch domain containing 7B			Predicted intracellular proteins	Plasma membrane (Approved)				0	0	0	0	0	0	0	0	0	0	0	0	0	0	0	0	0	0	0	0
CHI3L2	1117	symbol	H. sapiens	1117	H. sapiens	CHI3L2	chitinase 3 like 2	GO:0006030 chitin metabolic process;GO:0006032 chitin catabolic process;GO:1901072 glucosamine-containing compound catabolic process		Predicted intracellular proteins; Predicted secreted proteins					0	0	0	0	0	0	0	0	0	0	0	0	0	0	0	0	0	0	0	0
FOXM1	2305	symbol	H. sapiens	2305	H. sapiens	FOXM1	forkhead box M1	GO:0006978 DNA damage response, signal transduction by p53 class mediator resulting in transcription of p21 class mediator;GO:0042772 DNA damage response, signal transduction resulting in transcription;GO:0090344 negative regulation of cell aging		Transcription factors:Helix-turn-helix domains; Predicted intracellular proteins; Cancer-related genes:Candidate cancer biomarkers	Nucleoli;Nucleoli rim;Nucleoplasm (Supported); Additional: Cytosol		(M176)PID FOXM1 PATHWAY		1	0	1	0	0	0	0	1	0	0	1	0	0	0	0	0	0	0	0	0
CDKN2A	1029	symbol	H. sapiens	1029	H. sapiens	CDKN2A	cyclin dependent kinase inhibitor 2A	GO:0035986 senescence-associated heterochromatin focus assembly;GO:2000111 positive regulation of macrophage apoptotic process;GO:0033034 positive regulation of myeloid cell apoptotic process		Cancer-related genes:Mutated cancer genes; Predicted intracellular proteins; Cancer-related genes:Mutational cancer driver genes; Disease related genes; Cancer-related genes:Candidate cancer biomarkers	Nucleoli (Supported)		(M3686)SA REG CASCADE OF CYCLIN EXPR; (M1529)SA G1 AND S PHASES; (M180)PID HIF1A PATHWAY	(M5925)HALLMARK E2F TARGETS; (M5939)HALLMARK P53 PATHWAY; (M5950)HALLMARK ALLOGRAFT REJECTION	1	0	1	0	0	0	0	1	0	1	1	1	0	0	1	0	1	0	0	0
TAP1	6890	symbol	H. sapiens	6890	H. sapiens	TAP1	transporter 1, ATP binding cassette subfamily B member	GO:0046967 cytosol to endoplasmic reticulum transport;GO:1990668 vesicle fusion with endoplasmic reticulum-Golgi intermediate compartment (ERGIC) membrane;GO:0019885 antigen processing and presentation of endogenous peptide antigen via MHC class I		Cancer-related genes:Mutated cancer genes; Predicted intracellular proteins; Transporters:Primary Active Transporters; Potential drug targets; Disease related genes	Centriolar satellite;Endoplasmic reticulum (Approved)		(M145)PID P53 DOWNSTREAM PATHWAY	(M5911)HALLMARK INTERFERON ALPHA RESPONSE; (M5941)HALLMARK UV RESPONSE UP; (M5902)HALLMARK APOPTOSIS	0	1	0	1	0	0	0	0	0	0	0	0	0	0	0	0	0	0	0	0
PSMB9	5698	symbol	H. sapiens	5698	H. sapiens	PSMB9	proteasome 20S subunit beta 9	GO:0010499 proteasomal ubiquitin-independent protein catabolic process;GO:0006521 regulation of cellular amino acid metabolic process;GO:1902036 regulation of hematopoietic stem cell differentiation		Predicted intracellular proteins; FDA approved drug targets:Small molecule drugs; ENZYME proteins:Hydrolases; Enzymes; Peptidases:Threonine-type peptidases	Cytosol (Supported)	Carfilzomib		(M5911)HALLMARK INTERFERON ALPHA RESPONSE; (M5913)HALLMARK INTERFERON GAMMA RESPONSE; (M5921)HALLMARK COMPLEMENT	1	0	1	1	0	1	0	0	0	0	1	0	0	0	1	0	0	1	1	0
TMPRSS3	64699	symbol	H. sapiens	64699	H. sapiens	TMPRSS3	transmembrane serine protease 3	GO:0006883 cellular sodium ion homeostasis;GO:0055078 sodium ion homeostasis;GO:0030004 cellular monovalent inorganic cation homeostasis		Peptidases:Serine-type peptidases; Potential drug targets; Enzymes; Disease related genes; Cancer-related genes:Candidate cancer biomarkers				(M5906)HALLMARK ESTROGEN RESPONSE EARLY; (M5907)HALLMARK ESTROGEN RESPONSE LATE	0	0	0	0	1	0	0	0	0	0	0	0	0	0	0	0	0	0	0	0
CMPK2	129607	symbol	H. sapiens	129607	H. sapiens	CMPK2	cytidine/uridine monophosphate kinase 2	GO:0006227 dUDP biosynthetic process;GO:0009196 pyrimidine deoxyribonucleoside diphosphate metabolic process;GO:0009197 pyrimidine deoxyribonucleoside diphosphate biosynthetic process		Enzymes; Predicted intracellular proteins; ENZYME proteins:Transferases	Mitochondria (Supported); Additional: Nucleoplasm			(M5911)HALLMARK INTERFERON ALPHA RESPONSE; (M5898)HALLMARK DNA REPAIR; (M5913)HALLMARK INTERFERON GAMMA RESPONSE	0	0	0	0	1	0	0	0	0	0	0	0	0	0	0	0	0	0	0	0
NDC80	10403	symbol	H. sapiens	10403	H. sapiens	NDC80	NDC80 kinetochore complex component	GO:1905340 regulation of protein localization to kinetochore;GO:1905342 positive regulation of protein localization to kinetochore;GO:0090232 positive regulation of spindle checkpoint		Predicted intracellular proteins	Nucleoplasm (Supported); Additional: Centrosome		(M14)PID AURORA B PATHWAY; (M129)PID PLK1 PATHWAY	(M5893)HALLMARK MITOTIC SPINDLE; (M5901)HALLMARK G2M CHECKPOINT	1	0	1	0	0	0	1	0	0	0	0	0	0	0	0	0	0	0	0	0
MELK	9833	symbol	H. sapiens	9833	H. sapiens	MELK	maternal embryonic leucine zipper kinase	GO:0008631 intrinsic apoptotic signaling pathway in response to oxidative stress;GO:0036473 cell death in response to oxidative stress;GO:0061351 neural precursor cell proliferation	CAMK Ser/Thr protein kinase family	Predicted intracellular proteins; Potential drug targets; Enzymes; Kinases:CAMK Ser/Thr protein kinases; Disease related genes; ENZYME proteins:Transferases		Fostamatinib		(M5925)HALLMARK E2F TARGETS	0	0	1	0	0	0	0	0	0	0	1	1	0	0	0	0	0	0	0	0
RTP4	64108	symbol	H. sapiens	64108	H. sapiens	RTP4	receptor transporter protein 4	GO:0001580 detection of chemical stimulus involved in sensory perception of bitter taste;GO:0050913 sensory perception of bitter taste;GO:0050912 detection of chemical stimulus involved in sensory perception of taste			Nucleoplasm (Supported)			(M5911)HALLMARK INTERFERON ALPHA RESPONSE; (M5913)HALLMARK INTERFERON GAMMA RESPONSE; (M5932)HALLMARK INFLAMMATORY RESPONSE	0	1	0	0	0	0	0	0	0	0	0	0	0	0	1	0	0	0	0	0
PPP1R14C	81706	symbol	H. sapiens	81706	H. sapiens	PPP1R14C	protein phosphatase 1 regulatory inhibitor subunit 14C	GO:0032515 negative regulation of phosphoprotein phosphatase activity;GO:0035308 negative regulation of protein dephosphorylation;GO:0010923 negative regulation of phosphatase activity		Predicted intracellular proteins			(M71)PID ILK PATHWAY		0	0	0	0	0	0	0	0	0	0	0	0	0	0	0	0	0	0	1	0
CDC20	991	symbol	H. sapiens	991	H. sapiens	CDC20	cell division cycle 20	GO:1905784 regulation of anaphase-promoting complex-dependent catabolic process;GO:1905786 positive regulation of anaphase-promoting complex-dependent catabolic process;GO:0031915 positive regulation of synaptic plasticity		Predicted intracellular proteins; Cancer-related genes:Candidate cancer biomarkers	Cytosol;Nucleoplasm (Enhanced)		(M129)PID PLK1 PATHWAY	(M5901)HALLMARK G2M CHECKPOINT; (M5907)HALLMARK ESTROGEN RESPONSE LATE; (M5925)HALLMARK E2F TARGETS	1	0	1	0	0	0	1	1	0	0	1	0	0	0	0	0	0	0	1	1
PBK	55872	symbol	H. sapiens	55872	H. sapiens	PBK	PDZ binding kinase	GO:0032435 negative regulation of proteasomal ubiquitin-dependent protein catabolic process;GO:0032873 negative regulation of stress-activated MAPK cascade;GO:0070303 negative regulation of stress-activated protein kinase signaling cascade	STE Ser/Thr protein kinase family	Enzymes; Predicted intracellular proteins; Kinases:STE Ser/Thr protein kinases; ENZYME proteins:Transferases	Cytosol (Approved)			(M5901)HALLMARK G2M CHECKPOINT	0	0	0	0	1	1	0	1	0	0	1	0	0	1	0	0	0	0	1	0
FDCSP	260436	symbol	H. sapiens	260436	H. sapiens	FDCSP	follicular dendritic cell secreted protein			Predicted secreted proteins					0	0	0	0	0	0	0	0	0	0	0	0	0	0	0	0	0	0	0	0
MUC16	94025	symbol	H. sapiens	94025	H. sapiens	MUC16	mucin 16, cell surface associated	GO:0016266 O-glycan processing;GO:0006493 protein O-linked glycosylation;GO:0002223 stimulatory C-type lectin receptor signaling pathway		Predicted secreted proteins		Oregovomab	(M5880)NABA ECM AFFILIATED; (M5885)NABA MATRISOME ASSOCIATED; (M5889)NABA MATRISOME		0	0	0	0	1	1	0	0	0	0	0	0	0	0	0	0	0	0	1	0
TRIP13	9319	symbol	H. sapiens	9319	H. sapiens	TRIP13	thyroid hormone receptor interactor 13	GO:0051598 meiotic recombination checkpoint;GO:0033313 meiotic cell cycle checkpoint;GO:0007144 female meiosis I		Predicted intracellular proteins; Disease related genes	Nucleoplasm (Approved)			(M5925)HALLMARK E2F TARGETS	1	0	1	0	0	0	1	0	0	0	0	0	0	0	0	0	0	0	0	0
PDZK1IP1	10158	symbol	H. sapiens	10158	H. sapiens	PDZK1IP1	PDZK1 interacting protein 1				Cytosol (Approved); Additional: Nuclear speckles			(M5945)HALLMARK HEME METABOLISM	0	0	0	0	0	0	0	0	0	0	0	0	0	0	0	0	0	0	0	0
LRP8	7804	symbol	H. sapiens	7804	H. sapiens	LRP8	LDL receptor related protein 8	GO:0021541 ammon gyrus development;GO:0038026 reelin-mediated signaling pathway;GO:0021819 layer formation in cerebral cortex		Predicted intracellular proteins; Disease related genes; Predicted secreted proteins			(M69)PID REELIN PATHWAY; (M163)PID LIS1 PATHWAY		0	0	0	0	1	1	0	1	0	0	0	0	0	0	0	0	0	0	0	1
MX1	4599	symbol	H. sapiens	4599	H. sapiens	MX1	MX dynamin like GTPase 1	GO:0003373 dynamin family protein polymerization involved in membrane fission;GO:0003374 dynamin family protein polymerization involved in mitochondrial fission;GO:0016185 synaptic vesicle budding from presynaptic endocytic zone membrane		Predicted intracellular proteins	Cytosol;Nuclear membrane (Supported)			(M5911)HALLMARK INTERFERON ALPHA RESPONSE; (M5913)HALLMARK INTERFERON GAMMA RESPONSE; (M5956)HALLMARK KRAS SIGNALING DN	1	1	0	1	1	0	0	0	1	0	0	0	0	0	0	0	0	0	0	0
FAM83D	81610	symbol	H. sapiens	81610	H. sapiens	FAM83D	family with sequence similarity 83 member D	GO:1902480 protein localization to mitotic spindle;GO:0072698 protein localization to microtubule cytoskeleton;GO:1902808 positive regulation of cell cycle G1/S phase transition		Predicted intracellular proteins	Mitotic spindle (Supported); Additional: Cytokinetic bridge;Cytosol;Microtubules				1	0	1	0	0	0	0	1	0	0	0	0	0	0	0	0	0	1	0	0
RAD51AP1	10635	symbol	H. sapiens	10635	H. sapiens	RAD51AP1	RAD51 associated protein 1	GO:0010520 regulation of reciprocal meiotic recombination;GO:0010845 positive regulation of reciprocal meiotic recombination;GO:1905168 positive regulation of double-strand break repair via homologous recombination		Predicted intracellular proteins	Nucleoplasm (Approved)			(M5925)HALLMARK E2F TARGETS	1	0	1	0	0	0	1	0	0	0	0	0	0	1	0	0	0	0	0	0
ANLN	54443	symbol	H. sapiens	54443	H. sapiens	ANLN	anillin actin binding protein	GO:0000921 septin ring assembly;GO:1904170 regulation of bleb assembly;GO:1904172 positive regulation of bleb assembly		Predicted intracellular proteins; Disease related genes	Nucleoplasm (Enhanced); Additional: Midbody			(M5893)HALLMARK MITOTIC SPINDLE	1	0	1	0	0	0	0	0	0	0	0	0	0	0	0	1	0	0	0	0
KIF15	56992	symbol	H. sapiens	56992	H. sapiens	KIF15	kinesin family member 15	GO:0006890 retrograde vesicle-mediated transport, Golgi to endoplasmic reticulum;GO:0019886 antigen processing and presentation of exogenous peptide antigen via MHC class II;GO:0002495 antigen processing and presentation of peptide antigen via MHC class II		Predicted intracellular proteins				(M5893)HALLMARK MITOTIC SPINDLE; (M5901)HALLMARK G2M CHECKPOINT	0	0	0	0	0	0	0	0	0	0	0	0	1	0	0	0	0	0	0	0
KIF20A	10112	symbol	H. sapiens	10112	H. sapiens	KIF20A	kinesin family member 20A	GO:0061952 midbody abscission;GO:1902410 mitotic cytokinetic process;GO:0032506 cytokinetic process		Predicted intracellular proteins	Cleavage furrow;Nucleoplasm (Enhanced); Additional: Cytokinetic bridge		(M14)PID AURORA B PATHWAY; (M129)PID PLK1 PATHWAY	(M5907)HALLMARK ESTROGEN RESPONSE LATE; (M5937)HALLMARK GLYCOLYSIS	1	0	1	0	0	0	0	0	0	0	0	0	1	0	0	1	0	0	0	0
STAT1	6772	symbol	H. sapiens	6772	H. sapiens	STAT1	signal transducer and activator of transcription 1	GO:0046725 negative regulation by virus of viral protein levels in host cell;GO:0072308 negative regulation of metanephric nephron tubule epithelial cell differentiation;GO:0003340 negative regulation of mesenchymal to epithelial transition involved in metanephros morphogenesis		Transcription factors:Immunoglobulin fold; Predicted intracellular proteins; Disease related genes	Cytosol;Nucleoplasm (Enhanced)		(M19336)ST TYPE I INTERFERON PATHWAY; (M4170)ST INTERFERON GAMMA PATHWAY; (M36)PID IL27 PATHWAY	(M5897)HALLMARK IL6 JAK STAT3 SIGNALING; (M5913)HALLMARK INTERFERON GAMMA RESPONSE; (M5950)HALLMARK ALLOGRAFT REJECTION	0	1	0	1	1	1	0	0	1	0	0	0	0	0	1	0	0	1	0	1
TPX2	22974	symbol	H. sapiens	22974	H. sapiens	TPX2	TPX2 microtubule nucleation factor	GO:0007026 negative regulation of microtubule depolymerization;GO:0031114 regulation of microtubule depolymerization;GO:0007020 microtubule nucleation		Cancer-related genes:Mutated cancer genes; Predicted intracellular proteins; Cancer-related genes:Candidate cancer biomarkers	Nucleoplasm (Supported); Additional: Cytokinetic bridge;Mitotic spindle		(M242)PID AURORA A PATHWAY; (M129)PID PLK1 PATHWAY; (M8873)ST FAS SIGNALING PATHWAY	(M5893)HALLMARK MITOTIC SPINDLE; (M5901)HALLMARK G2M CHECKPOINT	1	0	1	0	0	0	1	1	0	0	1	0	1	1	0	0	0	0	0	0
MMP7	4316	symbol	H. sapiens	4316	H. sapiens	MMP7	matrix metallopeptidase 7	GO:0044849 estrous cycle;GO:0031293 membrane protein intracellular domain proteolysis;GO:0006509 membrane protein ectodomain proteolysis		FDA approved drug targets:Small molecule drugs; ENZYME proteins:Hydrolases; Enzymes; Peptidases:Metallopeptidases; Cancer-related genes:Candidate cancer biomarkers; Predicted secreted proteins	Nucleoplasm;Vesicles (Approved)	Marimastat; (1R)-N,6-DIHYDROXY-7-METHOXY-2-[(4-METHOXYPHENYL)SULFONYL]-1,2,3,4-TETRAHYDROISOQUINOLINE-1-CARBOXAMIDE; N4-HYDROXY-2-ISOBUTYL-N1-(9-OXO-1,8-DIAZA-TRICYCLO[10.6.1.013,18]NONADECA-12(19),13,15,17-TETRAEN-10-YL)-SUCCINAMIDE; 5-METHYL-3-(9-OXO-1,8-DIAZA-TRICYCLO[10.6.1.013,18]NONADECA-12(19),13,15,17-TETRAEN-10-YLCARBAMOYL)-HEXANOIC ACID	(M198)PID SYNDECAN 1 PATHWAY; (M142)PID AJDISS 2PATHWAY; (M153)PID P75 NTR PATHWAY	(M5946)HALLMARK COAGULATION	0	0	0	0	1	0	0	0	0	0	0	0	0	1	0	0	0	0	0	0
SMC4	10051	symbol	H. sapiens	10051	H. sapiens	SMC4	structural maintenance of chromosomes 4	GO:0010032 meiotic chromosome condensation;GO:0007076 mitotic chromosome condensation;GO:0051383 kinetochore organization		Predicted intracellular proteins	Cytosol;Nuclear speckles (Supported)		(M14)PID AURORA B PATHWAY	(M5893)HALLMARK MITOTIC SPINDLE; (M5901)HALLMARK G2M CHECKPOINT; (M5925)HALLMARK E2F TARGETS	1	0	0	0	0	0	1	0	0	1	0	0	0	0	0	0	0	0	0	0
PTTG1	9232	symbol	H. sapiens	9232	H. sapiens	PTTG1	PTTG1 regulator of sister chromatid separation, securin	GO:0033046 negative regulation of sister chromatid segregation;GO:0033048 negative regulation of mitotic sister chromatid segregation;GO:2000816 negative regulation of mitotic sister chromatid separation		Predicted intracellular proteins; Cancer-related genes:Candidate cancer biomarkers	Cytosol (Supported); Additional: Nucleoli			(M5901)HALLMARK G2M CHECKPOINT; (M5925)HALLMARK E2F TARGETS	1	0	1	0	0	0	1	0	0	0	1	0	0	0	0	0	0	0	1	0
CDK1	983	symbol	H. sapiens	983	H. sapiens	CDK1	cyclin dependent kinase 1	GO:0000741 karyogamy;GO:0007344 pronuclear fusion;GO:1905448 positive regulation of mitochondrial ATP synthesis coupled electron transport	CMGC Ser/Thr protein kinase family	Predicted intracellular proteins; Transporters:Transporter channels and pores; Enzymes; Kinases:CMGC Ser/Thr protein kinases; Cancer-related genes:Candidate cancer biomarkers; ENZYME proteins:Transferases	Cytosol (Supported); Additional: Nucleoplasm	Indirubin-3'-monoxime; Olomoucine; Hymenialdisine; SU9516; Alvocidib; Alsterpaullone; Seliciclib; AT-7519; Fostamatinib	(M10154)SA G2 AND M PHASES; (M207)PID RETINOIC ACID PATHWAY; (M176)PID FOXM1 PATHWAY	(M5923)HALLMARK PI3K AKT MTOR SIGNALING; (M5951)HALLMARK SPERMATOGENESIS; (M5893)HALLMARK MITOTIC SPINDLE	1	0	1	1	0	0	0	1	1	1	1	0	0	1	0	0	0	0	0	0
STIL	6491	symbol	H. sapiens	6491	H. sapiens	STIL	STIL centriolar assembly protein	GO:0033504 floor plate development;GO:0030903 notochord development;GO:0046599 regulation of centriole replication		Predicted intracellular proteins; Cancer-related genes; Disease related genes	Cytosol;Plasma membrane (Approved)		(M211)PID HEDGEHOG 2PATHWAY	(M5901)HALLMARK G2M CHECKPOINT; (M5907)HALLMARK ESTROGEN RESPONSE LATE	1	0	1	1	0	0	0	0	0	0	0	0	0	0	0	0	0	0	0	0
HERC5	51191	symbol	H. sapiens	51191	H. sapiens	HERC5	HECT and RLD domain containing E3 ubiquitin protein ligase 5	GO:0032020 ISG15-protein conjugation;GO:0032480 negative regulation of type I interferon production;GO:0050688 regulation of defense response to virus							0	1	0	1	0	1	0	1	0	0	0	0	0	0	0	0	0	0	0	0
WARS	7453	gene_synonym	H. sapiens	7453	H. sapiens	WARS1	tryptophanyl-tRNA synthetase 1	GO:0006436 tryptophanyl-tRNA aminoacylation;GO:0010835 regulation of protein ADP-ribosylation;GO:0006471 protein ADP-ribosylation		Predicted intracellular proteins; Potential drug targets; ENZYME proteins:Ligase; Enzymes; Disease related genes	Cytosol (Enhanced)	Tryptophan; Tryptophanyl-5'amp; Tryptophanamide		(M5911)HALLMARK INTERFERON ALPHA RESPONSE; (M5913)HALLMARK INTERFERON GAMMA RESPONSE; (M5924)HALLMARK MTORC1 SIGNALING	0	0	0	0	0	0	0	1	0	0	0	0	0	0	0	0	0	0	0	0
MASTL	84930	symbol	H. sapiens	84930	H. sapiens	MASTL	microtubule associated serine/threonine kinase like	GO:0032515 negative regulation of phosphoprotein phosphatase activity;GO:0035308 negative regulation of protein dephosphorylation;GO:0010923 negative regulation of phosphatase activity	AGC Ser/Thr protein kinase family	Predicted intracellular proteins; Potential drug targets; Kinases:AGC Ser/Thr protein kinases; Enzymes; Disease related genes; ENZYME proteins:Transferases	Nucleoplasm (Enhanced)				1	0	1	0	0	0	0	0	0	1	1	0	0	0	0	0	0	0	1	0
NLRC5	84166	symbol	H. sapiens	84166	H. sapiens	NLRC5	NLR family CARD domain containing 5	GO:0060332 positive regulation of response to interferon-gamma;GO:0060335 positive regulation of interferon-gamma-mediated signaling pathway;GO:0045345 positive regulation of MHC class I biosynthetic process		Predicted intracellular proteins	Cytosol (Supported); Additional: Centrosome			(M5913)HALLMARK INTERFERON GAMMA RESPONSE	0	1	0	0	1	1	0	0	0	0	0	0	0	0	0	0	1	0	0	0
NCAPG	64151	symbol	H. sapiens	64151	H. sapiens	NCAPG	non-SMC condensin I complex subunit G	GO:0007076 mitotic chromosome condensation;GO:0030261 chromosome condensation;GO:0000070 mitotic sister chromatid segregation		Predicted intracellular proteins			(M14)PID AURORA B PATHWAY		1	0	0	0	0	0	0	0	0	1	0	0	0	0	0	0	0	0	0	0
BBOX1	8424	symbol	H. sapiens	8424	H. sapiens	BBOX1	gamma-butyrobetaine hydroxylase 1	GO:0045329 carnitine biosynthetic process;GO:0006578 amino-acid betaine biosynthetic process;GO:0009437 carnitine metabolic process		Enzymes; Predicted intracellular proteins; ENZYME proteins:Oxidoreductases	Vesicles (Uncertain); Additional: Actin filaments	Ascorbic acid		(M5948)HALLMARK BILE ACID METABOLISM	0	0	0	0	0	0	0	0	0	0	0	0	0	0	0	0	0	0	0	0
ZBED2	79413	symbol	H. sapiens	79413	H. sapiens	ZBED2	zinc finger BED-type containing 2	GO:0045618 positive regulation of keratinocyte differentiation;GO:0045606 positive regulation of epidermal cell differentiation;GO:0045684 positive regulation of epidermis development		Predicted intracellular proteins; Transcription factors:Zinc-coordinating DNA-binding domains	Cytosol;Mitochondria (Approved); Additional: Nuclear bodies				0	0	0	0	0	0	0	0	0	0	0	0	0	0	0	0	0	0	0	1
KIF14	9928	symbol	H. sapiens	9928	H. sapiens	KIF14	kinesin family member 14	GO:0021685 cerebellar granular layer structural organization;GO:0021698 cerebellar cortex structural organization;GO:0021693 cerebellar Purkinje cell layer structural organization		Predicted intracellular proteins; Disease related genes	Cytosol (Supported); Additional: Midbody ring				1	0	1	0	0	0	1	1	0	0	1	0	0	1	0	1	1	0	0	1
PMAIP1	5366	symbol	H. sapiens	5366	H. sapiens	PMAIP1	phorbol-12-myristate-13-acetate-induced protein 1	GO:1902237 positive regulation of endoplasmic reticulum stress-induced intrinsic apoptotic signaling pathway;GO:0010917 negative regulation of mitochondrial membrane potential;GO:1902043 positive regulation of extrinsic apoptotic signaling pathway via death domain receptors		Predicted intracellular proteins	Vesicles (Uncertain)		(M256)PID TAP63 PATHWAY; (M66)PID MYC ACTIV PATHWAY; (M145)PID P53 DOWNSTREAM PATHWAY	(M5902)HALLMARK APOPTOSIS; (M5906)HALLMARK ESTROGEN RESPONSE EARLY	0	1	1	0	1	0	0	0	0	0	1	1	0	0	1	0	0	0	1	0
TOP2A	7153	symbol	H. sapiens	7153	H. sapiens	TOP2A	DNA topoisomerase II alpha	GO:0045870 positive regulation of single stranded viral RNA replication via double stranded DNA intermediate;GO:1905463 negative regulation of DNA duplex unwinding;GO:0030263 apoptotic chromosome condensation		Predicted intracellular proteins; FDA approved drug targets:Small molecule drugs; ENZYME proteins:Isomerase; Enzymes; Cancer-related genes:Candidate cancer biomarkers	Nucleoplasm (Supported); Additional: Nucleoli	Moxifloxacin; Amsacrine; Dexrazoxane; Valrubicin; Teniposide; Epirubicin; Enoxacin; Pefloxacin; Ciprofloxacin; Trovafloxacin; Daunorubicin; Etoposide; Dactinomycin; Lomefloxacin; Doxorubicin; Norfloxacin; Ofloxacin; Idarubicin; Podofilox; Mitoxantrone; Sparfloxacin; Genistein; Fleroxacin; Lucanthone; Banoxantrone; SP1049C; Amonafide; Elsamitrucin; 13-deoxydoxorubicin; RTA 744; Aldoxorubicin; ZEN-…	(M236)PID DELTA NP63 PATHWAY	(M5949)HALLMARK PEROXISOME; (M5902)HALLMARK APOPTOSIS; (M5893)HALLMARK MITOTIC SPINDLE	1	0	0	0	0	0	1	0	1	1	1	1	1	1	0	0	0	0	0	0
XK	7504	symbol	H. sapiens	7504	H. sapiens	XK	X-linked Kx blood group	GO:0006865 amino acid transport;GO:0015849 organic acid transport;GO:0071705 nitrogen compound transport		Transporters:Electrochemical Potential-driven transporters; Blood group antigen proteins; Disease related genes; Potential drug targets	Mitochondria (Approved); Additional: Nucleoplasm;Vesicles			(M5945)HALLMARK HEME METABOLISM	0	0	0	0	1	0	0	0	0	0	0	0	0	0	0	0	0	0	0	0
POU2AF1	5450	symbol	H. sapiens	5450	H. sapiens	POU2AF1	POU class 2 homeobox associating factor 1	GO:0002314 germinal center B cell differentiation;GO:0002313 mature B cell differentiation involved in immune response;GO:0002335 mature B cell differentiation		Cancer-related genes:Mutated cancer genes; Predicted intracellular proteins; Disease related genes					0	1	0	0	1	0	0	0	0	0	0	0	0	0	0	0	0	0	0	0
E2F8	79733	symbol	H. sapiens	79733	H. sapiens	E2F8	E2F transcription factor 8	GO:0033301 cell cycle comprising mitosis without cytokinesis;GO:0032877 positive regulation of DNA endoreduplication;GO:0060718 chorionic trophoblast cell differentiation		Transcription factors:Helix-turn-helix domains; Predicted intracellular proteins	Nucleoli (Supported); Additional: Cytosol;Nucleoplasm			(M5925)HALLMARK E2F TARGETS	1	0	1	0	0	0	0	0	0	0	0	0	0	0	0	1	0	0	0	0
IRF1	3659	symbol	H. sapiens	3659	H. sapiens	IRF1	interferon regulatory factor 1	GO:0034124 regulation of MyD88-dependent toll-like receptor signaling pathway;GO:0045590 negative regulation of regulatory T cell differentiation;GO:0035740 CD8-positive, alpha-beta T cell proliferation		Transcription factors:Helix-turn-helix domains; Disease related genes; Predicted intracellular proteins; Cancer-related genes:Candidate cancer biomarkers	Cytosol;Nucleoplasm (Supported)		(M290)PID IL12 STAT4 PATHWAY; (M161)PID IFNG PATHWAY; (M183)PID IL6 7 PATHWAY	(M5897)HALLMARK IL6 JAK STAT3 SIGNALING; (M5911)HALLMARK INTERFERON ALPHA RESPONSE; (M5941)HALLMARK UV RESPONSE UP	0	1	1	1	1	1	0	0	0	0	0	1	1	1	1	0	1	0	0	0
ANP32E	81611	symbol	H. sapiens	81611	H. sapiens	ANP32E	acidic nuclear phosphoprotein 32 family member E	GO:0043486 histone exchange;GO:0043044 ATP-dependent chromatin remodeling;GO:0034728 nucleosome organization		Predicted intracellular proteins	Centrosome;Nucleoplasm (Enhanced); Additional: Cytosol			(M5910)HALLMARK PROTEIN SECRETION; (M5925)HALLMARK E2F TARGETS	0	0	0	0	0	0	0	0	0	0	0	0	0	0	0	0	0	0	0	0
CKS2	1164	symbol	H. sapiens	1164	H. sapiens	CKS2	CDC28 protein kinase regulatory subunit 2	GO:0045737 positive regulation of cyclin-dependent protein serine/threonine kinase activity;GO:1904031 positive regulation of cyclin-dependent protein kinase activity;GO:0000079 regulation of cyclin-dependent protein serine/threonine kinase activity		Predicted intracellular proteins; Cancer-related genes:Candidate cancer biomarkers	Cytosol;Mitochondria (Approved); Additional: Nucleoplasm;Vesicles			(M5901)HALLMARK G2M CHECKPOINT; (M5925)HALLMARK E2F TARGETS	1	0	1	0	0	0	1	1	0	0	0	0	0	0	0	0	0	0	0	0
CDCA8	55143	symbol	H. sapiens	55143	H. sapiens	CDCA8	cell division cycle associated 8	GO:0007080 mitotic metaphase plate congression;GO:0051310 metaphase plate congression;GO:0051303 establishment of chromosome localization		Predicted intracellular proteins	Nucleoli (Supported); Additional: Cytokinetic bridge;Nucleoplasm		(M14)PID AURORA B PATHWAY	(M5925)HALLMARK E2F TARGETS	1	0	0	0	0	0	0	0	0	0	0	0	0	0	0	0	0	0	0	0

## Sheet: BLIA_Enrichment
GroupID	Category	Term	Description	LogP	Log(q-value)	InTerm_InList	Genes	Symbols
1_Summary	GO Biological Processes	GO:0048285	organelle fission	-15.4474	-11.089	18/490	983,991,1164,4599,7153,9232,9319,9787,9928,10051,10403,10635,22974,54443,55143,55165,64151,83540,10112,79733,81610,84930,1029,2305,5698,55388,6491	CDK1,CDC20,CKS2,MX1,TOP2A,PTTG1,TRIP13,DLGAP5,KIF14,SMC4,NDC80,RAD51AP1,TPX2,ANLN,CDCA8,CEP55,NCAPG,NUF2,KIF20A,E2F8,FAM83D,MASTL,CDKN2A,FOXM1,PSMB9,MCM10,STIL
1_Member	GO Biological Processes	GO:0048285	organelle fission	-15.4474	-11.089	18/490	983,991,1164,4599,7153,9232,9319,9787,9928,10051,10403,10635,22974,54443,55143,55165,64151,83540	CDK1,CDC20,CKS2,MX1,TOP2A,PTTG1,TRIP13,DLGAP5,KIF14,SMC4,NDC80,RAD51AP1,TPX2,ANLN,CDCA8,CEP55,NCAPG,NUF2
1_Member	GO Biological Processes	GO:0000280	nuclear division	-14.9396	-11.0584	17/440	983,991,1164,7153,9232,9319,9787,9928,10051,10403,10635,22974,54443,55143,55165,64151,83540	CDK1,CDC20,CKS2,TOP2A,PTTG1,TRIP13,DLGAP5,KIF14,SMC4,NDC80,RAD51AP1,TPX2,ANLN,CDCA8,CEP55,NCAPG,NUF2
1_Member	GO Biological Processes	GO:0051301	cell division	-13.9287	-10.3485	18/600	983,991,1164,7153,9232,9928,10051,10112,10403,22974,54443,55143,55165,64151,79733,81610,83540,84930	CDK1,CDC20,CKS2,TOP2A,PTTG1,KIF14,SMC4,KIF20A,NDC80,TPX2,ANLN,CDCA8,CEP55,NCAPG,E2F8,FAM83D,NUF2,MASTL
1_Member	GO Biological Processes	GO:0140014	mitotic nuclear division	-13.4241	-9.96883	14/300	983,991,9232,9319,9787,9928,10051,10403,22974,54443,55143,55165,64151,83540	CDK1,CDC20,PTTG1,TRIP13,DLGAP5,KIF14,SMC4,NDC80,TPX2,ANLN,CDCA8,CEP55,NCAPG,NUF2
1_Member	GO Biological Processes	GO:0000819	sister chromatid segregation	-12.7765	-9.41807	12/202	991,7153,9232,9319,9787,9928,10051,10403,55143,55165,64151,83540	CDC20,TOP2A,PTTG1,TRIP13,DLGAP5,KIF14,SMC4,NDC80,CDCA8,CEP55,NCAPG,NUF2
1_Member	GO Biological Processes	GO:0098813	nuclear chromosome segregation	-12.5283	-9.21134	13/276	991,7153,9232,9319,9787,9928,10051,10403,55143,55165,64151,81610,83540	CDC20,TOP2A,PTTG1,TRIP13,DLGAP5,KIF14,SMC4,NDC80,CDCA8,CEP55,NCAPG,FAM83D,NUF2
1_Member	GO Biological Processes	GO:0000070	mitotic sister chromatid segregation	-12.2275	-8.94833	11/167	991,9232,9319,9787,9928,10051,10403,55143,55165,64151,83540	CDC20,PTTG1,TRIP13,DLGAP5,KIF14,SMC4,NDC80,CDCA8,CEP55,NCAPG,NUF2
1_Member	Reactome Gene Sets	R-HSA-69278	Cell Cycle, Mitotic	-12.036	-8.79159	16/561	983,991,1029,2305,5698,7153,9232,10051,10112,10403,22974,55143,55388,64151,83540,84930	CDK1,CDC20,CDKN2A,FOXM1,PSMB9,TOP2A,PTTG1,SMC4,KIF20A,NDC80,TPX2,CDCA8,MCM10,NCAPG,NUF2,MASTL
1_Member	GO Biological Processes	GO:0007059	chromosome segregation	-11.3826	-8.20032	13/340	991,7153,9232,9319,9787,9928,10051,10403,55143,55165,64151,81610,83540	CDC20,TOP2A,PTTG1,TRIP13,DLGAP5,KIF14,SMC4,NDC80,CDCA8,CEP55,NCAPG,FAM83D,NUF2
1_Member	Reactome Gene Sets	R-HSA-1640170	Cell Cycle	-10.6702	-7.54224	16/692	983,991,1029,2305,5698,7153,9232,10051,10112,10403,22974,55143,55388,64151,83540,84930	CDK1,CDC20,CDKN2A,FOXM1,PSMB9,TOP2A,PTTG1,SMC4,KIF20A,NDC80,TPX2,CDCA8,MCM10,NCAPG,NUF2,MASTL
1_Member	GO Biological Processes	GO:0051303	establishment of chromosome localization	-8.71977	-5.68359	7/82	9787,9928,10403,55143,55165,81610,83540	DLGAP5,KIF14,NDC80,CDCA8,CEP55,FAM83D,NUF2
1_Member	GO Biological Processes	GO:0050000	chromosome localization	-8.6455	-5.62953	7/84	9787,9928,10403,55143,55165,81610,83540	DLGAP5,KIF14,NDC80,CDCA8,CEP55,FAM83D,NUF2
1_Member	Reactome Gene Sets	R-HSA-68886	M Phase	-7.9774	-5.01694	11/418	983,991,5698,9232,10051,10112,10403,55143,64151,83540,84930	CDK1,CDC20,PSMB9,PTTG1,SMC4,KIF20A,NDC80,CDCA8,NCAPG,NUF2,MASTL
1_Member	GO Biological Processes	GO:0051310	metaphase plate congression	-7.66434	-4.7531	6/67	9928,10403,55143,55165,81610,83540	KIF14,NDC80,CDCA8,CEP55,FAM83D,NUF2
1_Member	Canonical Pathways	M14	PID AURORA B PATHWAY	-7.2618	-4.39477	5/39	10051,10112,10403,55143,64151	SMC4,KIF20A,NDC80,CDCA8,NCAPG
1_Member	Canonical Pathways	M129	PID PLK1 PATHWAY	-6.89119	-4.05132	5/46	983,991,10112,10403,22974	CDK1,CDC20,KIF20A,NDC80,TPX2
1_Member	GO Biological Processes	GO:0007080	mitotic metaphase plate congression	-6.57644	-3.76211	5/53	9928,10403,55143,55165,83540	KIF14,NDC80,CDCA8,CEP55,NUF2
1_Member	GO Biological Processes	GO:0051383	kinetochore organization	-6.53267	-3.75406	4/22	9787,10051,10403,83540	DLGAP5,SMC4,NDC80,NUF2
1_Member	GO Biological Processes	GO:0007052	mitotic spindle organization	-6.12657	-3.43094	6/121	991,6491,9787,10403,22974,83540	CDC20,STIL,DLGAP5,NDC80,TPX2,NUF2
1_Member	Reactome Gene Sets	R-HSA-69620	Cell Cycle Checkpoints	-6.0187	-3.36788	8/294	983,991,1029,5698,10403,55143,55388,83540	CDK1,CDC20,CDKN2A,PSMB9,NDC80,CDCA8,MCM10,NUF2
1_Member	Reactome Gene Sets	R-HSA-68877	Mitotic Prometaphase	-5.98872	-3.34633	7/204	983,991,10051,10403,55143,64151,83540	CDK1,CDC20,SMC4,NDC80,CDCA8,NCAPG,NUF2
1_Member	GO Biological Processes	GO:1902850	microtubule cytoskeleton organization involved in mitosis	-5.64982	-3.06228	6/146	991,6491,9787,10403,22974,83540	CDC20,STIL,DLGAP5,NDC80,TPX2,NUF2
1_Member	Reactome Gene Sets	R-HSA-68882	Mitotic Anaphase	-5.56808	-2.99297	7/236	983,991,5698,9232,10403,55143,83540	CDK1,CDC20,PSMB9,PTTG1,NDC80,CDCA8,NUF2
1_Member	Reactome Gene Sets	R-HSA-2555396	Mitotic Metaphase and Anaphase	-5.55595	-2.98995	7/237	983,991,5698,9232,10403,55143,83540	CDK1,CDC20,PSMB9,PTTG1,NDC80,CDCA8,NUF2
1_Member	Reactome Gene Sets	R-HSA-2467813	Separation of Sister Chromatids	-4.9788	-2.60268	6/191	991,5698,9232,10403,55143,83540	CDC20,PSMB9,PTTG1,NDC80,CDCA8,NUF2
1_Member	GO Biological Processes	GO:0007051	spindle organization	-4.82858	-2.48303	6/203	991,6491,9787,10403,22974,83540	CDC20,STIL,DLGAP5,NDC80,TPX2,NUF2
1_Member	GO Biological Processes	GO:0051656	establishment of organelle localization	-4.75567	-2.4347	8/437	4599,9787,9928,10403,55143,55165,81610,83540	MX1,DLGAP5,KIF14,NDC80,CDCA8,CEP55,FAM83D,NUF2
1_Member	Reactome Gene Sets	R-HSA-2500257	Resolution of Sister Chromatid Cohesion	-4.7102	-2.40871	5/126	983,991,10403,55143,83540	CDK1,CDC20,NDC80,CDCA8,NUF2
1_Member	GO Biological Processes	GO:0000226	microtubule cytoskeleton organization	-4.55321	-2.29519	9/610	983,991,6491,9787,9928,10112,10403,22974,83540	CDK1,CDC20,STIL,DLGAP5,KIF14,KIF20A,NDC80,TPX2,NUF2
1_Member	GO Biological Processes	GO:0051640	organelle localization	-4.31347	-2.10615	9/655	983,4599,9787,9928,10403,55143,55165,81610,83540	CDK1,MX1,DLGAP5,KIF14,NDC80,CDCA8,CEP55,FAM83D,NUF2
1_Member	Reactome Gene Sets	R-HSA-141424	Amplification of signal from the kinetochores	-3.93837	-1.79818	4/96	991,10403,55143,83540	CDC20,NDC80,CDCA8,NUF2
1_Member	Reactome Gene Sets	R-HSA-141444	Amplification of signal from unattached kinetochores via a MAD2 inhibitory signal	-3.93837	-1.79818	4/96	991,10403,55143,83540	CDC20,NDC80,CDCA8,NUF2
1_Member	Reactome Gene Sets	R-HSA-69618	Mitotic Spindle Checkpoint	-3.66537	-1.58801	4/113	991,10403,55143,83540	CDC20,NDC80,CDCA8,NUF2
1_Member	Reactome Gene Sets	R-HSA-9648025	EML4 and NUDC in mitotic spindle formation	-3.60752	-1.54534	4/117	991,10403,55143,83540	CDC20,NDC80,CDCA8,NUF2
1_Member	Reactome Gene Sets	R-HSA-5663220	RHO GTPases Activate Formins	-3.31149	-1.30141	4/140	991,10403,55143,83540	CDC20,NDC80,CDCA8,NUF2
1_Member	Reactome Gene Sets	R-HSA-195258	RHO GTPase Effectors	-2.79242	-0.884281	5/327	991,9928,10403,55143,83540	CDC20,KIF14,NDC80,CDCA8,NUF2
1_Member	Reactome Gene Sets	R-HSA-194315	Signaling by Rho GTPases	-2.00867	-0.234609	6/703	991,9928,10403,54443,55143,83540	CDC20,KIF14,NDC80,ANLN,CDCA8,NUF2
2_Summary	GO Biological Processes	GO:0009615	response to virus	-14.9843	-11.0584	16/361	2633,3627,3659,4283,4321,4599,5366,5450,6352,6772,9447,9582,10964,51191,64108,84166,6890,115362,3620,4312	GBP1,CXCL10,IRF1,CXCL9,MMP12,MX1,PMAIP1,POU2AF1,CCL5,STAT1,AIM2,APOBEC3B,IFI44L,HERC5,RTP4,NLRC5,TAP1,GBP5,IDO1,MMP1
2_Member	GO Biological Processes	GO:0009615	response to virus	-14.9843	-11.0584	16/361	2633,3627,3659,4283,4321,4599,5366,5450,6352,6772,9447,9582,10964,51191,64108,84166	GBP1,CXCL10,IRF1,CXCL9,MMP12,MX1,PMAIP1,POU2AF1,CCL5,STAT1,AIM2,APOBEC3B,IFI44L,HERC5,RTP4,NLRC5
2_Member	GO Biological Processes	GO:0051607	defense response to virus	-14.2348	-10.5754	14/262	2633,3627,3659,4283,4321,4599,5366,6772,9447,9582,10964,51191,64108,84166	GBP1,CXCL10,IRF1,CXCL9,MMP12,MX1,PMAIP1,STAT1,AIM2,APOBEC3B,IFI44L,HERC5,RTP4,NLRC5
2_Member	GO Biological Processes	GO:0140546	defense response to symbiont	-14.2348	-10.5754	14/262	2633,3627,3659,4283,4321,4599,5366,6772,9447,9582,10964,51191,64108,84166	GBP1,CXCL10,IRF1,CXCL9,MMP12,MX1,PMAIP1,STAT1,AIM2,APOBEC3B,IFI44L,HERC5,RTP4,NLRC5
2_Member	WikiPathways	WP4197	The human immune response to tuberculosis	-6.45055	-3.68322	4/23	3659,4599,6772,6890	IRF1,MX1,STAT1,TAP1
2_Member	GO Biological Processes	GO:0060337	type I interferon signaling pathway	-5.30796	-2.83039	5/95	3659,4321,4599,6772,84166	IRF1,MMP12,MX1,STAT1,NLRC5
2_Member	GO Biological Processes	GO:0071357	cellular response to type I interferon	-5.28561	-2.8221	5/96	3659,4321,4599,6772,84166	IRF1,MMP12,MX1,STAT1,NLRC5
2_Member	GO Biological Processes	GO:0034340	response to type I interferon	-5.17741	-2.73809	5/101	3659,4321,4599,6772,84166	IRF1,MMP12,MX1,STAT1,NLRC5
2_Member	GO Biological Processes	GO:0071346	cellular response to interferon-gamma	-5.16753	-2.73342	6/177	2633,3659,6352,6772,84166,115362	GBP1,IRF1,CCL5,STAT1,NLRC5,GBP5
2_Member	GO Biological Processes	GO:0034341	response to interferon-gamma	-4.90245	-2.54406	6/197	2633,3659,6352,6772,84166,115362	GBP1,IRF1,CCL5,STAT1,NLRC5,GBP5
2_Member	Reactome Gene Sets	R-HSA-913531	Interferon Signaling	-4.87756	-2.52349	6/199	2633,3659,4599,6772,51191,115362	GBP1,IRF1,MX1,STAT1,HERC5,GBP5
2_Member	GO Biological Processes	GO:0032479	regulation of type I interferon production	-4.67719	-2.38326	5/128	3659,4321,6772,51191,84166	IRF1,MMP12,STAT1,HERC5,NLRC5
2_Member	GO Biological Processes	GO:0032606	type I interferon production	-4.6609	-2.37069	5/129	3659,4321,6772,51191,84166	IRF1,MMP12,STAT1,HERC5,NLRC5
2_Member	GO Biological Processes	GO:0035458	cellular response to interferon-beta	-4.6049	-2.33286	3/22	3659,6772,9447	IRF1,STAT1,AIM2
2_Member	GO Biological Processes	GO:0050688	regulation of defense response to virus	-4.50008	-2.2489	4/69	4321,6772,9447,51191	MMP12,STAT1,AIM2,HERC5
2_Member	GO Biological Processes	GO:0001817	regulation of cytokine production	-4.48209	-2.24097	10/782	2633,3620,3659,4321,5450,6772,9447,51191,84166,115362	GBP1,IDO1,IRF1,MMP12,POU2AF1,STAT1,AIM2,HERC5,NLRC5,GBP5
2_Member	GO Biological Processes	GO:0035456	response to interferon-beta	-4.14696	-1.96466	3/31	3659,6772,9447	IRF1,STAT1,AIM2
2_Member	KEGG Pathway	hsa04621	NOD-like receptor signaling pathway	-4.08903	-1.92278	5/170	2633,6352,6772,9447,115362	GBP1,CCL5,STAT1,AIM2,GBP5
2_Member	KEGG Pathway	ko04621	NOD-like receptor signaling pathway	-4.08903	-1.92278	5/170	2633,6352,6772,9447,115362	GBP1,CCL5,STAT1,AIM2,GBP5
2_Member	GO Biological Processes	GO:0060333	interferon-gamma-mediated signaling pathway	-4.02858	-1.8797	4/91	2633,3659,6772,84166	GBP1,IRF1,STAT1,NLRC5
2_Member	Reactome Gene Sets	R-HSA-877300	Interferon gamma signaling	-4.02858	-1.8797	4/91	2633,3659,6772,115362	GBP1,IRF1,STAT1,GBP5
2_Member	GO Biological Processes	GO:0001819	positive regulation of cytokine production	-3.85607	-1.74319	7/437	3620,3659,4321,5450,6772,9447,115362	IDO1,IRF1,MMP12,POU2AF1,STAT1,AIM2,GBP5
2_Member	GO Biological Processes	GO:0050691	regulation of defense response to virus by host	-3.78002	-1.6817	3/41	4321,6772,9447	MMP12,STAT1,AIM2
2_Member	Reactome Gene Sets	R-HSA-1169408	ISG15 antiviral mechanism	-3.05723	-1.09329	3/72	4599,6772,51191	MX1,STAT1,HERC5
2_Member	Reactome Gene Sets	R-HSA-909733	Interferon alpha/beta signaling	-3.05723	-1.09329	3/72	3659,4599,6772	IRF1,MX1,STAT1
2_Member	KEGG Pathway	hsa05160	Hepatitis C	-3.00572	-1.05556	4/169	3627,3659,4599,6772	CXCL10,IRF1,MX1,STAT1
2_Member	GO Biological Processes	GO:0032481	positive regulation of type I interferon production	-2.97258	-1.02916	3/77	3659,4321,6772	IRF1,MMP12,STAT1
2_Member	Reactome Gene Sets	R-HSA-1169410	Antiviral mechanism by IFN-stimulated genes	-2.92454	-0.989397	3/80	4599,6772,51191	MX1,STAT1,HERC5
2_Member	Canonical Pathways	M115	PID REG GR PATHWAY	-2.89357	-0.969752	3/82	3659,4312,6772	IRF1,MMP1,STAT1
3_Summary	GO Biological Processes	GO:0044770	cell cycle phase transition	-13.4383	-9.96883	18/641	983,991,1029,1164,2146,2305,5698,9319,9787,9833,9928,10403,22974,54443,55388,79733,81610,84930,6491,9232,10112,10635,3659,5366,4312	CDK1,CDC20,CDKN2A,CKS2,EZH2,FOXM1,PSMB9,TRIP13,DLGAP5,MELK,KIF14,NDC80,TPX2,ANLN,MCM10,E2F8,FAM83D,MASTL,STIL,PTTG1,KIF20A,RAD51AP1,IRF1,PMAIP1,MMP1
3_Member	GO Biological Processes	GO:0044770	cell cycle phase transition	-13.4383	-9.96883	18/641	983,991,1029,1164,2146,2305,5698,9319,9787,9833,9928,10403,22974,54443,55388,79733,81610,84930	CDK1,CDC20,CDKN2A,CKS2,EZH2,FOXM1,PSMB9,TRIP13,DLGAP5,MELK,KIF14,NDC80,TPX2,ANLN,MCM10,E2F8,FAM83D,MASTL
3_Member	GO Biological Processes	GO:0044772	mitotic cell cycle phase transition	-12.8042	-9.41807	17/595	983,991,1029,1164,2146,2305,5698,9319,9787,9833,9928,10403,22974,54443,55388,79733,84930	CDK1,CDC20,CDKN2A,CKS2,EZH2,FOXM1,PSMB9,TRIP13,DLGAP5,MELK,KIF14,NDC80,TPX2,ANLN,MCM10,E2F8,MASTL
3_Member	GO Biological Processes	GO:0010564	regulation of cell cycle process	-11.9161	-8.70383	18/789	983,991,1029,2146,2305,5698,6491,9232,9319,9787,9928,10112,10403,10635,22974,54443,79733,81610	CDK1,CDC20,CDKN2A,EZH2,FOXM1,PSMB9,STIL,PTTG1,TRIP13,DLGAP5,KIF14,KIF20A,NDC80,RAD51AP1,TPX2,ANLN,E2F8,FAM83D
3_Member	GO Biological Processes	GO:1901987	regulation of cell cycle phase transition	-9.5497	-6.44658	13/478	983,991,1029,2146,5698,9319,9787,9928,10403,22974,54443,79733,81610	CDK1,CDC20,CDKN2A,EZH2,PSMB9,TRIP13,DLGAP5,KIF14,NDC80,TPX2,ANLN,E2F8,FAM83D
3_Member	GO Biological Processes	GO:1901990	regulation of mitotic cell cycle phase transition	-8.8597	-5.80234	12/439	983,991,1029,2146,5698,9319,9787,9928,10403,22974,54443,79733	CDK1,CDC20,CDKN2A,EZH2,PSMB9,TRIP13,DLGAP5,KIF14,NDC80,TPX2,ANLN,E2F8
3_Member	GO Biological Processes	GO:0007346	regulation of mitotic cell cycle	-8.2893	-5.29264	13/608	983,991,1029,1164,2146,5698,9319,9787,9928,10403,22974,54443,79733	CDK1,CDC20,CDKN2A,CKS2,EZH2,PSMB9,TRIP13,DLGAP5,KIF14,NDC80,TPX2,ANLN,E2F8
3_Member	GO Biological Processes	GO:1901991	negative regulation of mitotic cell cycle phase transition	-6.55007	-3.75988	8/250	983,991,1029,2146,5698,9319,10403,79733	CDK1,CDC20,CDKN2A,EZH2,PSMB9,TRIP13,NDC80,E2F8
3_Member	GO Biological Processes	GO:0010948	negative regulation of cell cycle process	-6.41921	-3.66288	9/359	983,991,1029,2146,5698,9232,9319,10403,79733	CDK1,CDC20,CDKN2A,EZH2,PSMB9,PTTG1,TRIP13,NDC80,E2F8
3_Member	GO Biological Processes	GO:1901988	negative regulation of cell cycle phase transition	-6.32126	-3.58612	8/268	983,991,1029,2146,5698,9319,10403,79733	CDK1,CDC20,CDKN2A,EZH2,PSMB9,TRIP13,NDC80,E2F8
3_Member	GO Biological Processes	GO:0045786	negative regulation of cell cycle	-6.21975	-3.49483	11/625	983,991,1029,2146,2305,3659,5698,9232,9319,10403,79733	CDK1,CDC20,CDKN2A,EZH2,FOXM1,IRF1,PSMB9,PTTG1,TRIP13,NDC80,E2F8
3_Member	GO Biological Processes	GO:0045787	positive regulation of cell cycle	-6.0738	-3.41438	9/395	983,1164,2146,9787,9928,10403,10635,79733,81610	CDK1,CKS2,EZH2,DLGAP5,KIF14,NDC80,RAD51AP1,E2F8,FAM83D
3_Member	GO Biological Processes	GO:0090068	positive regulation of cell cycle process	-5.92073	-3.3027	8/303	983,2146,9787,9928,10403,10635,79733,81610	CDK1,EZH2,DLGAP5,KIF14,NDC80,RAD51AP1,E2F8,FAM83D
3_Member	GO Biological Processes	GO:0045930	negative regulation of mitotic cell cycle	-5.73402	-3.13608	8/321	983,991,1029,2146,5698,9319,10403,79733	CDK1,CDC20,CDKN2A,EZH2,PSMB9,TRIP13,NDC80,E2F8
3_Member	GO Biological Processes	GO:1902806	regulation of cell cycle G1/S phase transition	-4.92762	-2.556	6/195	983,1029,2146,9928,79733,81610	CDK1,CDKN2A,EZH2,KIF14,E2F8,FAM83D
3_Member	GO Biological Processes	GO:0044843	cell cycle G1/S phase transition	-4.90601	-2.54406	7/298	983,1029,2146,9928,55388,79733,81610	CDK1,CDKN2A,EZH2,KIF14,MCM10,E2F8,FAM83D
3_Member	GO Biological Processes	GO:0007093	mitotic cell cycle checkpoint	-4.22651	-2.02648	5/159	983,991,9319,10403,79733	CDK1,CDC20,TRIP13,NDC80,E2F8
3_Member	GO Biological Processes	GO:0000082	G1/S transition of mitotic cell cycle	-4.09266	-1.92278	6/275	983,1029,2146,9928,55388,79733	CDK1,CDKN2A,EZH2,KIF14,MCM10,E2F8
3_Member	GO Biological Processes	GO:2000045	regulation of G1/S transition of mitotic cell cycle	-4.04141	-1.88714	5/174	983,1029,2146,9928,79733	CDK1,CDKN2A,EZH2,KIF14,E2F8
3_Member	Canonical Pathways	M176	PID FOXM1 PATHWAY	-3.81221	-1.70909	3/40	983,1029,2305	CDK1,CDKN2A,FOXM1
3_Member	GO Biological Processes	GO:0030330	DNA damage response, signal transduction by p53 class mediator	-3.77208	-1.67614	4/106	983,2305,5366,79733	CDK1,FOXM1,PMAIP1,E2F8
3_Member	GO Biological Processes	GO:1901989	positive regulation of cell cycle phase transition	-3.75639	-1.66281	4/107	983,2146,9787,81610	CDK1,EZH2,DLGAP5,FAM83D
3_Member	GO Biological Processes	GO:0000075	cell cycle checkpoint	-3.66963	-1.58965	5/209	983,991,9319,10403,79733	CDK1,CDC20,TRIP13,NDC80,E2F8
3_Member	GO Biological Processes	GO:2000134	negative regulation of G1/S transition of mitotic cell cycle	-3.57939	-1.52849	4/119	983,1029,2146,79733	CDK1,CDKN2A,EZH2,E2F8
3_Member	GO Biological Processes	GO:1902807	negative regulation of cell cycle G1/S phase transition	-3.51123	-1.47712	4/124	983,1029,2146,79733	CDK1,CDKN2A,EZH2,E2F8
3_Member	GO Biological Processes	GO:0007050	cell cycle arrest	-3.42686	-1.40181	5/236	983,1029,2305,3659,79733	CDK1,CDKN2A,FOXM1,IRF1,E2F8
3_Member	GO Biological Processes	GO:0042770	signal transduction in response to DNA damage	-3.42061	-1.40067	4/131	983,2305,5366,79733	CDK1,FOXM1,PMAIP1,E2F8
3_Member	GO Biological Processes	GO:0072331	signal transduction by p53 class mediator	-3.20574	-1.21307	5/264	983,2305,5366,22974,79733	CDK1,FOXM1,PMAIP1,TPX2,E2F8
3_Member	KEGG Pathway	hsa04115	p53 signaling pathway	-3.11107	-1.13469	3/69	983,1029,5366	CDK1,CDKN2A,PMAIP1
3_Member	KEGG Pathway	ko04115	p53 signaling pathway	-3.11107	-1.13469	3/69	983,1029,5366	CDK1,CDKN2A,PMAIP1
3_Member	Canonical Pathways	M167	PID AP1 PATHWAY	-3.09285	-1.12185	3/70	983,1029,4312	CDK1,CDKN2A,MMP1
3_Member	KEGG Pathway	ko05203	Viral carcinogenesis	-2.72899	-0.837468	4/201	983,991,1029,5366	CDK1,CDC20,CDKN2A,PMAIP1
3_Member	KEGG Pathway	hsa05203	Viral carcinogenesis	-2.65245	-0.776931	4/211	983,991,1029,5366	CDK1,CDC20,CDKN2A,PMAIP1
3_Member	Reactome Gene Sets	R-HSA-3700989	Transcriptional Regulation by TP53	-2.58518	-0.716747	5/365	983,1029,5366,22974,79733	CDK1,CDKN2A,PMAIP1,TPX2,E2F8
3_Member	GO Biological Processes	GO:0071156	regulation of cell cycle arrest	-2.55173	-0.687493	3/108	983,2305,79733	CDK1,FOXM1,E2F8
3_Member	Reactome Gene Sets	R-HSA-5633007	Regulation of TP53 Activity	-2.07726	-0.294056	3/160	983,1029,22974	CDK1,CDKN2A,TPX2
4_Summary	WikiPathways	WP619	Type II interferon signaling (IFNG)	-11.247	-8.09271	7/37	2633,3627,3659,4283,5698,6772,6890,4312,4599,6352,51191,115362,983,3853,4321,6491	GBP1,CXCL10,IRF1,CXCL9,PSMB9,STAT1,TAP1,MMP1,MX1,CCL5,HERC5,GBP5,CDK1,KRT6A,MMP12,STIL
4_Member	WikiPathways	WP619	Type II interferon signaling (IFNG)	-11.247	-8.09271	7/37	2633,3627,3659,4283,5698,6772,6890	GBP1,CXCL10,IRF1,CXCL9,PSMB9,STAT1,TAP1
4_Member	Reactome Gene Sets	R-HSA-1280215	Cytokine Signaling in Immune system	-4.81363	-2.47227	10/715	2633,3627,3659,4312,4599,5698,6352,6772,51191,115362	GBP1,CXCL10,IRF1,MMP1,MX1,PSMB9,CCL5,STAT1,HERC5,GBP5
4_Member	WikiPathways	WP1971	Integrated Cancer Pathway	-3.63054	-1.56218	3/46	983,4312,6772	CDK1,MMP1,STAT1
4_Member	KEGG Pathway	ko05164	Influenza A	-2.9681	-1.02635	4/173	3627,4599,6352,6772	CXCL10,MX1,CCL5,STAT1
4_Member	KEGG Pathway	hsa05164	Influenza A	-2.88684	-0.964612	4/182	3627,4599,6352,6772	CXCL10,MX1,CCL5,STAT1
4_Member	KEGG Pathway	hsa05168	Herpes simplex infection	-2.86073	-0.944823	4/185	983,6352,6772,6890	CDK1,CCL5,STAT1,TAP1
4_Member	KEGG Pathway	ko05168	Herpes simplex infection	-2.86073	-0.944823	4/185	983,6352,6772,6890	CDK1,CCL5,STAT1,TAP1
4_Member	GO Biological Processes	GO:0002009	morphogenesis of an epithelium	-2.57195	-0.704917	6/536	3627,3853,4321,5698,6491,6772	CXCL10,KRT6A,MMP12,PSMB9,STIL,STAT1
4_Member	Reactome Gene Sets	R-HSA-8878166	Transcriptional regulation by RUNX2	-2.41275	-0.572872	3/121	983,5698,6772	CDK1,PSMB9,STAT1
4_Member	GO Biological Processes	GO:0048729	tissue morphogenesis	-2.20554	-0.393687	6/638	3627,3853,4321,5698,6491,6772	CXCL10,KRT6A,MMP12,PSMB9,STIL,STAT1
4_Member	Reactome Gene Sets	R-HSA-449147	Signaling by Interleukins	-2.15461	-0.353725	5/462	3627,4312,5698,6352,6772	CXCL10,MMP1,PSMB9,CCL5,STAT1
4_Member	KEGG Pathway	hsa05169	Epstein-Barr virus infection	-2.11713	-0.325761	4/299	983,3627,6772,6890	CDK1,CXCL10,STAT1,TAP1
5_Summary	WikiPathways	WP5039	SARS-CoV-2 Innate Immunity Evasion and Cell-specific immune response	-9.30075	-6.22111	7/68	3627,4283,4599,6352,6373,6772,10563,3853,3002,129607,7504,3620,4312,4316,4321,27299,94025,1116,9447,55872,115362,84166,5450,7804,3659,64699,5366	CXCL10,CXCL9,MX1,CCL5,CXCL11,STAT1,CXCL13,KRT6A,GZMB,CMPK2,XK,IDO1,MMP1,MMP7,MMP12,ADAMDEC1,MUC16,CHI3L1,AIM2,PBK,GBP5,NLRC5,POU2AF1,LRP8,IRF1,TMPRSS3,PMAIP1
5_Member	WikiPathways	WP5039	SARS-CoV-2 Innate Immunity Evasion and Cell-specific immune response	-9.30075	-6.22111	7/68	3627,4283,4599,6352,6373,6772,10563	CXCL10,CXCL9,MX1,CCL5,CXCL11,STAT1,CXCL13
5_Member	Reactome Gene Sets	R-HSA-380108	Chemokine receptors bind chemokines	-6.33999	-3.59438	5/59	3627,4283,6352,6373,10563	CXCL10,CXCL9,CCL5,CXCL11,CXCL13
5_Member	GO Biological Processes	GO:0010818	T cell chemotaxis	-6.15686	-3.45168	4/27	3627,6352,6373,10563	CXCL10,CCL5,CXCL11,CXCL13
5_Member	GO Biological Processes	GO:0061844	antimicrobial humoral immune response mediated by antimicrobial peptide	-5.7316	-3.13608	5/78	3627,3853,4283,6373,10563	CXCL10,KRT6A,CXCL9,CXCL11,CXCL13
5_Member	GO Biological Processes	GO:0070098	chemokine-mediated signaling pathway	-5.47182	-2.91277	5/88	3627,4283,6352,6373,10563	CXCL10,CXCL9,CCL5,CXCL11,CXCL13
5_Member	WikiPathways	WP2328	Allograft Rejection	-5.44758	-2.90873	5/89	3002,4283,6373,6772,10563	GZMB,CXCL9,CXCL11,STAT1,CXCL13
5_Member	WikiPathways	WP3929	Chemokine signaling pathway	-5.34258	-2.84152	6/165	3627,4283,6352,6373,6772,10563	CXCL10,CXCL9,CCL5,CXCL11,STAT1,CXCL13
5_Member	Canonical Pathways	M222	PID CXCR3 PATHWAY	-5.3234	-2.83039	4/43	3627,4283,6373,10563	CXCL10,CXCL9,CXCL11,CXCL13
5_Member	GO Biological Processes	GO:1990868	response to chemokine	-5.26349	-2.81359	5/97	3627,4283,6352,6373,10563	CXCL10,CXCL9,CCL5,CXCL11,CXCL13
5_Member	GO Biological Processes	GO:1990869	cellular response to chemokine	-5.26349	-2.81359	5/97	3627,4283,6352,6373,10563	CXCL10,CXCL9,CCL5,CXCL11,CXCL13
5_Member	GO Biological Processes	GO:0030593	neutrophil chemotaxis	-5.13571	-2.70674	5/103	3627,4283,6352,6373,10563	CXCL10,CXCL9,CCL5,CXCL11,CXCL13
5_Member	WikiPathways	WP75	Toll-like Receptor Signaling Pathway	-5.11519	-2.70619	5/104	3627,4283,6352,6373,6772	CXCL10,CXCL9,CCL5,CXCL11,STAT1
5_Member	KEGG Pathway	hsa04620	Toll-like receptor signaling pathway	-5.11519	-2.70619	5/104	3627,4283,6352,6373,6772	CXCL10,CXCL9,CCL5,CXCL11,STAT1
5_Member	KEGG Pathway	ko04620	Toll-like receptor signaling pathway	-5.11519	-2.70619	5/104	3627,4283,6352,6373,6772	CXCL10,CXCL9,CCL5,CXCL11,STAT1
5_Member	KEGG Pathway	hsa04062	Chemokine signaling pathway	-5.09833	-2.69898	6/182	3627,4283,6352,6373,6772,10563	CXCL10,CXCL9,CCL5,CXCL11,STAT1,CXCL13
5_Member	KEGG Pathway	ko04062	Chemokine signaling pathway	-5.09833	-2.69898	6/182	3627,4283,6352,6373,6772,10563	CXCL10,CXCL9,CCL5,CXCL11,STAT1,CXCL13
5_Member	GO Biological Processes	GO:0010819	regulation of T cell chemotaxis	-5.03937	-2.64982	3/16	3627,6352,10563	CXCL10,CCL5,CXCL13
5_Member	GO Biological Processes	GO:0071222	cellular response to lipopolysaccharide	-4.90245	-2.54406	6/197	3627,4283,6352,6373,10563,129607	CXCL10,CXCL9,CCL5,CXCL11,CXCL13,CMPK2
5_Member	Reactome Gene Sets	R-HSA-375276	Peptide ligand-binding receptors	-4.85294	-2.50315	6/201	3627,4283,6352,6373,7504,10563	CXCL10,CXCL9,CCL5,CXCL11,XK,CXCL13
5_Member	GO Biological Processes	GO:0071219	cellular response to molecule of bacterial origin	-4.75705	-2.4347	6/209	3627,4283,6352,6373,10563,129607	CXCL10,CXCL9,CCL5,CXCL11,CXCL13,CMPK2
5_Member	GO Biological Processes	GO:0071621	granulocyte chemotaxis	-4.74377	-2.4307	5/124	3627,4283,6352,6373,10563	CXCL10,CXCL9,CCL5,CXCL11,CXCL13
5_Member	GO Biological Processes	GO:1990266	neutrophil migration	-4.74377	-2.4307	5/124	3627,4283,6352,6373,10563	CXCL10,CXCL9,CCL5,CXCL11,CXCL13
5_Member	GO Biological Processes	GO:0032496	response to lipopolysaccharide	-4.65528	-2.36877	7/326	3620,3627,4283,6352,6373,10563,129607	IDO1,CXCL10,CXCL9,CCL5,CXCL11,CXCL13,CMPK2
5_Member	Canonical Pathways	M5885	NABA MATRISOME ASSOCIATED	-4.63111	-2.35396	10/751	3627,4283,4312,4316,4321,6352,6373,10563,27299,94025	CXCL10,CXCL9,MMP1,MMP7,MMP12,CCL5,CXCL11,CXCL13,ADAMDEC1,MUC16
5_Member	GO Biological Processes	GO:0048247	lymphocyte chemotaxis	-4.62957	-2.35396	4/64	3627,6352,6373,10563	CXCL10,CCL5,CXCL11,CXCL13
5_Member	GO Biological Processes	GO:0072678	T cell migration	-4.57653	-2.31156	4/66	3627,6352,6373,10563	CXCL10,CCL5,CXCL11,CXCL13
5_Member	GO Biological Processes	GO:0006954	inflammatory response	-4.50092	-2.2489	10/778	1116,3620,3627,4283,6352,6373,9447,10563,55872,115362	CHI3L1,IDO1,CXCL10,CXCL9,CCL5,CXCL11,AIM2,CXCL13,PBK,GBP5
5_Member	GO Biological Processes	GO:0071216	cellular response to biotic stimulus	-4.49174	-2.246	6/233	3627,4283,6352,6373,10563,129607	CXCL10,CXCL9,CCL5,CXCL11,CXCL13,CMPK2
5_Member	GO Biological Processes	GO:0002237	response to molecule of bacterial origin	-4.49045	-2.246	7/346	3620,3627,4283,6352,6373,10563,129607	IDO1,CXCL10,CXCL9,CCL5,CXCL11,CXCL13,CMPK2
5_Member	GO Biological Processes	GO:0019730	antimicrobial humoral response	-4.446	-2.21146	5/143	3627,3853,4283,6373,10563	CXCL10,KRT6A,CXCL9,CXCL11,CXCL13
5_Member	WikiPathways	WP1449	Regulation of toll-like receptor signaling pathway	-4.41715	-2.18587	5/145	3627,4283,6352,6373,6772	CXCL10,CXCL9,CCL5,CXCL11,STAT1
5_Member	GO Biological Processes	GO:1901623	regulation of lymphocyte chemotaxis	-4.38068	-2.15583	3/26	3627,6352,10563	CXCL10,CCL5,CXCL13
5_Member	GO Biological Processes	GO:0097530	granulocyte migration	-4.36073	-2.14535	5/149	3627,4283,6352,6373,10563	CXCL10,CXCL9,CCL5,CXCL11,CXCL13
5_Member	GO Biological Processes	GO:2000406	positive regulation of T cell migration	-4.19036	-1.99635	3/30	3627,6352,10563	CXCL10,CCL5,CXCL13
5_Member	GO Biological Processes	GO:0009617	response to bacterium	-3.96336	-1.81715	9/728	3620,3627,3853,4283,6352,6373,10563,84166,129607	IDO1,CXCL10,KRT6A,CXCL9,CCL5,CXCL11,CXCL13,NLRC5,CMPK2
5_Member	GO Biological Processes	GO:2000403	positive regulation of lymphocyte migration	-3.91412	-1.79378	3/37	3627,6352,10563	CXCL10,CCL5,CXCL13
5_Member	GO Biological Processes	GO:0051281	positive regulation of release of sequestered calcium ion into cytosol	-3.81221	-1.70909	3/40	3627,4283,6373	CXCL10,CXCL9,CXCL11
5_Member	GO Biological Processes	GO:2000404	regulation of T cell migration	-3.71804	-1.63149	3/43	3627,6352,10563	CXCL10,CCL5,CXCL13
5_Member	Reactome Gene Sets	R-HSA-373076	Class A/1 (Rhodopsin-like receptors)	-3.62706	-1.56092	6/335	3627,4283,6352,6373,7504,10563	CXCL10,CXCL9,CCL5,CXCL11,XK,CXCL13
5_Member	GO Biological Processes	GO:0051928	positive regulation of calcium ion transport	-3.59339	-1.54035	4/118	3627,4283,6352,6373	CXCL10,CXCL9,CCL5,CXCL11
5_Member	GO Biological Processes	GO:0072676	lymphocyte migration	-3.59339	-1.54035	4/118	3627,6352,6373,10563	CXCL10,CCL5,CXCL11,CXCL13
5_Member	GO Biological Processes	GO:0097529	myeloid leukocyte migration	-3.56676	-1.518	5/220	3627,4283,6352,6373,10563	CXCL10,CXCL9,CCL5,CXCL11,CXCL13
5_Member	GO Biological Processes	GO:0030595	leukocyte chemotaxis	-3.50421	-1.47215	5/227	3627,4283,6352,6373,10563	CXCL10,CXCL9,CCL5,CXCL11,CXCL13
5_Member	GO Biological Processes	GO:0010524	positive regulation of calcium ion transport into cytosol	-3.44776	-1.41798	3/53	3627,4283,6373	CXCL10,CXCL9,CXCL11
5_Member	GO Biological Processes	GO:0006959	humoral immune response	-3.32398	-1.31194	6/382	3627,3853,4283,5450,6373,10563	CXCL10,KRT6A,CXCL9,POU2AF1,CXCL11,CXCL13
5_Member	GO Biological Processes	GO:0071677	positive regulation of mononuclear cell migration	-3.22661	-1.2286	3/63	3627,6352,10563	CXCL10,CCL5,CXCL13
5_Member	GO Biological Processes	GO:2000401	regulation of lymphocyte migration	-3.22661	-1.2286	3/63	3627,6352,10563	CXCL10,CCL5,CXCL13
5_Member	KEGG Pathway	hsa04623	Cytosolic DNA-sensing pathway	-3.22661	-1.2286	3/63	3627,6352,9447	CXCL10,CCL5,AIM2
5_Member	KEGG Pathway	ko04623	Cytosolic DNA-sensing pathway	-3.22661	-1.2286	3/63	3627,6352,9447	CXCL10,CCL5,AIM2
5_Member	GO Biological Processes	GO:0071396	cellular response to lipid	-3.22526	-1.2286	7/556	3627,4283,6352,6373,7804,10563,129607	CXCL10,CXCL9,CCL5,CXCL11,LRP8,CXCL13,CMPK2
5_Member	KEGG Pathway	hsa04060	Cytokine-cytokine receptor interaction	-3.16177	-1.17813	5/270	3627,4283,6352,6373,10563	CXCL10,CXCL9,CCL5,CXCL11,CXCL13
5_Member	KEGG Pathway	ko04060	Cytokine-cytokine receptor interaction	-3.16177	-1.17813	5/270	3627,4283,6352,6373,10563	CXCL10,CXCL9,CCL5,CXCL11,CXCL13
5_Member	GO Biological Processes	GO:1904427	positive regulation of calcium ion transmembrane transport	-3.09285	-1.12185	3/70	3627,4283,6373	CXCL10,CXCL9,CXCL11
5_Member	WikiPathways	WP4655	Cytosolic DNA-sensing pathway	-3.00572	-1.05556	3/75	3627,6352,9447	CXCL10,CCL5,AIM2
5_Member	GO Biological Processes	GO:0051279	regulation of release of sequestered calcium ion into cytosol	-2.98903	-1.04226	3/76	3627,4283,6373	CXCL10,CXCL9,CXCL11
5_Member	GO Biological Processes	GO:0060326	cell chemotaxis	-2.91302	-0.981141	5/307	3627,4283,6352,6373,10563	CXCL10,CXCL9,CCL5,CXCL11,CXCL13
5_Member	Reactome Gene Sets	R-HSA-500792	GPCR ligand binding	-2.87218	-0.953124	6/467	3627,4283,6352,6373,7504,10563	CXCL10,CXCL9,CCL5,CXCL11,XK,CXCL13
5_Member	Reactome Gene Sets	R-HSA-418594	G alpha (i) signalling events	-2.84561	-0.931266	5/318	3627,4283,6352,6373,10563	CXCL10,CXCL9,CCL5,CXCL11,CXCL13
5_Member	GO Biological Processes	GO:0071674	mononuclear cell migration	-2.8099	-0.898667	4/191	3627,6352,6373,10563	CXCL10,CCL5,CXCL11,CXCL13
5_Member	GO Biological Processes	GO:0002690	positive regulation of leukocyte chemotaxis	-2.76352	-0.864524	3/91	3627,6352,10563	CXCL10,CCL5,CXCL13
5_Member	GO Biological Processes	GO:0010522	regulation of calcium ion transport into cytosol	-2.71008	-0.822976	3/95	3627,4283,6373	CXCL10,CXCL9,CXCL11
5_Member	Canonical Pathways	M5883	NABA SECRETED FACTORS	-2.70192	-0.81774	5/343	3627,4283,6352,6373,10563	CXCL10,CXCL9,CCL5,CXCL11,CXCL13
5_Member	GO Biological Processes	GO:0050900	leukocyte migration	-2.67504	-0.795217	6/511	3627,4283,4312,6352,6373,10563	CXCL10,CXCL9,MMP1,CCL5,CXCL11,CXCL13
5_Member	GO Biological Processes	GO:0071675	regulation of mononuclear cell migration	-2.51811	-0.656645	3/111	3627,6352,10563	CXCL10,CCL5,CXCL13
5_Member	GO Biological Processes	GO:0051209	release of sequestered calcium ion into cytosol	-2.50712	-0.647036	3/112	3627,4283,6373	CXCL10,CXCL9,CXCL11
5_Member	GO Biological Processes	GO:0051283	negative regulation of sequestering of calcium ion	-2.49623	-0.638901	3/113	3627,4283,6373	CXCL10,CXCL9,CXCL11
5_Member	GO Biological Processes	GO:0051282	regulation of sequestering of calcium ion	-2.47477	-0.621533	3/115	3627,4283,6373	CXCL10,CXCL9,CXCL11
5_Member	KEGG Pathway	hsa04668	TNF signaling pathway	-2.47477	-0.621533	3/115	3627,3659,6352	CXCL10,IRF1,CCL5
5_Member	GO Biological Processes	GO:0051924	regulation of calcium ion transport	-2.46457	-0.614039	4/238	3627,4283,6352,6373	CXCL10,CXCL9,CCL5,CXCL11
5_Member	GO Biological Processes	GO:0002688	regulation of leukocyte chemotaxis	-2.43305	-0.587872	3/119	3627,6352,10563	CXCL10,CCL5,CXCL13
5_Member	GO Biological Processes	GO:0051208	sequestering of calcium ion	-2.43305	-0.587872	3/119	3627,4283,6373	CXCL10,CXCL9,CXCL11
5_Member	GO Biological Processes	GO:0006875	cellular metal ion homeostasis	-2.41867	-0.577474	6/576	3627,4283,6352,6373,10563,64699	CXCL10,CXCL9,CCL5,CXCL11,CXCL13,TMPRSS3
5_Member	GO Biological Processes	GO:0010959	regulation of metal ion transport	-2.40726	-0.568693	4/247	3627,4283,6352,6373	CXCL10,CXCL9,CCL5,CXCL11
5_Member	GO Biological Processes	GO:0002687	positive regulation of leukocyte migration	-2.29817	-0.472534	3/133	3627,6352,10563	CXCL10,CCL5,CXCL13
5_Member	GO Biological Processes	GO:0097553	calcium ion transmembrane import into cytosol	-2.28914	-0.464772	3/134	3627,4283,6373	CXCL10,CXCL9,CXCL11
5_Member	GO Biological Processes	GO:0050921	positive regulation of chemotaxis	-2.24505	-0.421954	3/139	3627,6352,10563	CXCL10,CCL5,CXCL13
5_Member	GO Biological Processes	GO:0006874	cellular calcium ion homeostasis	-2.22984	-0.40984	5/443	3627,4283,6352,6373,10563	CXCL10,CXCL9,CCL5,CXCL11,CXCL13
5_Member	GO Biological Processes	GO:1904064	positive regulation of cation transmembrane transport	-2.2279	-0.40984	3/141	3627,4283,6373	CXCL10,CXCL9,CXCL11
5_Member	GO Biological Processes	GO:0007189	adenylate cyclase-activating G protein-coupled receptor signaling pathway	-2.21102	-0.396695	3/143	3627,4283,6373	CXCL10,CXCL9,CXCL11
5_Member	GO Biological Processes	GO:1903169	regulation of calcium ion transmembrane transport	-2.19439	-0.383777	3/145	3627,4283,6373	CXCL10,CXCL9,CXCL11
5_Member	GO Biological Processes	GO:0055074	calcium ion homeostasis	-2.18188	-0.373716	5/455	3627,4283,6352,6373,10563	CXCL10,CXCL9,CCL5,CXCL11,CXCL13
5_Member	GO Biological Processes	GO:0055065	metal ion homeostasis	-2.17361	-0.369102	6/648	3627,4283,6352,6373,10563,64699	CXCL10,CXCL9,CCL5,CXCL11,CXCL13,TMPRSS3
5_Member	GO Biological Processes	GO:0030003	cellular cation homeostasis	-2.15163	-0.351952	6/655	3627,4283,6352,6373,10563,64699	CXCL10,CXCL9,CCL5,CXCL11,CXCL13,TMPRSS3
5_Member	GO Biological Processes	GO:0060402	calcium ion transport into cytosol	-2.13814	-0.342396	3/152	3627,4283,6373	CXCL10,CXCL9,CXCL11
5_Member	GO Biological Processes	GO:0043270	positive regulation of ion transport	-2.13612	-0.342396	6/660	3002,3627,4283,5366,6352,6373	GZMB,CXCL10,CXCL9,PMAIP1,CCL5,CXCL11
5_Member	GO Biological Processes	GO:0006873	cellular ion homeostasis	-2.11161	-0.321421	6/668	3627,4283,6352,6373,10563,64699	CXCL10,CXCL9,CCL5,CXCL11,CXCL13,TMPRSS3
5_Member	GO Biological Processes	GO:0072503	cellular divalent inorganic cation homeostasis	-2.08307	-0.29639	5/481	3627,4283,6352,6373,10563	CXCL10,CXCL9,CCL5,CXCL11,CXCL13
5_Member	GO Biological Processes	GO:0007204	positive regulation of cytosolic calcium ion concentration	-2.06326	-0.28236	4/310	3627,4283,6373,10563	CXCL10,CXCL9,CXCL11,CXCL13
5_Member	GO Biological Processes	GO:0072507	divalent inorganic cation homeostasis	-2.01494	-0.23975	5/500	3627,4283,6352,6373,10563	CXCL10,CXCL9,CCL5,CXCL11,CXCL13
5_Member	Reactome Gene Sets	R-HSA-372790	Signaling by GPCR	-2.00583	-0.232896	6/704	3627,4283,6352,6373,7504,10563	CXCL10,CXCL9,CCL5,CXCL11,XK,CXCL13
6_Summary	GO Biological Processes	GO:0045088	regulation of innate immune response	-8.05256	-5.07438	10/315	3659,4321,5698,6352,6772,7804,9447,84166,94025,115362,51191,3620,55872,3627,10563,2633	IRF1,MMP12,PSMB9,CCL5,STAT1,LRP8,AIM2,NLRC5,MUC16,GBP5,HERC5,IDO1,PBK,CXCL10,CXCL13,GBP1
6_Member	GO Biological Processes	GO:0045088	regulation of innate immune response	-8.05256	-5.07438	10/315	3659,4321,5698,6352,6772,7804,9447,84166,94025,115362	IRF1,MMP12,PSMB9,CCL5,STAT1,LRP8,AIM2,NLRC5,MUC16,GBP5
6_Member	GO Biological Processes	GO:0002831	regulation of response to biotic stimulus	-7.95608	-5.01266	11/420	3659,4321,5698,6352,6772,7804,9447,51191,84166,94025,115362	IRF1,MMP12,PSMB9,CCL5,STAT1,LRP8,AIM2,HERC5,NLRC5,MUC16,GBP5
6_Member	GO Biological Processes	GO:0031347	regulation of defense response	-7.58848	-4.69249	13/697	3620,3659,4321,5698,6352,6772,7804,9447,51191,55872,84166,94025,115362	IDO1,IRF1,MMP12,PSMB9,CCL5,STAT1,LRP8,AIM2,HERC5,PBK,NLRC5,MUC16,GBP5
6_Member	GO Biological Processes	GO:0032103	positive regulation of response to external stimulus	-6.11701	-3.43072	10/509	3620,3627,4321,5698,6352,9447,10563,84166,94025,115362	IDO1,CXCL10,MMP12,PSMB9,CCL5,AIM2,CXCL13,NLRC5,MUC16,GBP5
6_Member	GO Biological Processes	GO:0045089	positive regulation of innate immune response	-5.73104	-3.13608	7/223	4321,5698,6352,9447,84166,94025,115362	MMP12,PSMB9,CCL5,AIM2,NLRC5,MUC16,GBP5
6_Member	GO Biological Processes	GO:0031349	positive regulation of defense response	-5.35748	-2.85035	8/361	3620,4321,5698,6352,9447,84166,94025,115362	IDO1,MMP12,PSMB9,CCL5,AIM2,NLRC5,MUC16,GBP5
6_Member	GO Biological Processes	GO:0002833	positive regulation of response to biotic stimulus	-5.31337	-2.83039	7/258	4321,5698,6352,9447,84166,94025,115362	MMP12,PSMB9,CCL5,AIM2,NLRC5,MUC16,GBP5
6_Member	GO Biological Processes	GO:0050778	positive regulation of immune response	-3.81867	-1.7107	9/761	2633,3620,4321,5698,6352,9447,84166,94025,115362	GBP1,IDO1,MMP12,PSMB9,CCL5,AIM2,NLRC5,MUC16,GBP5
6_Member	GO Biological Processes	GO:0001960	negative regulation of cytokine-mediated signaling pathway	-2.98903	-1.04226	3/76	4321,6352,84166	MMP12,CCL5,NLRC5
6_Member	GO Biological Processes	GO:0001959	regulation of cytokine-mediated signaling pathway	-2.93142	-0.992988	4/177	4321,6352,6772,84166	MMP12,CCL5,STAT1,NLRC5
6_Member	GO Biological Processes	GO:0060761	negative regulation of response to cytokine stimulus	-2.90896	-0.980318	3/81	4321,6352,84166	MMP12,CCL5,NLRC5
6_Member	GO Biological Processes	GO:0060759	regulation of response to cytokine stimulus	-2.82665	-0.913859	4/189	4321,6352,6772,84166	MMP12,CCL5,STAT1,NLRC5
7_Summary	GO Biological Processes	GO:0140013	meiotic nuclear division	-7.7631	-4.83607	8/174	991,1164,7153,9232,9319,10051,10635,83540,9787,10403,22974,3627,9928	CDC20,CKS2,TOP2A,PTTG1,TRIP13,SMC4,RAD51AP1,NUF2,DLGAP5,NDC80,TPX2,CXCL10,KIF14
7_Member	GO Biological Processes	GO:0140013	meiotic nuclear division	-7.7631	-4.83607	8/174	991,1164,7153,9232,9319,10051,10635,83540	CDC20,CKS2,TOP2A,PTTG1,TRIP13,SMC4,RAD51AP1,NUF2
7_Member	GO Biological Processes	GO:1903046	meiotic cell cycle process	-7.4657	-4.58443	8/190	991,1164,7153,9232,9319,10051,10635,83540	CDC20,CKS2,TOP2A,PTTG1,TRIP13,SMC4,RAD51AP1,NUF2
7_Member	GO Biological Processes	GO:0051304	chromosome separation	-6.74918	-3.92227	6/95	991,7153,9232,9319,9787,10403	CDC20,TOP2A,PTTG1,TRIP13,DLGAP5,NDC80
7_Member	GO Biological Processes	GO:0051321	meiotic cell cycle	-6.55007	-3.75988	8/250	991,1164,7153,9232,9319,10051,10635,83540	CDC20,CKS2,TOP2A,PTTG1,TRIP13,SMC4,RAD51AP1,NUF2
7_Member	GO Biological Processes	GO:0010965	regulation of mitotic sister chromatid separation	-6.16167	-3.45168	5/64	991,9232,9319,9787,10403	CDC20,PTTG1,TRIP13,DLGAP5,NDC80
7_Member	GO Biological Processes	GO:0051306	mitotic sister chromatid separation	-6.09444	-3.42205	5/66	991,9232,9319,9787,10403	CDC20,PTTG1,TRIP13,DLGAP5,NDC80
7_Member	GO Biological Processes	GO:0033045	regulation of sister chromatid segregation	-5.93539	-3.30939	5/71	991,9232,9319,9787,10403	CDC20,PTTG1,TRIP13,DLGAP5,NDC80
7_Member	GO Biological Processes	GO:1905818	regulation of chromosome separation	-5.93539	-3.30939	5/71	991,9232,9319,9787,10403	CDC20,PTTG1,TRIP13,DLGAP5,NDC80
7_Member	GO Biological Processes	GO:0045132	meiotic chromosome segregation	-5.44758	-2.90873	5/89	7153,9232,9319,10051,83540	TOP2A,PTTG1,TRIP13,SMC4,NUF2
7_Member	GO Biological Processes	GO:0051983	regulation of chromosome segregation	-5.44758	-2.90873	5/89	991,9232,9319,9787,10403	CDC20,PTTG1,TRIP13,DLGAP5,NDC80
7_Member	GO Biological Processes	GO:2001251	negative regulation of chromosome organization	-5.39996	-2.86764	5/91	991,7153,9232,9319,10403	CDC20,TOP2A,PTTG1,TRIP13,NDC80
7_Member	GO Biological Processes	GO:0033046	negative regulation of sister chromatid segregation	-5.36496	-2.85166	4/42	991,9232,9319,10403	CDC20,PTTG1,TRIP13,NDC80
7_Member	GO Biological Processes	GO:0033048	negative regulation of mitotic sister chromatid segregation	-5.36496	-2.85166	4/42	991,9232,9319,10403	CDC20,PTTG1,TRIP13,NDC80
7_Member	GO Biological Processes	GO:2000816	negative regulation of mitotic sister chromatid separation	-5.36496	-2.85166	4/42	991,9232,9319,10403	CDC20,PTTG1,TRIP13,NDC80
7_Member	GO Biological Processes	GO:0051985	negative regulation of chromosome segregation	-5.28286	-2.8221	4/44	991,9232,9319,10403	CDC20,PTTG1,TRIP13,NDC80
7_Member	GO Biological Processes	GO:1905819	negative regulation of chromosome separation	-5.28286	-2.8221	4/44	991,9232,9319,10403	CDC20,PTTG1,TRIP13,NDC80
7_Member	GO Biological Processes	GO:0033047	regulation of mitotic sister chromatid segregation	-5.24328	-2.7987	4/45	991,9232,9319,10403	CDC20,PTTG1,TRIP13,NDC80
7_Member	GO Biological Processes	GO:0007127	meiosis I	-4.79523	-2.46214	5/121	1164,7153,9232,9319,10635	CKS2,TOP2A,PTTG1,TRIP13,RAD51AP1
7_Member	GO Biological Processes	GO:0030071	regulation of mitotic metaphase/anaphase transition	-4.77022	-2.44121	4/59	991,9319,9787,10403	CDC20,TRIP13,DLGAP5,NDC80
7_Member	GO Biological Processes	GO:0007091	metaphase/anaphase transition of mitotic cell cycle	-4.7125	-2.40871	4/61	991,9319,9787,10403	CDC20,TRIP13,DLGAP5,NDC80
7_Member	GO Biological Processes	GO:0061982	meiosis I cell cycle process	-4.7102	-2.40871	5/126	1164,7153,9232,9319,10635	CKS2,TOP2A,PTTG1,TRIP13,RAD51AP1
7_Member	GO Biological Processes	GO:1902099	regulation of metaphase/anaphase transition of cell cycle	-4.68439	-2.3867	4/62	991,9319,9787,10403	CDC20,TRIP13,DLGAP5,NDC80
7_Member	GO Biological Processes	GO:0044784	metaphase/anaphase transition of cell cycle	-4.62957	-2.35396	4/64	991,9319,9787,10403	CDC20,TRIP13,DLGAP5,NDC80
7_Member	GO Biological Processes	GO:0051783	regulation of nuclear division	-4.56588	-2.3044	5/135	991,9319,9787,10403,10635	CDC20,TRIP13,DLGAP5,NDC80,RAD51AP1
7_Member	GO Biological Processes	GO:0040020	regulation of meiotic nuclear division	-4.14696	-1.96466	3/31	991,9319,10635	CDC20,TRIP13,RAD51AP1
7_Member	GO Biological Processes	GO:0033044	regulation of chromosome organization	-4.11009	-1.93354	6/273	991,7153,9232,9319,9787,10403	CDC20,TOP2A,PTTG1,TRIP13,DLGAP5,NDC80
7_Member	GO Biological Processes	GO:0007094	mitotic spindle assembly checkpoint	-3.91412	-1.79378	3/37	991,9319,10403	CDC20,TRIP13,NDC80
7_Member	GO Biological Processes	GO:0071173	spindle assembly checkpoint	-3.91412	-1.79378	3/37	991,9319,10403	CDC20,TRIP13,NDC80
7_Member	GO Biological Processes	GO:0071174	mitotic spindle checkpoint	-3.91412	-1.79378	3/37	991,9319,10403	CDC20,TRIP13,NDC80
7_Member	GO Biological Processes	GO:0031577	spindle checkpoint	-3.87921	-1.76386	3/38	991,9319,10403	CDC20,TRIP13,NDC80
7_Member	GO Biological Processes	GO:0045841	negative regulation of mitotic metaphase/anaphase transition	-3.84526	-1.73484	3/39	991,9319,10403	CDC20,TRIP13,NDC80
7_Member	GO Biological Processes	GO:1902100	negative regulation of metaphase/anaphase transition of cell cycle	-3.78002	-1.6817	3/41	991,9319,10403	CDC20,TRIP13,NDC80
7_Member	GO Biological Processes	GO:0007088	regulation of mitotic nuclear division	-3.72545	-1.63657	4/109	991,9319,9787,10403	CDC20,TRIP13,DLGAP5,NDC80
7_Member	GO Biological Processes	GO:0045839	negative regulation of mitotic nuclear division	-3.6027	-1.54534	3/47	991,9319,10403	CDC20,TRIP13,NDC80
7_Member	GO Biological Processes	GO:0051445	regulation of meiotic cell cycle	-3.6027	-1.54534	3/47	991,9319,10635	CDC20,TRIP13,RAD51AP1
7_Member	GO Biological Processes	GO:0010639	negative regulation of organelle organization	-3.55195	-1.50531	6/346	991,7153,9232,9319,10403,22974	CDC20,TOP2A,PTTG1,TRIP13,NDC80,TPX2
7_Member	GO Biological Processes	GO:0051784	negative regulation of nuclear division	-3.42374	-1.40181	3/54	991,9319,10403	CDC20,TRIP13,NDC80
7_Member	GO Biological Processes	GO:0007131	reciprocal meiotic recombination	-3.33215	-1.31815	3/58	7153,9319,10635	TOP2A,TRIP13,RAD51AP1
7_Member	GO Biological Processes	GO:0140527	reciprocal homologous recombination	-3.33215	-1.31815	3/58	7153,9319,10635	TOP2A,TRIP13,RAD51AP1
7_Member	GO Biological Processes	GO:0035825	homologous recombination	-3.28882	-1.28261	3/60	7153,9319,10635	TOP2A,TRIP13,RAD51AP1
7_Member	GO Biological Processes	GO:0051129	negative regulation of cellular component organization	-3.20411	-1.21307	8/735	991,3627,7153,9232,9319,9928,10403,22974	CDC20,CXCL10,TOP2A,PTTG1,TRIP13,KIF14,NDC80,TPX2
7_Member	GO Biological Processes	GO:2000241	regulation of reproductive process	-2.06989	-0.287838	3/161	991,9319,10635	CDC20,TRIP13,RAD51AP1
8_Summary	GO Biological Processes	GO:0045859	regulation of protein kinase activity	-6.90656	-4.05332	13/798	983,1029,1116,1164,2146,3627,6352,7453,7804,9928,22974,51191,55872,991,2305,2633,81610	CDK1,CDKN2A,CHI3L1,CKS2,EZH2,CXCL10,CCL5,WARS1,LRP8,KIF14,TPX2,HERC5,PBK,CDC20,FOXM1,GBP1,FAM83D
8_Member	GO Biological Processes	GO:0045859	regulation of protein kinase activity	-6.90656	-4.05332	13/798	983,1029,1116,1164,2146,3627,6352,7453,7804,9928,22974,51191,55872	CDK1,CDKN2A,CHI3L1,CKS2,EZH2,CXCL10,CCL5,WARS1,LRP8,KIF14,TPX2,HERC5,PBK
8_Member	GO Biological Processes	GO:0045860	positive regulation of protein kinase activity	-5.03508	-2.64982	9/530	983,1116,1164,2146,6352,7804,9928,22974,55872	CDK1,CHI3L1,CKS2,EZH2,CCL5,LRP8,KIF14,TPX2,PBK
8_Member	GO Biological Processes	GO:0051347	positive regulation of transferase activity	-4.99625	-2.61559	10/681	983,991,1116,1164,2146,6352,7804,9928,22974,55872	CDK1,CDC20,CHI3L1,CKS2,EZH2,CCL5,LRP8,KIF14,TPX2,PBK
8_Member	GO Biological Processes	GO:0033674	positive regulation of kinase activity	-4.59236	-2.32387	9/603	983,1116,1164,2146,6352,7804,9928,22974,55872	CDK1,CHI3L1,CKS2,EZH2,CCL5,LRP8,KIF14,TPX2,PBK
8_Member	GO Biological Processes	GO:0032147	activation of protein kinase activity	-3.67633	-1.59209	6/328	983,1116,6352,9928,22974,55872	CDK1,CHI3L1,CCL5,KIF14,TPX2,PBK
8_Member	GO Biological Processes	GO:0071900	regulation of protein serine/threonine kinase activity	-3.51579	-1.47712	7/497	983,1029,1164,2146,3627,51191,55872	CDK1,CDKN2A,CKS2,EZH2,CXCL10,HERC5,PBK
8_Member	GO Biological Processes	GO:0043408	regulation of MAPK cascade	-3.29456	-1.28642	8/712	983,1116,2146,2305,2633,6352,55872,81610	CDK1,CHI3L1,EZH2,FOXM1,GBP1,CCL5,PBK,FAM83D
8_Member	GO Biological Processes	GO:0071902	positive regulation of protein serine/threonine kinase activity	-2.04423	-0.264475	4/314	983,1164,2146,55872	CDK1,CKS2,EZH2,PBK
9_Summary	GO Biological Processes	GO:0043903	regulation of biological process involved in symbiotic interaction	-6.09025	-3.42205	7/197	3853,4599,6352,6772,7153,9582,27074,983	KRT6A,MX1,CCL5,STAT1,TOP2A,APOBEC3B,LAMP3,CDK1
9_Member	GO Biological Processes	GO:0043903	regulation of biological process involved in symbiotic interaction	-6.09025	-3.42205	7/197	3853,4599,6352,6772,7153,9582,27074	KRT6A,MX1,CCL5,STAT1,TOP2A,APOBEC3B,LAMP3
9_Member	GO Biological Processes	GO:0050792	regulation of viral process	-5.04443	-2.64983	6/186	4599,6352,6772,7153,9582,27074	MX1,CCL5,STAT1,TOP2A,APOBEC3B,LAMP3
9_Member	GO Biological Processes	GO:1903900	regulation of viral life cycle	-4.37468	-2.15301	5/148	4599,6352,7153,9582,27074	MX1,CCL5,TOP2A,APOBEC3B,LAMP3
9_Member	GO Biological Processes	GO:0045069	regulation of viral genome replication	-4.18448	-1.99635	4/83	4599,6352,7153,9582	MX1,CCL5,TOP2A,APOBEC3B
9_Member	GO Biological Processes	GO:0048525	negative regulation of viral process	-4.06615	-1.90915	4/89	4599,6352,6772,9582	MX1,CCL5,STAT1,APOBEC3B
9_Member	GO Biological Processes	GO:0019058	viral life cycle	-3.53194	-1.48952	6/349	983,4599,6352,7153,9582,27074	CDK1,MX1,CCL5,TOP2A,APOBEC3B,LAMP3
9_Member	GO Biological Processes	GO:0019079	viral genome replication	-3.44596	-1.41798	4/129	4599,6352,7153,9582	MX1,CCL5,TOP2A,APOBEC3B
9_Member	GO Biological Processes	GO:0045071	negative regulation of viral genome replication	-3.42374	-1.40181	3/54	4599,6352,9582	MX1,CCL5,APOBEC3B
10_Summary	Reactome Gene Sets	R-HSA-2514853	Condensation of Prometaphase Chromosomes	-5.56603	-2.99297	3/11	983,10051,64151,7153,1029,84930	CDK1,SMC4,NCAPG,TOP2A,CDKN2A,MASTL
10_Member	Reactome Gene Sets	R-HSA-2514853	Condensation of Prometaphase Chromosomes	-5.56603	-2.99297	3/11	983,10051,64151	CDK1,SMC4,NCAPG
10_Member	GO Biological Processes	GO:0030261	chromosome condensation	-3.63054	-1.56218	3/46	7153,10051,64151	TOP2A,SMC4,NCAPG
10_Member	GO Biological Processes	GO:0006323	DNA packaging	-2.45163	-0.602438	4/240	1029,7153,10051,64151	CDKN2A,TOP2A,SMC4,NCAPG
10_Member	Reactome Gene Sets	R-HSA-68875	Mitotic Prophase	-2.21943	-0.403862	3/142	983,10051,84930	CDK1,SMC4,MASTL
11_Summary	GO Biological Processes	GO:0000086	G2/M transition of mitotic cell cycle	-5.31337	-2.83039	7/258	983,2305,5698,9833,9928,22974,84930,991,5366,9232,27074,55872,1029,7153,55388,3002	CDK1,FOXM1,PSMB9,MELK,KIF14,TPX2,MASTL,CDC20,PMAIP1,PTTG1,LAMP3,PBK,CDKN2A,TOP2A,MCM10,GZMB
11_Member	GO Biological Processes	GO:0000086	G2/M transition of mitotic cell cycle	-5.31337	-2.83039	7/258	983,2305,5698,9833,9928,22974,84930	CDK1,FOXM1,PSMB9,MELK,KIF14,TPX2,MASTL
11_Member	GO Biological Processes	GO:0044839	cell cycle G2/M phase transition	-5.12204	-2.70619	7/276	983,2305,5698,9833,9928,22974,84930	CDK1,FOXM1,PSMB9,MELK,KIF14,TPX2,MASTL
11_Member	GO Biological Processes	GO:0010498	proteasomal protein catabolic process	-4.44637	-2.21146	8/483	983,991,5366,5698,9232,9928,27074,55872	CDK1,CDC20,PMAIP1,PSMB9,PTTG1,KIF14,LAMP3,PBK
11_Member	Reactome Gene Sets	R-HSA-453279	Mitotic G1 phase and G1/S transition	-4.36073	-2.14535	5/149	983,1029,5698,7153,55388	CDK1,CDKN2A,PSMB9,TOP2A,MCM10
11_Member	Reactome Gene Sets	R-HSA-176409	APC/C:Cdc20 mediated degradation of mitotic proteins	-4.33457	-2.12231	4/76	983,991,5698,9232	CDK1,CDC20,PSMB9,PTTG1
11_Member	Reactome Gene Sets	R-HSA-176814	Activation of APC/C and APC/C:Cdc20 mediated degradation of mitotic proteins	-4.31226	-2.10615	4/77	983,991,5698,9232	CDK1,CDC20,PSMB9,PTTG1
11_Member	GO Biological Processes	GO:0031145	anaphase-promoting complex-dependent catabolic process	-4.18448	-1.99635	4/83	983,991,5698,9232	CDK1,CDC20,PSMB9,PTTG1
11_Member	Reactome Gene Sets	R-HSA-174143	APC/C-mediated degradation of cell cycle proteins	-4.08527	-1.92278	4/88	983,991,5698,9232	CDK1,CDC20,PSMB9,PTTG1
11_Member	Reactome Gene Sets	R-HSA-453276	Regulation of mitotic cell cycle	-4.08527	-1.92278	4/88	983,991,5698,9232	CDK1,CDC20,PSMB9,PTTG1
11_Member	GO Biological Processes	GO:0051603	proteolysis involved in cellular protein catabolic process	-3.92312	-1.79378	9/737	983,991,3002,5366,5698,9232,9928,27074,55872	CDK1,CDC20,GZMB,PMAIP1,PSMB9,PTTG1,KIF14,LAMP3,PBK
11_Member	GO Biological Processes	GO:0044257	cellular protein catabolic process	-3.66929	-1.58965	9/797	983,991,3002,5366,5698,9232,9928,27074,55872	CDK1,CDC20,GZMB,PMAIP1,PSMB9,PTTG1,KIF14,LAMP3,PBK
11_Member	WikiPathways	WP179	Cell Cycle	-3.53813	-1.49361	4/122	983,991,1029,9232	CDK1,CDC20,CDKN2A,PTTG1
11_Member	KEGG Pathway	hsa04110	Cell cycle	-3.51123	-1.47712	4/124	983,991,1029,9232	CDK1,CDC20,CDKN2A,PTTG1
11_Member	KEGG Pathway	ko04110	Cell cycle	-3.51123	-1.47712	4/124	983,991,1029,9232	CDK1,CDC20,CDKN2A,PTTG1
11_Member	Reactome Gene Sets	R-HSA-174154	APC/C:Cdc20 mediated degradation of Securin	-3.12957	-1.14958	3/68	991,5698,9232	CDC20,PSMB9,PTTG1
11_Member	GO Biological Processes	GO:0043161	proteasome-mediated ubiquitin-dependent protein catabolic process	-3.07689	-1.10766	6/426	983,991,5698,9232,9928,55872	CDK1,CDC20,PSMB9,PTTG1,KIF14,PBK
11_Member	Reactome Gene Sets	R-HSA-174184	Cdc20:Phospho-APC/C mediated degradation of Cyclin A	-3.03981	-1.08282	3/73	983,991,5698	CDK1,CDC20,PSMB9
11_Member	Reactome Gene Sets	R-HSA-174178	APC/C:Cdh1 mediated degradation of Cdc20 and other APC/C:Cdh1 targeted proteins in late mitosis/early G1	-3.02264	-1.06908	3/74	991,5698,9232	CDC20,PSMB9,PTTG1
11_Member	Reactome Gene Sets	R-HSA-179419	APC:Cdc20 mediated degradation of cell cycle proteins prior to satisfation of the cell cycle checkpoint	-3.02264	-1.06908	3/74	983,991,5698	CDK1,CDC20,PSMB9
11_Member	Reactome Gene Sets	R-HSA-176408	Regulation of APC/C activators between G1/S and early anaphase	-2.90896	-0.980318	3/81	983,991,5698	CDK1,CDC20,PSMB9
11_Member	Reactome Gene Sets	R-HSA-69275	G2/M Transition	-2.76887	-0.864524	4/196	983,2305,5698,22974	CDK1,FOXM1,PSMB9,TPX2
11_Member	Reactome Gene Sets	R-HSA-453274	Mitotic G2-G2/M phases	-2.75279	-0.855292	4/198	983,2305,5698,22974	CDK1,FOXM1,PSMB9,TPX2
11_Member	GO Biological Processes	GO:0010389	regulation of G2/M transition of mitotic cell cycle	-2.71335	-0.824779	4/203	983,5698,9928,22974	CDK1,PSMB9,KIF14,TPX2
11_Member	GO Biological Processes	GO:1902749	regulation of cell cycle G2/M phase transition	-2.59408	-0.722829	4/219	983,5698,9928,22974	CDK1,PSMB9,KIF14,TPX2
11_Member	KEGG Pathway	hsa04114	Oocyte meiosis	-2.38298	-0.548333	3/124	983,991,9232	CDK1,CDC20,PTTG1
11_Member	KEGG Pathway	ko04114	Oocyte meiosis	-2.38298	-0.548333	3/124	983,991,9232	CDK1,CDC20,PTTG1
11_Member	Reactome Gene Sets	R-HSA-69206	G1/S Transition	-2.31646	-0.488271	3/131	983,5698,55388	CDK1,PSMB9,MCM10
11_Member	GO Biological Processes	GO:0006511	ubiquitin-dependent protein catabolic process	-2.19269	-0.383301	6/642	983,991,5698,9232,9928,55872	CDK1,CDC20,PSMB9,PTTG1,KIF14,PBK
11_Member	GO Biological Processes	GO:0019941	modification-dependent protein catabolic process	-2.17361	-0.369102	6/648	983,991,5698,9232,9928,55872	CDK1,CDC20,PSMB9,PTTG1,KIF14,PBK
11_Member	GO Biological Processes	GO:0043632	modification-dependent macromolecule catabolic process	-2.13921	-0.342396	6/659	983,991,5698,9232,9928,55872	CDK1,CDC20,PSMB9,PTTG1,KIF14,PBK
11_Member	Reactome Gene Sets	R-HSA-69481	G2/M Checkpoints	-2.01968	-0.24335	3/168	983,5698,55388	CDK1,PSMB9,MCM10
12_Summary	GO Biological Processes	GO:0002544	chronic inflammatory response	-4.80366	-2.46646	3/19	3620,6352,10563,1029,5366,7153,9833,3659	IDO1,CCL5,CXCL13,CDKN2A,PMAIP1,TOP2A,MELK,IRF1
12_Member	GO Biological Processes	GO:0002544	chronic inflammatory response	-4.80366	-2.46646	3/19	3620,6352,10563	IDO1,CCL5,CXCL13
12_Member	GO Biological Processes	GO:2000108	positive regulation of leukocyte apoptotic process	-4.38068	-2.15583	3/26	1029,3620,6352	CDKN2A,IDO1,CCL5
12_Member	KEGG Pathway	hsa01524	Platinum drug resistance	-3.03981	-1.08282	3/73	1029,5366,7153	CDKN2A,PMAIP1,TOP2A
12_Member	KEGG Pathway	ko01524	Platinum drug resistance	-3.03981	-1.08282	3/73	1029,5366,7153	CDKN2A,PMAIP1,TOP2A
12_Member	GO Biological Processes	GO:2000106	regulation of leukocyte apoptotic process	-2.92454	-0.989397	3/80	1029,3620,6352	CDKN2A,IDO1,CCL5
12_Member	GO Biological Processes	GO:0071887	leukocyte apoptotic process	-2.62211	-0.749438	3/102	1029,3620,6352	CDKN2A,IDO1,CCL5
12_Member	GO Biological Processes	GO:0043065	positive regulation of apoptotic process	-2.42602	-0.582174	6/574	1029,3620,5366,6352,7153,9833	CDKN2A,IDO1,PMAIP1,CCL5,TOP2A,MELK
12_Member	GO Biological Processes	GO:0043068	positive regulation of programmed cell death	-2.36811	-0.536053	6/590	1029,3620,5366,6352,7153,9833	CDKN2A,IDO1,PMAIP1,CCL5,TOP2A,MELK
12_Member	GO Biological Processes	GO:0010942	positive regulation of cell death	-2.16102	-0.358927	6/652	1029,3620,5366,6352,7153,9833	CDKN2A,IDO1,PMAIP1,CCL5,TOP2A,MELK
12_Member	GO Biological Processes	GO:0042129	regulation of T cell proliferation	-2.01968	-0.24335	3/168	3620,3659,6352	IDO1,IRF1,CCL5
13_Summary	WikiPathways	WP2361	Gastric Cancer Network 1	-4.23531	-2.03225	3/29	7153,22974,56992,3659,10112	TOP2A,TPX2,KIF15,IRF1,KIF20A
13_Member	WikiPathways	WP2361	Gastric Cancer Network 1	-4.23531	-2.03225	3/29	7153,22974,56992	TOP2A,TPX2,KIF15
13_Member	Reactome Gene Sets	R-HSA-983231	Factors involved in megakaryocyte development and platelet production	-2.01968	-0.24335	3/168	3659,10112,56992	IRF1,KIF20A,KIF15
14_Summary	WikiPathways	WP129	Matrix Metalloproteinases	-4.19036	-1.99635	3/30	4312,4316,4321,6352,983,7153,9928,22974,3659,10635,55872,27299,3627	MMP1,MMP7,MMP12,CCL5,CDK1,TOP2A,KIF14,TPX2,IRF1,RAD51AP1,PBK,ADAMDEC1,CXCL10
14_Member	WikiPathways	WP129	Matrix Metalloproteinases	-4.19036	-1.99635	3/30	4312,4316,4321	MMP1,MMP7,MMP12
14_Member	Canonical Pathways	M198	PID SYNDECAN 1 PATHWAY	-3.63054	-1.56218	3/46	4312,4316,6352	MMP1,MMP7,CCL5
14_Member	GO Biological Processes	GO:0030574	collagen catabolic process	-3.6027	-1.54534	3/47	4312,4316,4321	MMP1,MMP7,MMP12
14_Member	Reactome Gene Sets	R-HSA-1442490	Collagen degradation	-3.20656	-1.21307	3/64	4312,4316,4321	MMP1,MMP7,MMP12
14_Member	GO Biological Processes	GO:0022411	cellular component disassembly	-3.18418	-1.19686	7/565	983,4312,4316,4321,7153,9928,22974	CDK1,MMP1,MMP7,MMP12,TOP2A,KIF14,TPX2
14_Member	GO Biological Processes	GO:0022617	extracellular matrix disassembly	-2.87839	-0.957749	3/83	4312,4316,4321	MMP1,MMP7,MMP12
14_Member	GO Biological Processes	GO:0071214	cellular response to abiotic stimulus	-2.7636	-0.864524	5/332	3659,4312,4316,10635,55872	IRF1,MMP1,MMP7,RAD51AP1,PBK
14_Member	GO Biological Processes	GO:0104004	cellular response to environmental stimulus	-2.7636	-0.864524	5/332	3659,4312,4316,10635,55872	IRF1,MMP1,MMP7,RAD51AP1,PBK
14_Member	GO Biological Processes	GO:0032963	collagen metabolic process	-2.54041	-0.677564	3/109	4312,4316,4321	MMP1,MMP7,MMP12
14_Member	Canonical Pathways	M3468	NABA ECM REGULATORS	-2.46457	-0.614039	4/238	4312,4316,4321,27299	MMP1,MMP7,MMP12,ADAMDEC1
14_Member	WikiPathways	WP2431	Spinal Cord Injury	-2.42285	-0.580334	3/120	983,3627,4321	CDK1,CXCL10,MMP12
14_Member	WikiPathways	WP366	TGF-beta Signaling Pathway	-2.29817	-0.472534	3/133	983,4312,4321	CDK1,MMP1,MMP12
14_Member	Reactome Gene Sets	R-HSA-1474228	Degradation of the extracellular matrix	-2.23644	-0.41461	3/140	4312,4316,4321	MMP1,MMP7,MMP12
15_Summary	WikiPathways	WP254	Apoptosis	-4.12422	-1.9448	4/86	1029,3002,3659,5366,5698,64108,6772,9787	CDKN2A,GZMB,IRF1,PMAIP1,PSMB9,RTP4,STAT1,DLGAP5
15_Member	WikiPathways	WP254	Apoptosis	-4.12422	-1.9448	4/86	1029,3002,3659,5366	CDKN2A,GZMB,IRF1,PMAIP1
15_Member	Reactome Gene Sets	R-HSA-5357801	Programmed Cell Death	-3.66004	-1.58495	5/210	1029,3002,3659,5366,5698	CDKN2A,GZMB,IRF1,PMAIP1,PSMB9
15_Member	Reactome Gene Sets	R-HSA-109606	Intrinsic Pathway for Apoptosis	-3.40019	-1.38224	3/55	1029,3002,5366	CDKN2A,GZMB,PMAIP1
15_Member	GO Biological Processes	GO:0051205	protein insertion into membrane	-2.97258	-1.02916	3/77	3002,5366,64108	GZMB,PMAIP1,RTP4
15_Member	Reactome Gene Sets	R-HSA-109581	Apoptosis	-2.90451	-0.979087	4/180	1029,3002,5366,5698	CDKN2A,GZMB,PMAIP1,PSMB9
15_Member	Reactome Gene Sets	R-HSA-157118	Signaling by NOTCH	-2.47765	-0.621682	4/236	3002,5698,6772,9787	GZMB,PSMB9,STAT1,DLGAP5
16_Summary	GO Biological Processes	GO:0000910	cytokinesis	-4.07701	-1.91728	5/171	9928,10112,54443,55165,79733	KIF14,KIF20A,ANLN,CEP55,E2F8
16_Member	GO Biological Processes	GO:0000910	cytokinesis	-4.07701	-1.91728	5/171	9928,10112,54443,55165,79733	KIF14,KIF20A,ANLN,CEP55,E2F8
16_Member	GO Biological Processes	GO:0032506	cytokinetic process	-3.87921	-1.76386	3/38	10112,54443,55165	KIF20A,ANLN,CEP55
16_Member	GO Biological Processes	GO:0000281	mitotic cytokinesis	-3.09285	-1.12185	3/70	10112,54443,55165	KIF20A,ANLN,CEP55
16_Member	GO Biological Processes	GO:0032465	regulation of cytokinesis	-2.77728	-0.870674	3/90	9928,10112,79733	KIF14,KIF20A,E2F8
16_Member	GO Biological Processes	GO:0061640	cytoskeleton-dependent cytokinesis	-2.67155	-0.794601	3/98	10112,54443,55165	KIF20A,ANLN,CEP55
17_Summary	GO Biological Processes	GO:0030155	regulation of cell adhesion	-3.93647	-1.79818	9/734	1029,2633,3620,3659,4321,6352,9928,10563,27299,84166	CDKN2A,GBP1,IDO1,IRF1,MMP12,CCL5,KIF14,CXCL13,ADAMDEC1,NLRC5
17_Member	GO Biological Processes	GO:0030155	regulation of cell adhesion	-3.93647	-1.79818	9/734	1029,2633,3620,3659,4321,6352,9928,10563,27299	CDKN2A,GBP1,IDO1,IRF1,MMP12,CCL5,KIF14,CXCL13,ADAMDEC1
17_Member	GO Biological Processes	GO:0007162	negative regulation of cell adhesion	-3.92576	-1.79378	6/295	1029,2633,3620,3659,4321,27299	CDKN2A,GBP1,IDO1,IRF1,MMP12,ADAMDEC1
17_Member	GO Biological Processes	GO:0010812	negative regulation of cell-substrate adhesion	-3.14836	-1.16654	3/67	1029,2633,4321	CDKN2A,GBP1,MMP12
17_Member	GO Biological Processes	GO:0002683	negative regulation of immune system process	-2.40181	-0.564561	5/403	2633,3620,3659,4321,84166	GBP1,IDO1,IRF1,MMP12,NLRC5
18_Summary	GO Biological Processes	GO:0071356	cellular response to tumor necrosis factor	-3.91775	-1.79378	6/296	1116,2633,5698,6352,6772,9447,81610	CHI3L1,GBP1,PSMB9,CCL5,STAT1,AIM2,FAM83D
18_Member	GO Biological Processes	GO:0071356	cellular response to tumor necrosis factor	-3.91775	-1.79378	6/296	1116,2633,5698,6352,6772,9447	CHI3L1,GBP1,PSMB9,CCL5,STAT1,AIM2
18_Member	GO Biological Processes	GO:0034612	response to tumor necrosis factor	-3.73411	-1.64289	6/320	1116,2633,5698,6352,6772,9447	CHI3L1,GBP1,PSMB9,CCL5,STAT1,AIM2
18_Member	GO Biological Processes	GO:0071347	cellular response to interleukin-1	-2.90451	-0.979087	4/180	1116,2633,5698,6352	CHI3L1,GBP1,PSMB9,CCL5
18_Member	GO Biological Processes	GO:0070555	response to interleukin-1	-2.6902	-0.807482	4/206	1116,2633,5698,6352	CHI3L1,GBP1,PSMB9,CCL5
18_Member	GO Biological Processes	GO:0070372	regulation of ERK1 and ERK2 cascade	-2.07773	-0.294056	4/307	1116,2633,6352,81610	CHI3L1,GBP1,CCL5,FAM83D
19_Summary	GO Biological Processes	GO:0030162	regulation of proteolysis	-3.19641	-1.20723	8/737	991,5366,5698,5918,9232,9447,27074,55872,81706,84930,94025	CDC20,PMAIP1,PSMB9,RARRES1,PTTG1,AIM2,LAMP3,PBK,PPP1R14C,MASTL,MUC16
19_Member	GO Biological Processes	GO:0030162	regulation of proteolysis	-3.19641	-1.20723	8/737	991,5366,5698,5918,9232,9447,27074,55872	CDC20,PMAIP1,PSMB9,RARRES1,PTTG1,AIM2,LAMP3,PBK
19_Member	GO Biological Processes	GO:0052548	regulation of endopeptidase activity	-3.06114	-1.09368	6/429	5366,5698,5918,9232,9447,27074	PMAIP1,PSMB9,RARRES1,PTTG1,AIM2,LAMP3
19_Member	GO Biological Processes	GO:0052547	regulation of peptidase activity	-2.91525	-0.981738	6/458	5366,5698,5918,9232,9447,27074	PMAIP1,PSMB9,RARRES1,PTTG1,AIM2,LAMP3
19_Member	GO Biological Processes	GO:2000116	regulation of cysteine-type endopeptidase activity	-2.49749	-0.638901	4/233	5366,5698,9447,27074	PMAIP1,PSMB9,AIM2,LAMP3
19_Member	GO Biological Processes	GO:0051346	negative regulation of hydrolase activity	-2.17795	-0.371011	5/456	5918,9232,27074,81706,84930	RARRES1,PTTG1,LAMP3,PPP1R14C,MASTL
19_Member	GO Biological Processes	GO:0002218	activation of innate immune response	-2.16992	-0.366628	3/148	5698,9447,94025	PSMB9,AIM2,MUC16
20_Summary	GO Biological Processes	GO:0021766	hippocampus development	-3.03981	-1.08282	3/73	2146,7804,9928,991,6772,79413	EZH2,LRP8,KIF14,CDC20,STAT1,ZBED2
20_Member	GO Biological Processes	GO:0021766	hippocampus development	-3.03981	-1.08282	3/73	2146,7804,9928	EZH2,LRP8,KIF14
20_Member	GO Biological Processes	GO:0050773	regulation of dendrite development	-2.68425	-0.80298	3/97	991,2146,7804	CDC20,EZH2,LRP8
20_Member	GO Biological Processes	GO:0021761	limbic system development	-2.67155	-0.794601	3/98	2146,7804,9928	EZH2,LRP8,KIF14
20_Member	GO Biological Processes	GO:0021543	pallium development	-2.10727	-0.318248	3/156	2146,7804,9928	EZH2,LRP8,KIF14
20_Member	GO Biological Processes	GO:0030856	regulation of epithelial cell differentiation	-2.09968	-0.311836	3/157	2146,6772,79413	EZH2,STAT1,ZBED2

## Sheet: BLIS_Annotation
MyList	Gene ID	Type	Tax ID	Homologene Gene ID	Homologene Gene Tax ID	Gene Symbol	Description	Biological Process (GO)	Kinase Class (UniProt)	Protein Function (Protein Atlas)	Subcellular Location (Protein Atlas)	Drug (DrugBank)	Canonical Pathways_x000D_	Hallmark Gene Sets_x000D_	GO:0030855 epithelial cell differentiatio	GO:0048729 tissue morphogenesis	GO:0043009 chordate embryonic development	R-HSA-419037 NCAM1 interactions	GO:0048469 cell maturation	GO:0045596 negative regulation of cell di	GO:0048732 gland development	GO:0048565 digestive tract development	hsa04310 Wnt signaling pathway	GO:0009953 dorsal/ventral pattern formati	GO:0007423 sensory organ development	GO:0048568 embryonic organ development	GO:0034329 cell junction assembly	WP2064 Neural Crest Differentiation	GO:0061061 muscle structure development	WP2857 Mesodermal Commitment Pathway	GO:0030308 negative regulation of cell gr	GO:0043473 pigmentation	GO:0048812 neuron projection morphogenesi	GO:0030856 regulation of epithelial cell
SOX8	30812	symbol	H. sapiens	30812	H. sapiens	SOX8	SRY-box transcription factor 8	GO:0072034 renal vesicle induction;GO:0072289 metanephric nephron tubule formation;GO:0060018 astrocyte fate commitment		Predicted intracellular proteins; Transcription factors:Other all-alpha-helical DNA-binding domains	Nucleoplasm (Enhanced)				1	1	1	0	1	1	0	0	1	0	1	0	0	0	1	0	0	0	0	0
SHC4	399694	symbol	H. sapiens	399694	H. sapiens	SHC4	SHC adaptor protein 4	GO:0048863 stem cell differentiation;GO:0007169 transmembrane receptor protein tyrosine kinase signaling pathway;GO:0008284 positive regulation of cell population proliferation		Predicted intracellular proteins; RAS pathway related proteins	Cytosol (Approved)				1	0	1	0	0	0	0	0	1	0	0	0	0	0	0	0	0	0	0	0
ROPN1	54763	symbol	H. sapiens	54763	H. sapiens	ROPN1	rhophilin associated tail protein 1	GO:0048240 sperm capacitation;GO:0061512 protein localization to cilium;GO:0030317 flagellated sperm motility		Predicted intracellular proteins					0	1	0	0	1	0	0	0	0	0	0	0	0	0	0	0	0	0	0	0
KRT14	3861	symbol	H. sapiens	3861	H. sapiens	KRT14	keratin 14	GO:0045110 intermediate filament bundle assembly;GO:0031581 hemidesmosome assembly;GO:0045109 intermediate filament organization		Disease related genes; Predicted intracellular proteins; Cancer-related genes:Candidate cancer biomarkers	Intermediate filaments (Enhanced)	Zinc; Zinc acetate	(M236)PID DELTA NP63 PATHWAY; (M115)PID REG GR PATHWAY		1	0	0	0	0	0	0	0	0	0	0	0	1	0	0	0	1	0	0	0
KRT81	3887	symbol	H. sapiens	3887	H. sapiens	KRT81	keratin 81	GO:0070268 cornification;GO:0031424 keratinization;GO:0030216 keratinocyte differentiation		Predicted intracellular proteins; Disease related genes					1	0	0	0	0	0	0	0	0	0	0	0	0	0	0	0	0	0	0	0
HORMAD1	84072	symbol	H. sapiens	84072	H. sapiens	HORMAD1	HORMA domain containing 1	GO:0060629 regulation of homologous chromosome segregation;GO:0051598 meiotic recombination checkpoint;GO:0042138 meiotic DNA double-strand break formation		Predicted intracellular proteins	Nucleoplasm (Approved); Additional: Nucleoli				0	1	1	0	0	0	0	0	0	0	0	0	0	0	0	0	0	0	0	0
VTCN1	79679	symbol	H. sapiens	79679	H. sapiens	VTCN1	V-set domain containing T cell activation inhibitor 1	GO:0042130 negative regulation of T cell proliferation;GO:0050672 negative regulation of lymphocyte proliferation;GO:0032945 negative regulation of mononuclear cell proliferation		Predicted intracellular proteins	Plasma membrane (Approved); Additional: Cell Junctions;Focal adhesion sites				0	0	0	0	0	0	0	0	0	0	0	0	0	0	0	0	0	0	0	0
SOSTDC1	25928	symbol	H. sapiens	25928	H. sapiens	SOSTDC1	sclerostin domain containing 1	GO:2000016 negative regulation of determination of dorsal identity;GO:2000015 regulation of determination of dorsal identity;GO:0060648 mammary gland bud morphogenesis		Predicted secreted proteins	Golgi apparatus (Uncertain); Additional: Nucleoli;Nucleoli rim;Vesicles		(M181)PID BMP PATHWAY		1	1	0	0	0	1	1	0	0	1	0	0	0	0	1	0	0	0	0	0
PNMA8A	55228	symbol	H. sapiens	55228	H. sapiens	PNMA8A	PNMA family member 8A			Predicted intracellular proteins	Nuclear bodies;Nucleoplasm (Approved); Additional: Cytosol				0	0	0	0	0	0	0	0	0	0	0	0	0	0	0	0	0	0	0	0
IRX1	79192	symbol	H. sapiens	79192	H. sapiens	IRX1	iroquois homeobox 1	GO:0072272 proximal/distal pattern formation involved in metanephric nephron development;GO:0072268 pattern specification involved in metanephros development;GO:0072086 specification of loop of Henle identity		Transcription factors:Helix-turn-helix domains; Predicted intracellular proteins	Golgi apparatus (Approved); Additional: Nucleoplasm				0	1	0	0	0	0	0	0	0	1	0	0	0	0	0	0	0	0	0	0
UGT8	7368	symbol	H. sapiens	7368	H. sapiens	UGT8	UDP glycosyltransferase 8	GO:0002175 protein localization to paranode region of axon;GO:0030913 paranodal junction assembly;GO:0006682 galactosylceramide biosynthetic process		Enzymes; Predicted intracellular proteins; ENZYME proteins:Transferases	Mitochondria (Approved)				0	0	1	0	0	0	0	0	0	0	0	0	1	0	0	0	0	0	1	0
KRT23	25984	symbol	H. sapiens	25984	H. sapiens	KRT23	keratin 23	GO:0070268 cornification;GO:0031424 keratinization;GO:0030216 keratinocyte differentiation		Predicted intracellular proteins	Intermediate filaments (Approved); Additional: Cytosol				1	0	0	0	0	0	0	0	0	0	0	0	0	0	0	0	0	0	0	0
ART3	419	symbol	H. sapiens	419	H. sapiens	ART3	ADP-ribosyltransferase 3 (inactive)	GO:0018120 peptidyl-arginine ADP-ribosylation;GO:0018195 peptidyl-arginine modification;GO:0006471 protein ADP-ribosylation		Enzymes; Predicted intracellular proteins; ENZYME proteins:Transferases				(M5951)HALLMARK SPERMATOGENESIS	0	0	0	0	0	0	0	0	0	0	0	0	0	0	0	0	0	0	0	0
ELF5	2001	symbol	H. sapiens	2001	H. sapiens	ELF5	E74 like ETS transcription factor 5	GO:0006357 regulation of transcription by RNA polymerase II;GO:0006366 transcription by RNA polymerase II;GO:0006355 regulation of transcription, DNA-templated		Transcription factors:Helix-turn-helix domains; Predicted intracellular proteins	Nucleoplasm (Approved)				0	0	0	0	0	0	0	0	0	0	0	0	0	0	0	0	0	0	0	0
MIA	8190	symbol	H. sapiens	8190	H. sapiens	MIA	MIA SH3 domain containing	GO:0030198 extracellular matrix organization;GO:0043062 extracellular structure organization;GO:0045229 external encapsulating structure organization		Cancer-related genes:Candidate cancer biomarkers; Predicted secreted proteins					0	0	0	1	0	0	0	0	0	0	0	0	0	1	0	0	0	0	0	0
TTYH1	57348	symbol	H. sapiens	57348	H. sapiens	TTYH1	tweety family member 1	GO:0034755 iron ion transmembrane transport;GO:0046847 filopodium assembly;GO:0006826 iron ion transport		Transporters:Transporter channels and pores					0	0	0	0	0	0	0	0	0	0	0	0	1	0	0	0	0	0	0	0
PTPRZ1	5803	symbol	H. sapiens	5803	H. sapiens	PTPRZ1	protein tyrosine phosphatase receptor type Z1	GO:0070444 oligodendrocyte progenitor proliferation;GO:0070445 regulation of oligodendrocyte progenitor proliferation;GO:0048714 positive regulation of oligodendrocyte differentiation		Enzymes; ENZYME proteins:Hydrolases; Predicted secreted proteins	Cytosol (Approved); Additional: Vesicles				0	0	1	1	0	0	0	0	0	0	0	0	0	0	0	0	0	1	0	0
COL9A3	1299	symbol	H. sapiens	1299	H. sapiens	COL9A3	collagen type IX alpha 3 chain	GO:0008585 female gonad development;GO:0046545 development of primary female sexual characteristics;GO:0046660 female sex differentiation		Predicted intracellular proteins; Disease related genes; Predicted secreted proteins	Nucleoplasm (Approved); Additional: Intermediate filaments		(M3005)NABA COLLAGENS; (M198)PID SYNDECAN 1 PATHWAY; (M160)PID AVB3 INTEGRIN PATHWAY		0	1	0	1	0	0	0	0	0	0	0	0	0	0	0	0	0	0	0	0
KANK4	163782	symbol	H. sapiens	163782	H. sapiens	KANK4	KN motif and ankyrin repeat domains 4	GO:0030837 negative regulation of actin filament polymerization;GO:0032272 negative regulation of protein polymerization;GO:0031333 negative regulation of protein-containing complex assembly		Predicted intracellular proteins	Cytosol (Uncertain); Additional: Microtubules				0	0	0	0	0	0	0	0	0	0	0	0	0	0	0	0	1	0	0	0
EN1	2019	symbol	H. sapiens	2019	H. sapiens	EN1	engrailed homeobox 1	GO:0061743 motor learning;GO:0030917 midbrain-hindbrain boundary development;GO:0042756 drinking behavior		Transcription factors:Helix-turn-helix domains; Predicted intracellular proteins	Nucleoli rim (Approved); Additional: Nucleoplasm				0	1	1	0	0	0	0	1	0	1	0	1	0	0	0	0	0	1	0	0
DNER	92737	symbol	H. sapiens	92737	H. sapiens	DNER	delta/notch like EGF repeat containing	GO:0007220 Notch receptor processing;GO:0048741 skeletal muscle fiber development;GO:0014904 myotube cell development		Cancer-related genes:Mutated cancer genes			(M17)PID NOTCH PATHWAY		0	0	1	0	0	1	0	0	0	0	0	0	1	0	1	0	0	0	0	0
BCL11A	53335	symbol	H. sapiens	53335	H. sapiens	BCL11A	BAF chromatin remodeling complex subunit BCL11A	GO:1904799 regulation of neuron remodeling;GO:1904800 negative regulation of neuron remodeling;GO:2000173 negative regulation of branching morphogenesis of a nerve		Disease related genes; Predicted intracellular proteins; Transcription factors:Zinc-coordinating DNA-binding domains; Cancer-related genes:Candidate cancer biomarkers	Nucleoplasm (Supported); Additional: Nuclear bodies				0	0	1	0	1	1	0	1	0	0	0	0	0	0	0	0	1	0	1	0
FOXC1	2296	symbol	H. sapiens	2296	H. sapiens	FOXC1	forkhead box C1	GO:1902038 positive regulation of hematopoietic stem cell differentiation;GO:1902257 negative regulation of apoptotic process involved in outflow tract morphogenesis;GO:1901491 negative regulation of lymphangiogenesis		Transcription factors:Helix-turn-helix domains; Predicted intracellular proteins; Disease related genes	Nucleoplasm (Supported); Additional: Cytosol			(M5906)HALLMARK ESTROGEN RESPONSE EARLY; (M5907)HALLMARK ESTROGEN RESPONSE LATE	1	1	1	1	0	1	1	1	0	1	1	1	0	0	1	1	1	0	0	1
TUBB2B	347733	symbol	H. sapiens	347733	H. sapiens	TUBB2B	tubulin beta 2B class IIb	GO:1902669 positive regulation of axon guidance;GO:1990403 embryonic brain development;GO:1902667 regulation of axon guidance		Predicted intracellular proteins; Disease related genes	Microtubules (Supported); Additional: Cytokinetic bridge;Mitotic spindle	CYT997; 2-MERCAPTO-N-[1,2,3,10-TETRAMETHOXY-9-OXO-5,6,7,9-TETRAHYDRO-BENZO[A]HEPTALEN-7-YL]ACETAMIDE		(M5906)HALLMARK ESTROGEN RESPONSE EARLY	0	0	0	1	0	0	0	0	0	0	0	1	0	0	0	0	0	0	1	0
SLC6A14	11254	symbol	H. sapiens	11254	H. sapiens	SLC6A14	solute carrier family 6 member 14	GO:0032328 alanine transport;GO:0089718 amino acid import across plasma membrane;GO:0015804 neutral amino acid transport		Transporters:Electrochemical Potential-driven transporters; Disease related genes; Potential drug targets	Vesicles (Approved)	Proline		(M5956)HALLMARK KRAS SIGNALING DN	0	0	0	0	0	0	0	0	0	0	0	0	0	0	0	0	0	0	0	0
DSC3	1825	symbol	H. sapiens	1825	H. sapiens	DSC3	desmocollin 3	GO:0070268 cornification;GO:0007156 homophilic cell adhesion via plasma membrane adhesion molecules;GO:0031424 keratinization		Disease related genes	Cell Junctions;Plasma membrane (Enhanced)			(M5915)HALLMARK APICAL JUNCTION	1	0	1	0	0	0	0	0	0	0	0	0	0	0	0	0	0	0	0	0
CRISPLD1	83690	symbol	H. sapiens	83690	H. sapiens	CRISPLD1	cysteine rich secretory protein LCCL domain containing 1	GO:0060325 face morphogenesis;GO:0060323 head morphogenesis;GO:0060324 face development		Predicted intracellular proteins; Predicted secreted proteins			(M3008)NABA ECM GLYCOPROTEINS; (M5884)NABA CORE MATRISOME; (M5889)NABA MATRISOME		0	0	0	1	0	0	0	0	0	1	0	0	0	0	0	0	0	0	0	0
SFRP1	6422	symbol	H. sapiens	6422	H. sapiens	SFRP1	secreted frizzled related protein 1	GO:0044345 stromal-epithelial cell signaling involved in prostate gland development;GO:0090246 convergent extension involved in somitogenesis;GO:0044332 Wnt signaling pathway involved in dorsal/ventral axis specification		Predicted intracellular proteins; Predicted secreted proteins	Nucleoli (Approved); Additional: Cytosol		(M17761)ST WNT BETA CATENIN PATHWAY; (M254)PID MYC REPRESS PATHWAY; (M5493)WNT SIGNALING	(M5930)HALLMARK EPITHELIAL MESENCHYMAL TRANSITION	0	1	1	0	1	1	1	1	1	1	0	1	1	0	0	1	1	0	0	0
BAMBI	25805	symbol	H. sapiens	25805	H. sapiens	BAMBI	BMP and activin membrane bound inhibitor	GO:0045668 negative regulation of osteoblast differentiation;GO:0030514 negative regulation of BMP signaling pathway;GO:0010718 positive regulation of epithelial to mesenchymal transition			Vesicles (Approved); Additional: Lipid droplets;Nucleoli fibrillar center		(M181)PID BMP PATHWAY; (M286)PID TGFBR PATHWAY		0	1	1	0	0	1	0	0	1	0	0	0	0	0	0	0	0	0	0	0
GPM6B	2824	symbol	H. sapiens	2824	H. sapiens	GPM6B	glycoprotein M6B	GO:0051581 negative regulation of neurotransmitter uptake;GO:0051612 negative regulation of serotonin uptake;GO:0051611 regulation of serotonin uptake							0	1	0	1	0	0	0	0	0	0	0	0	1	0	0	0	0	0	0	0
DSC2	1824	symbol	H. sapiens	1824	H. sapiens	DSC2	desmocollin 2	GO:0086073 bundle of His cell-Purkinje myocyte adhesion involved in cell communication;GO:0086042 cardiac muscle cell-cardiac muscle cell adhesion;GO:0098911 regulation of ventricular cardiac muscle cell action potential		Disease related genes				(M5937)HALLMARK GLYCOLYSIS	1	0	0	0	0	1	0	0	0	0	0	0	0	0	0	0	0	0	0	0
FREM2	341640	symbol	H. sapiens	341640	H. sapiens	FREM2	FRAS1 related extracellular matrix 2	GO:0042733 embryonic digit morphogenesis;GO:0030326 embryonic limb morphogenesis;GO:0035113 embryonic appendage morphogenesis		Disease related genes	Cytosol (Approved)		(M5880)NABA ECM AFFILIATED; (M5885)NABA MATRISOME ASSOCIATED; (M5889)NABA MATRISOME		0	1	0	0	0	0	0	0	0	0	1	1	0	0	0	0	0	0	0	0
SOX10	6663	symbol	H. sapiens	6663	H. sapiens	SOX10	SRY-box transcription factor 10	GO:0071393 cellular response to progesterone stimulus;GO:0010626 negative regulation of Schwann cell proliferation;GO:0032808 lacrimal gland development		Predicted intracellular proteins; Disease related genes; Transcription factors:Other all-alpha-helical DNA-binding domains	Nucleoplasm (Supported)			(M5956)HALLMARK KRAS SIGNALING DN	0	1	1	1	1	1	1	1	0	0	0	0	0	1	0	0	0	1	0	0
PTCHD1	139411	symbol	H. sapiens	139411	H. sapiens	PTCHD1	patched domain containing 1	GO:0098977 inhibitory chemical synaptic transmission;GO:0007614 short-term memory;GO:0098976 excitatory chemical synaptic transmission		Predicted intracellular proteins; Disease related genes					0	0	0	0	0	0	0	0	0	1	0	0	0	0	0	0	0	1	0	0
NRTN	4902	symbol	H. sapiens	4902	H. sapiens	NRTN	neurturin	GO:0001755 neural crest cell migration;GO:0021675 nerve development;GO:0014032 neural crest cell development		Disease related genes; Predicted secreted proteins	Golgi apparatus (Approved)		(M5883)NABA SECRETED FACTORS; (M5885)NABA MATRISOME ASSOCIATED; (M5889)NABA MATRISOME	(M5915)HALLMARK APICAL JUNCTION	0	0	1	1	0	0	0	0	0	0	0	0	0	0	0	0	0	0	1	0
FAM198A	729085	gene_synonym	H. sapiens	729085	H. sapiens	GASK1A	golgi associated kinase 1A			Predicted intracellular proteins; Predicted secreted proteins	Vesicles (Supported)				0	0	0	0	0	0	0	0	0	0	0	0	0	0	0	0	0	0	0	0
KCNK5	8645	symbol	H. sapiens	8645	H. sapiens	KCNK5	potassium two pore domain channel subfamily K member 5	GO:0060075 regulation of resting membrane potential;GO:0030322 stabilization of membrane potential;GO:0097623 potassium ion export across plasma membrane		Voltage-gated ion channels:Two-P Potassium Channels; Transporters:Transporter channels and pores	Nucleoplasm (Approved)			(M5906)HALLMARK ESTROGEN RESPONSE EARLY; (M5907)HALLMARK ESTROGEN RESPONSE LATE	0	0	0	1	0	0	0	0	0	0	0	0	0	0	0	0	0	0	0	0
COL2A1	1280	symbol	H. sapiens	1280	H. sapiens	COL2A1	collagen type II alpha 1 chain	GO:0097065 anterior head development;GO:0060272 embryonic skeletal joint morphogenesis;GO:0060174 limb bud formation		Cancer-related genes; Disease related genes; Predicted secreted proteins	Nucleoplasm (Approved)	Collagenase clostridium histolyticum	(M3005)NABA COLLAGENS; (M198)PID SYNDECAN 1 PATHWAY; (M18)PID INTEGRIN1 PATHWAY	(M5941)HALLMARK UV RESPONSE UP; (M5956)HALLMARK KRAS SIGNALING DN	0	1	1	1	0	1	0	0	0	1	1	1	0	1	0	0	1	0	0	0
VANGL2	57216	symbol	H. sapiens	57216	H. sapiens	VANGL2	VANGL planar cell polarity protein 2	GO:0035787 cell migration involved in kidney development;GO:0045176 apical protein localization;GO:1905515 non-motile cilium assembly		Disease related genes					0	1	1	0	0	1	0	0	1	1	1	1	0	0	0	0	0	0	0	0
SIX3	6496	symbol	H. sapiens	6496	H. sapiens	SIX3	SIX homeobox 3	GO:0097402 neuroblast migration;GO:0003404 optic vesicle morphogenesis;GO:0009946 proximal/distal axis specification		Transcription factors:Helix-turn-helix domains; Predicted intracellular proteins; Disease related genes	Nucleoplasm (Approved)				1	1	1	0	1	1	1	0	0	1	1	1	0	0	0	0	0	0	0	0
DSG3	1830	symbol	H. sapiens	1830	H. sapiens	DSG3	desmoglein 3	GO:0070268 cornification;GO:0007156 homophilic cell adhesion via plasma membrane adhesion molecules;GO:0031424 keratinization							1	0	0	0	0	0	0	0	0	0	0	0	0	0	0	0	0	0	0	0
CHMP4C	92421	symbol	H. sapiens	92421	H. sapiens	CHMP4C	charged multivesicular body protein 4C	GO:0044878 mitotic cytokinesis checkpoint;GO:0090611 ubiquitin-independent protein catabolic process via the multivesicular body sorting pathway;GO:0009838 abscission		Predicted intracellular proteins					0	0	0	0	0	0	0	0	0	0	0	0	0	0	0	0	0	0	0	0
KRT15	3866	symbol	H. sapiens	3866	H. sapiens	KRT15	keratin 15	GO:0070268 cornification;GO:0031424 keratinization;GO:0030216 keratinocyte differentiation		Predicted intracellular proteins; Cancer-related genes:Candidate cancer biomarkers	Intermediate filaments (Supported); Additional: Nucleoplasm			(M5906)HALLMARK ESTROGEN RESPONSE EARLY; (M5956)HALLMARK KRAS SIGNALING DN	1	0	0	0	0	1	0	0	0	0	0	0	0	0	0	0	0	0	0	0
KIT	3815	symbol	H. sapiens	3815	H. sapiens	KIT	KIT proto-oncogene, receptor tyrosine kinase	GO:0097326 melanocyte adhesion;GO:0014828 distal stomach smooth muscle contraction;GO:0120064 stomach pylorus smooth muscle contraction	Tyr protein kinase family	CD markers; Cancer-related genes:Mutated cancer genes; RAS pathway related proteins; FDA approved drug targets:Small molecule drugs; Enzymes; Cancer-related genes:Mutational cancer driver genes; Disease related genes; Cancer-related genes:Candidate cancer biomarkers; FDA approved drug targets:Biotech drugs; Kinases:Tyr protein kinases; ENZYME proteins:Transferases	Plasma membrane (Supported)	Sorafenib; Imatinib; Dasatinib; Sunitinib; Phosphonotyrosine; Nilotinib; XL820; OSI-930; ABT-869; Pazopanib; Midostaurin; Regorafenib; Ponatinib; Lenvatinib; Ancestim; Fostamatinib; Erdafitinib; Amuvatinib; Pexidartinib; Ripretinib; Avapritinib	(M231)PID KIT PATHWAY; (M195)PID CMYB PATHWAY	(M5942)HALLMARK UV RESPONSE DN	0	1	1	0	0	0	0	1	1	0	1	1	0	0	1	0	0	1	0	0
FRMD3	257019	symbol	H. sapiens	257019	H. sapiens	FRMD3	FERM domain containing 3	GO:0031032 actomyosin structure organization;GO:0030036 actin cytoskeleton organization;GO:0030029 actin filament-based process		Predicted intracellular proteins	Golgi apparatus;Plasma membrane (Approved); Additional: Nucleoplasm				0	0	0	0	0	0	0	0	0	0	0	0	0	0	0	0	0	0	0	0
TET1	80312	symbol	H. sapiens	80312	H. sapiens	TET1	tet methylcytosine dioxygenase 1	GO:0090310 negative regulation of DNA methylation-dependent heterochromatin assembly;GO:0006211 5-methylcytosine catabolic process;GO:0019857 5-methylcytosine metabolic process		Predicted intracellular proteins; Potential drug targets; Transcription factors:Zinc-coordinating DNA-binding domains; Enzymes; Cancer-related genes; Disease related genes; ENZYME proteins:Oxidoreductases	Nucleoplasm (Supported); Additional: Nuclear membrane				0	0	1	0	0	0	0	0	1	0	0	0	0	0	0	1	0	0	0	0
RNF182	221687	symbol	H. sapiens	221687	H. sapiens	RNF182	ring finger protein 182	GO:0016567 protein ubiquitination;GO:0032446 protein modification by small protein conjugation;GO:0070647 protein modification by small protein conjugation or removal		Enzymes; Predicted intracellular proteins; ENZYME proteins:Transferases	Golgi apparatus;Nucleoplasm (Approved); Additional: Vesicles				0	0	0	0	0	0	0	0	0	0	0	0	0	0	0	0	0	0	0	0
PRAME	23532	symbol	H. sapiens	23532	H. sapiens	PRAME	PRAME nuclear receptor transcriptional regulator	GO:0048387 negative regulation of retinoic acid receptor signaling pathway;GO:0048385 regulation of retinoic acid receptor signaling pathway;GO:0048384 retinoic acid receptor signaling pathway		Predicted intracellular proteins	Nucleoplasm (Approved); Additional: Plasma membrane				0	0	0	0	0	1	0	0	0	0	0	0	0	0	0	0	1	0	0	0
TDRD12	91646	symbol	H. sapiens	91646	H. sapiens	TDRD12	tudor domain containing 12	GO:0043046 DNA methylation involved in gamete generation;GO:0034587 piRNA metabolic process;GO:0007140 male meiotic nuclear division		Enzymes; Predicted intracellular proteins; ENZYME proteins:Hydrolases					0	1	0	0	0	0	0	0	0	0	0	0	0	0	0	0	0	0	0	0
KRT6B	3854	symbol	H. sapiens	3854	H. sapiens	KRT6B	keratin 6B	GO:0007398 ectoderm development;GO:0070268 cornification;GO:0031424 keratinization		Predicted intracellular proteins; Disease related genes	Intermediate filaments (Approved)				1	0	0	0	0	0	0	0	0	0	0	0	0	0	0	0	0	0	0	0
SERPINB5	5268	symbol	H. sapiens	5268	H. sapiens	SERPINB5	serpin family B member 5	GO:0060512 prostate gland morphogenesis;GO:0030850 prostate gland development;GO:0022612 gland morphogenesis		Predicted intracellular proteins	Vesicles (Supported)	S,S-(2-Hydroxyethyl)Thiocysteine	(M256)PID TAP63 PATHWAY; (M166)PID ATF2 PATHWAY; (M145)PID P53 DOWNSTREAM PATHWAY	(M5939)HALLMARK P53 PATHWAY	0	1	0	1	0	1	1	0	1	0	0	0	0	0	0	0	0	0	0	0
KLF5	688	symbol	H. sapiens	688	H. sapiens	KLF5	Kruppel like factor 5	GO:0061586 positive regulation of transcription by transcription factor localization;GO:0099156 cell-cell signaling via exosome;GO:0014901 satellite cell activation involved in skeletal muscle regeneration		Predicted intracellular proteins; Transcription factors:Zinc-coordinating DNA-binding domains; Cancer-related genes:Candidate cancer biomarkers	Nucleoplasm (Supported); Additional: Golgi apparatus;Vesicles			(M5909)HALLMARK MYOGENESIS	1	0	0	0	1	0	0	1	0	0	0	0	0	0	1	1	0	0	0	0
TMEM158	25907	symbol	H. sapiens	25907	H. sapiens	TMEM158	transmembrane protein 158							(M5953)HALLMARK KRAS SIGNALING UP	0	0	0	0	0	0	0	0	0	0	0	0	0	0	0	0	0	0	0	0
CYB5R2	51700	symbol	H. sapiens	51700	H. sapiens	CYB5R2	cytochrome b5 reductase 2	GO:0015701 bicarbonate transport;GO:0016126 sterol biosynthetic process;GO:0016125 sterol metabolic process		Enzymes; Predicted intracellular proteins; ENZYME proteins:Oxidoreductases	Golgi apparatus (Approved); Additional: Nucleoplasm				0	0	0	0	0	0	0	0	0	0	0	0	0	0	0	0	0	0	0	0
FOXP4-AS1	101060264	symbol	H. sapiens	101060264	H. sapiens	FOXP4-AS1	FOXP4 antisense RNA 1								0	0	0	0	0	0	0	0	0	0	0	0	0	0	0	0	0	0	0	0
PRTFDC1	56952	symbol	H. sapiens	56952	H. sapiens	PRTFDC1	phosphoribosyl transferase domain containing 1	GO:0006178 guanine salvage;GO:0046099 guanine biosynthetic process;GO:0046038 GMP catabolic process		Predicted intracellular proteins	Nucleoplasm (Approved); Additional: Cytosol;Golgi apparatus				0	0	0	0	0	0	0	0	0	0	0	0	0	0	0	0	0	0	0	0
MAP2	4133	symbol	H. sapiens	4133	H. sapiens	MAP2	microtubule associated protein 2	GO:2000575 negative regulation of microtubule motor activity;GO:1901951 regulation of anterograde dense core granule transport;GO:1901953 positive regulation of anterograde dense core granule transport		Predicted intracellular proteins; FDA approved drug targets:Small molecule drugs	Cytosol;Plasma membrane (Approved)	Estramustine; Paclitaxel; Docetaxel	(M87)PID LKB1 PATHWAY		0	0	1	0	0	1	0	1	0	0	0	0	0	0	0	0	1	0	1	0
CYP39A1	51302	symbol	H. sapiens	51302	H. sapiens	CYP39A1	cytochrome P450 family 39 subfamily A member 1	GO:0006707 cholesterol catabolic process;GO:0016127 sterol catabolic process;GO:0006706 steroid catabolic process		Enzymes; ENZYME proteins:Oxidoreductases				(M5948)HALLMARK BILE ACID METABOLISM; (M5956)HALLMARK KRAS SIGNALING DN	0	0	0	0	0	0	0	0	0	0	0	0	0	0	0	0	0	0	0	0
TFCP2L1	29842	symbol	H. sapiens	29842	H. sapiens	TFCP2L1	transcription factor CP2 like 1	GO:0007028 cytoplasm organization;GO:0002070 epithelial cell maturation;GO:0008340 determination of adult lifespan		Transcription factors:Immunoglobulin fold; Predicted intracellular proteins	Nucleoli fibrillar center (Approved); Additional: Mitochondria			(M5948)HALLMARK BILE ACID METABOLISM; (M5956)HALLMARK KRAS SIGNALING DN	1	0	0	0	1	0	1	0	0	0	0	0	0	0	0	0	1	0	0	0
VGLL1	51442	symbol	H. sapiens	51442	H. sapiens	VGLL1	vestigial like family member 1	GO:0045893 positive regulation of transcription, DNA-templated;GO:1903508 positive regulation of nucleic acid-templated transcription;GO:1902680 positive regulation of RNA biosynthetic process		Predicted intracellular proteins	Nucleoplasm (Supported)				0	0	0	0	0	0	0	0	0	0	0	0	0	0	0	0	0	0	0	0
MAMLD1	10046	symbol	H. sapiens	10046	H. sapiens	MAMLD1	mastermind like domain containing 1	GO:0008584 male gonad development;GO:0046546 development of primary male sexual characteristics;GO:0046661 male sex differentiation		Predicted intracellular proteins; Disease related genes	Nucleoplasm (Supported)				0	1	0	0	0	0	0	0	0	0	0	0	0	0	0	0	0	0	0	0
ID4	3400	symbol	H. sapiens	3400	H. sapiens	ID4	inhibitor of DNA binding 4, HLH protein	GO:0032922 circadian regulation of gene expression;GO:0007623 circadian rhythm;GO:0048511 rhythmic process		Predicted intracellular proteins; Transcription factors:Basic domains	Nucleoplasm (Supported)				0	0	0	0	0	1	0	0	1	0	0	0	0	0	0	0	0	0	0	0
LRRN1	57633	symbol	H. sapiens	57633	H. sapiens	LRRN1	leucine rich repeat neuronal 1	GO:0051965 positive regulation of synapse assembly;GO:0051963 regulation of synapse assembly;GO:1901890 positive regulation of cell junction assembly							0	0	1	0	0	0	0	0	0	0	0	0	1	0	0	0	0	0	0	0
TCF7L1	83439	symbol	H. sapiens	83439	H. sapiens	TCF7L1	transcription factor 7 like 1	GO:1904837 beta-catenin-TCF complex assembly;GO:0060070 canonical Wnt signaling pathway;GO:0030111 regulation of Wnt signaling pathway		Predicted intracellular proteins; Transcription factors:Other all-alpha-helical DNA-binding domains	Nucleoplasm (Supported); Additional: Cytosol		(M236)PID DELTA NP63 PATHWAY; (M223)PID BETA CATENIN NUC PATHWAY; (M5493)WNT SIGNALING	(M5956)HALLMARK KRAS SIGNALING DN	0	0	0	0	1	1	0	0	1	0	0	0	0	1	0	1	0	0	0	0
GGH	8836	symbol	H. sapiens	8836	H. sapiens	GGH	gamma-glutamyl hydrolase	GO:0046900 tetrahydrofolylpolyglutamate metabolic process;GO:0006760 folic acid-containing compound metabolic process;GO:0042558 pteridine-containing compound metabolic process		Enzymes; Peptidases:Cysteine-type peptidases; Predicted intracellular proteins; ENZYME proteins:Hydrolases				(M5941)HALLMARK UV RESPONSE UP	0	0	0	0	0	0	0	0	0	0	0	0	0	0	0	0	0	0	0	0
CRYAB	1410	symbol	H. sapiens	1410	H. sapiens	CRYAB	crystallin alpha B	GO:0007021 tubulin complex assembly;GO:1905907 negative regulation of amyloid fibril formation;GO:1905906 regulation of amyloid fibril formation		Disease related genes; Predicted intracellular proteins; Cancer-related genes:Candidate cancer biomarkers	Cytosol;Plasma membrane (Enhanced)			(M5909)HALLMARK MYOGENESIS	0	0	0	0	0	0	0	0	0	0	1	0	1	0	1	0	1	0	0	0
NINL	22981	symbol	H. sapiens	22981	H. sapiens	NINL	ninein like	GO:0034454 microtubule anchoring at centrosome;GO:0072393 microtubule anchoring at microtubule organizing center;GO:0034453 microtubule anchoring		Predicted intracellular proteins	Cytokinetic bridge;Cytosol;Microtubules (Uncertain)		(M129)PID PLK1 PATHWAY		0	0	0	0	0	0	0	0	0	0	0	0	0	0	0	0	0	0	0	0
NCAN	1463	symbol	H. sapiens	1463	H. sapiens	NCAN	neurocan	GO:0030208 dermatan sulfate biosynthetic process;GO:0030205 dermatan sulfate metabolic process;GO:0030207 chondroitin sulfate catabolic process		Predicted intracellular proteins; Predicted secreted proteins		Beta-D-Glucose; Thiodigalactoside; Hyaluronic acid	(M251)PID SYNDECAN 3 PATHWAY; (M5882)NABA PROTEOGLYCANS; (M5884)NABA CORE MATRISOME	(M5891)HALLMARK HYPOXIA	0	0	0	1	0	0	0	0	0	0	0	1	0	0	0	0	0	0	0	0
EPHB3	2049	symbol	H. sapiens	2049	H. sapiens	EPHB3	EPH receptor B3	GO:0022038 corpus callosum development;GO:0031290 retinal ganglion cell axon guidance;GO:0007413 axonal fasciculation	Tyr protein kinase family	Enzymes; ENZYME proteins:Transferases; Kinases:Tyr protein kinases; Cancer-related genes:Candidate cancer biomarkers			(M62)PID EPHB FWD PATHWAY	(M5909)HALLMARK MYOGENESIS	0	1	1	1	0	0	1	1	0	1	0	0	1	0	0	0	0	0	1	0
PHGDH	26227	symbol	H. sapiens	26227	H. sapiens	PHGDH	phosphoglycerate dehydrogenase	GO:0009448 gamma-aminobutyric acid metabolic process;GO:0006566 threonine metabolic process;GO:0019530 taurine metabolic process		Predicted intracellular proteins; Potential drug targets; Enzymes; Disease related genes; ENZYME proteins:Oxidoreductases	Cytosol;Plasma membrane (Enhanced); Additional: Nucleoplasm	NADH		(M5924)HALLMARK MTORC1 SIGNALING	0	0	1	0	0	0	0	0	0	1	0	0	0	0	0	0	0	0	0	0
PRKX	5613	symbol	H. sapiens	5613	H. sapiens	PRKX	protein kinase X-linked	GO:2000696 regulation of epithelial cell differentiation involved in kidney development;GO:0035850 epithelial cell differentiation involved in kidney development;GO:0061005 cell differentiation involved in kidney development	AGC Ser/Thr protein kinase family	Predicted intracellular proteins; Potential drug targets; Kinases:AGC Ser/Thr protein kinases; Enzymes; Disease related genes; ENZYME proteins:Transferases	Nucleoplasm (Supported)				1	1	1	0	0	0	0	0	1	0	0	0	1	0	0	0	0	0	0	1
PCAT6	100506696	symbol	H. sapiens	100506696	H. sapiens	PCAT6	prostate cancer associated transcript 6								0	0	0	0	0	0	0	0	0	0	0	0	0	0	0	0	0	0	0	0
ESRP1	54845	symbol	H. sapiens	54845	H. sapiens	ESRP1	epithelial splicing regulatory protein 1	GO:0042669 regulation of inner ear auditory receptor cell fate specification;GO:0042667 auditory receptor cell fate specification;GO:0009912 auditory receptor cell fate commitment		Predicted intracellular proteins	Nuclear bodies (Enhanced); Additional: Nucleoplasm				1	0	0	0	1	1	0	0	0	0	1	0	0	0	0	0	0	0	0	1
FZD7	8324	symbol	H. sapiens	8324	H. sapiens	FZD7	frizzled class receptor 7	GO:0001712 ectodermal cell fate commitment;GO:0001715 ectodermal cell fate specification;GO:0042665 regulation of ectodermal cell fate specification		G-protein coupled receptors:Family fz/smo receptors; G-protein coupled receptors:GPCRs excl olfactory receptors	Vesicles (Supported)		(M77)PID WNT SIGNALING PATHWAY; (M23)PID WNT NONCANONICAL PATHWAY; (M165)PID SYNDECAN 4 PATHWAY	(M5903)HALLMARK NOTCH SIGNALING	1	1	0	0	0	1	0	1	1	0	0	0	1	0	1	0	0	0	0	0
SLC26A2	1836	symbol	H. sapiens	1836	H. sapiens	SLC26A2	solute carrier family 26 member 2	GO:0034036 purine ribonucleoside bisphosphate biosynthetic process;GO:0050428 3'-phosphoadenosine 5'-phosphosulfate biosynthetic process;GO:0019532 oxalate transport		Transporters:Electrochemical Potential-driven transporters; Predicted intracellular proteins; Disease related genes; Potential drug targets	Vesicles (Approved)			(M5908)HALLMARK ANDROGEN RESPONSE; (M5906)HALLMARK ESTROGEN RESPONSE EARLY; (M5907)HALLMARK ESTROGEN RESPONSE LATE	0	1	0	0	0	0	0	0	0	0	0	0	0	0	0	0	0	0	0	0

## Sheet: BLIS_Enrichment
GroupID	Category	Term	Description	LogP	Log(q-value)	InTerm_InList	Genes	Symbols
1_Summary	GO Biological Processes	GO:0030855	epithelial cell differentiation	-9.70833	-5.34994	16/781	688,1824,1825,1830,2296,3854,3861,3866,3887,5613,6496,8324,25984,29842,30812,54845,25928,399694	KLF5,DSC2,DSC3,DSG3,FOXC1,KRT6B,KRT14,KRT15,KRT81,PRKX,SIX3,FZD7,KRT23,TFCP2L1,SOX8,ESRP1,SOSTDC1,SHC4
1_Member	GO Biological Processes	GO:0030855	epithelial cell differentiation	-9.70833	-5.34994	16/781	688,1824,1825,1830,2296,3854,3861,3866,3887,5613,6496,8324,25984,29842,30812,54845	KLF5,DSC2,DSC3,DSG3,FOXC1,KRT6B,KRT14,KRT15,KRT81,PRKX,SIX3,FZD7,KRT23,TFCP2L1,SOX8,ESRP1
1_Member	GO Biological Processes	GO:0070268	cornification	-9.15177	-5.09441	8/113	1824,1825,1830,3854,3861,3866,3887,25984	DSC2,DSC3,DSG3,KRT6B,KRT14,KRT15,KRT81,KRT23
1_Member	Reactome Gene Sets	R-HSA-6809371	Formation of the cornified envelope	-8.66581	-4.78454	8/130	1824,1825,1830,3854,3861,3866,3887,25984	DSC2,DSC3,DSG3,KRT6B,KRT14,KRT15,KRT81,KRT23
1_Member	GO Biological Processes	GO:0008544	epidermis development	-7.39714	-3.72993	11/463	1824,1825,1830,2296,3854,3861,3866,3887,25928,25984,54845	DSC2,DSC3,DSG3,FOXC1,KRT6B,KRT14,KRT15,KRT81,SOSTDC1,KRT23,ESRP1
1_Member	GO Biological Processes	GO:0009913	epidermal cell differentiation	-7.38935	-3.72993	10/360	1824,1825,1830,2296,3854,3861,3866,3887,25984,54845	DSC2,DSC3,DSG3,FOXC1,KRT6B,KRT14,KRT15,KRT81,KRT23,ESRP1
1_Member	Reactome Gene Sets	R-HSA-6805567	Keratinization	-6.97346	-3.47568	8/214	1824,1825,1830,3854,3861,3866,3887,25984	DSC2,DSC3,DSG3,KRT6B,KRT14,KRT15,KRT81,KRT23
1_Member	GO Biological Processes	GO:0030216	keratinocyte differentiation	-6.9488	-3.47568	9/302	1824,1825,1830,2296,3854,3861,3866,3887,25984	DSC2,DSC3,DSG3,FOXC1,KRT6B,KRT14,KRT15,KRT81,KRT23
1_Member	GO Biological Processes	GO:0043588	skin development	-6.81503	-3.4482	10/415	1824,1825,1830,2296,3854,3861,3866,3887,25928,25984	DSC2,DSC3,DSG3,FOXC1,KRT6B,KRT14,KRT15,KRT81,SOSTDC1,KRT23
1_Member	GO Biological Processes	GO:0031424	keratinization	-6.8066	-3.4482	8/225	1824,1825,1830,3854,3861,3866,3887,25984	DSC2,DSC3,DSG3,KRT6B,KRT14,KRT15,KRT81,KRT23
1_Member	KEGG Pathway	hsa04915	Estrogen signaling pathway	-3.19843	-0.813166	4/146	3861,3866,25984,399694	KRT14,KRT15,KRT23,SHC4
2_Summary	GO Biological Processes	GO:0048729	tissue morphogenesis	-6.93098	-3.47568	12/638	2296,5268,5613,6422,6496,6663,8324,25928,30812,57216,79192,341640,2049,1280,2019,1299,3815,10046,1836,2824,25805,54763,84072,91646	FOXC1,SERPINB5,PRKX,SFRP1,SIX3,SOX10,FZD7,SOSTDC1,SOX8,VANGL2,IRX1,FREM2,EPHB3,COL2A1,EN1,COL9A3,KIT,MAMLD1,SLC26A2,GPM6B,BAMBI,ROPN1,HORMAD1,TDRD12
2_Member	GO Biological Processes	GO:0048729	tissue morphogenesis	-6.93098	-3.47568	12/638	2296,5268,5613,6422,6496,6663,8324,25928,30812,57216,79192,341640	FOXC1,SERPINB5,PRKX,SFRP1,SIX3,SOX10,FZD7,SOSTDC1,SOX8,VANGL2,IRX1,FREM2
2_Member	GO Biological Processes	GO:0001655	urogenital system development	-6.72468	-3.40768	9/321	2049,2296,5268,5613,6422,30812,57216,79192,341640	EPHB3,FOXC1,SERPINB5,PRKX,SFRP1,SOX8,VANGL2,IRX1,FREM2
2_Member	GO Biological Processes	GO:0002009	morphogenesis of an epithelium	-5.8042	-2.59193	10/536	5268,5613,6422,6663,8324,25928,30812,57216,79192,341640	SERPINB5,PRKX,SFRP1,SOX10,FZD7,SOSTDC1,SOX8,VANGL2,IRX1,FREM2
2_Member	GO Biological Processes	GO:0048598	embryonic morphogenesis	-5.57291	-2.39061	10/569	1280,2019,2296,6422,6496,8324,30812,57216,79192,341640	COL2A1,EN1,FOXC1,SFRP1,SIX3,FZD7,SOX8,VANGL2,IRX1,FREM2
2_Member	GO Biological Processes	GO:0001822	kidney development	-4.99298	-1.93728	7/281	2296,5613,6422,30812,57216,79192,341640	FOXC1,PRKX,SFRP1,SOX8,VANGL2,IRX1,FREM2
2_Member	GO Biological Processes	GO:0072001	renal system development	-4.91407	-1.8981	7/289	2296,5613,6422,30812,57216,79192,341640	FOXC1,PRKX,SFRP1,SOX8,VANGL2,IRX1,FREM2
2_Member	GO Biological Processes	GO:0008406	gonad development	-4.6546	-1.69415	6/212	1299,2296,3815,6422,10046,30812	COL9A3,FOXC1,KIT,SFRP1,MAMLD1,SOX8
2_Member	GO Biological Processes	GO:0045137	development of primary sexual characteristics	-4.59769	-1.67525	6/217	1299,2296,3815,6422,10046,30812	COL9A3,FOXC1,KIT,SFRP1,MAMLD1,SOX8
2_Member	GO Biological Processes	GO:0008584	male gonad development	-4.52435	-1.64308	5/134	1299,3815,6422,10046,30812	COL9A3,KIT,SFRP1,MAMLD1,SOX8
2_Member	GO Biological Processes	GO:0046546	development of primary male sexual characteristics	-4.50886	-1.64183	5/135	1299,3815,6422,10046,30812	COL9A3,KIT,SFRP1,MAMLD1,SOX8
2_Member	GO Biological Processes	GO:0046661	male sex differentiation	-4.24935	-1.44726	5/153	1299,3815,6422,10046,30812	COL9A3,KIT,SFRP1,MAMLD1,SOX8
2_Member	GO Biological Processes	GO:0007548	sex differentiation	-4.14235	-1.36591	6/262	1299,2296,3815,6422,10046,30812	COL9A3,FOXC1,KIT,SFRP1,MAMLD1,SOX8
2_Member	GO Biological Processes	GO:0001503	ossification	-4.00543	-1.34601	7/402	1280,1836,2296,2824,6422,25805,30812	COL2A1,SLC26A2,FOXC1,GPM6B,SFRP1,BAMBI,SOX8
2_Member	GO Biological Processes	GO:0048608	reproductive structure development	-3.97877	-1.32795	7/406	1299,2296,3815,5268,6422,10046,30812	COL9A3,FOXC1,KIT,SERPINB5,SFRP1,MAMLD1,SOX8
2_Member	GO Biological Processes	GO:0061458	reproductive system development	-3.95898	-1.31659	7/409	1299,2296,3815,5268,6422,10046,30812	COL9A3,FOXC1,KIT,SERPINB5,SFRP1,MAMLD1,SOX8
2_Member	GO Biological Processes	GO:0008585	female gonad development	-3.94612	-1.31201	4/93	1299,2296,3815,6422	COL9A3,FOXC1,KIT,SFRP1
2_Member	GO Biological Processes	GO:0046545	development of primary female sexual characteristics	-3.87527	-1.28011	4/97	1299,2296,3815,6422	COL9A3,FOXC1,KIT,SFRP1
2_Member	GO Biological Processes	GO:0060562	epithelial tube morphogenesis	-3.75131	-1.19971	6/309	5613,6422,25928,30812,57216,79192	PRKX,SFRP1,SOSTDC1,SOX8,VANGL2,IRX1
2_Member	GO Biological Processes	GO:0046660	female sex differentiation	-3.64981	-1.13027	4/111	1299,2296,3815,6422	COL9A3,FOXC1,KIT,SFRP1
2_Member	GO Biological Processes	GO:0001838	embryonic epithelial tube formation	-3.60547	-1.10386	4/114	6422,30812,57216,79192	SFRP1,SOX8,VANGL2,IRX1
2_Member	GO Biological Processes	GO:0072175	epithelial tube formation	-3.45298	-0.992212	4/125	6422,30812,57216,79192	SFRP1,SOX8,VANGL2,IRX1
2_Member	GO Biological Processes	GO:0022412	cellular process involved in reproduction in multicellular organism	-3.41578	-0.960475	6/357	2296,3815,6422,54763,84072,91646	FOXC1,KIT,SFRP1,ROPN1,HORMAD1,TDRD12
2_Member	GO Biological Processes	GO:0072073	kidney epithelium development	-3.37578	-0.931205	4/131	2296,6422,30812,79192	FOXC1,SFRP1,SOX8,IRX1
2_Member	GO Biological Processes	GO:0016331	morphogenesis of embryonic epithelium	-3.26689	-0.852979	4/140	6422,30812,57216,79192	SFRP1,SOX8,VANGL2,IRX1
2_Member	GO Biological Processes	GO:0035148	tube formation	-3.26689	-0.852979	4/140	6422,30812,57216,79192	SFRP1,SOX8,VANGL2,IRX1
2_Member	GO Biological Processes	GO:0001657	ureteric bud development	-2.80019	-0.497714	3/86	2296,6422,30812	FOXC1,SFRP1,SOX8
2_Member	GO Biological Processes	GO:0072163	mesonephric epithelium development	-2.78577	-0.491839	3/87	2296,6422,30812	FOXC1,SFRP1,SOX8
2_Member	GO Biological Processes	GO:0072164	mesonephric tubule development	-2.78577	-0.491839	3/87	2296,6422,30812	FOXC1,SFRP1,SOX8
2_Member	GO Biological Processes	GO:0060993	kidney morphogenesis	-2.75747	-0.474626	3/89	5613,30812,79192	PRKX,SOX8,IRX1
2_Member	GO Biological Processes	GO:0001823	mesonephros development	-2.72984	-0.465991	3/91	2296,6422,30812	FOXC1,SFRP1,SOX8
2_Member	GO Biological Processes	GO:0035282	segmentation	-2.67648	-0.435364	3/95	2296,6422,79192	FOXC1,SFRP1,IRX1
2_Member	GO Biological Processes	GO:0072009	nephron epithelium development	-2.54137	-0.350294	3/106	2296,30812,79192	FOXC1,SOX8,IRX1
2_Member	GO Biological Processes	GO:0072006	nephron development	-2.21245	-0.0793693	3/139	2296,30812,79192	FOXC1,SOX8,IRX1
2_Member	GO Biological Processes	GO:0002244	hematopoietic progenitor cell differentiation	-2.03778	0	3/161	2296,3815,6422	FOXC1,KIT,SFRP1
3_Summary	GO Biological Processes	GO:0043009	chordate embryonic development	-6.45434	-3.17513	11/575	1280,1825,2019,2296,6422,6663,26227,30812,57216,80312,84072,4902,3815,399694,25805,2049,5803,57633,4133,92737,7368,6496,53335,5613	COL2A1,DSC3,EN1,FOXC1,SFRP1,SOX10,PHGDH,SOX8,VANGL2,TET1,HORMAD1,NRTN,KIT,SHC4,BAMBI,EPHB3,PTPRZ1,LRRN1,MAP2,DNER,UGT8,SIX3,BCL11A,PRKX
3_Member	GO Biological Processes	GO:0043009	chordate embryonic development	-6.45434	-3.17513	11/575	1280,1825,2019,2296,6422,6663,26227,30812,57216,80312,84072	COL2A1,DSC3,EN1,FOXC1,SFRP1,SOX10,PHGDH,SOX8,VANGL2,TET1,HORMAD1
3_Member	GO Biological Processes	GO:0009792	embryo development ending in birth or egg hatching	-6.31507	-3.07062	11/594	1280,1825,2019,2296,6422,6663,26227,30812,57216,80312,84072	COL2A1,DSC3,EN1,FOXC1,SFRP1,SOX10,PHGDH,SOX8,VANGL2,TET1,HORMAD1
3_Member	GO Biological Processes	GO:0014033	neural crest cell differentiation	-5.34182	-2.19819	5/91	2296,4902,6422,6663,30812	FOXC1,NRTN,SFRP1,SOX10,SOX8
3_Member	GO Biological Processes	GO:0048863	stem cell differentiation	-5.3013	-2.19819	7/252	2296,3815,4902,6422,6663,30812,399694	FOXC1,KIT,NRTN,SFRP1,SOX10,SOX8,SHC4
3_Member	GO Biological Processes	GO:0048762	mesenchymal cell differentiation	-4.42478	-1.57154	6/233	2296,4902,6422,6663,25805,30812	FOXC1,NRTN,SFRP1,SOX10,BAMBI,SOX8
3_Member	GO Biological Processes	GO:0014032	neural crest cell development	-4.17991	-1.38972	4/81	2296,4902,6663,30812	FOXC1,NRTN,SOX10,SOX8
3_Member	GO Biological Processes	GO:0051962	positive regulation of nervous system development	-4.13324	-1.36591	6/263	2049,3815,5803,6663,30812,57633	EPHB3,KIT,PTPRZ1,SOX10,SOX8,LRRN1
3_Member	GO Biological Processes	GO:0048864	stem cell development	-4.11817	-1.36184	4/84	2296,4902,6663,30812	FOXC1,NRTN,SOX10,SOX8
3_Member	GO Biological Processes	GO:0014031	mesenchymal cell development	-4.09811	-1.3597	4/85	2296,4902,6663,30812	FOXC1,NRTN,SOX10,SOX8
3_Member	GO Biological Processes	GO:0060485	mesenchyme development	-3.91717	-1.29914	6/288	2296,4902,6422,6663,25805,30812	FOXC1,NRTN,SFRP1,SOX10,BAMBI,SOX8
3_Member	GO Biological Processes	GO:0051960	regulation of nervous system development	-3.87508	-1.28011	7/422	2049,3815,4133,5803,6663,30812,57633	EPHB3,KIT,MAP2,PTPRZ1,SOX10,SOX8,LRRN1
3_Member	GO Biological Processes	GO:0010001	glial cell differentiation	-3.60492	-1.10386	5/210	5803,6663,26227,30812,92737	PTPRZ1,SOX10,PHGDH,SOX8,DNER
3_Member	GO Biological Processes	GO:0001701	in utero embryonic development	-3.54894	-1.07067	6/337	1825,2296,6663,30812,80312,84072	DSC3,FOXC1,SOX10,SOX8,TET1,HORMAD1
3_Member	GO Biological Processes	GO:0001755	neural crest cell migration	-3.3426	-0.918709	3/56	4902,6663,30812	NRTN,SOX10,SOX8
3_Member	GO Biological Processes	GO:0014015	positive regulation of gliogenesis	-3.19229	-0.811618	3/63	5803,6663,30812	PTPRZ1,SOX10,SOX8
3_Member	GO Biological Processes	GO:0042063	gliogenesis	-3.01691	-0.66284	5/283	5803,6663,26227,30812,92737	PTPRZ1,SOX10,PHGDH,SOX8,DNER
3_Member	GO Biological Processes	GO:0007422	peripheral nervous system development	-2.98857	-0.643747	3/74	6663,7368,30812	SOX10,UGT8,SOX8
3_Member	GO Biological Processes	GO:2000177	regulation of neural precursor cell proliferation	-2.85969	-0.538722	3/82	5803,6496,6663	PTPRZ1,SIX3,SOX10
3_Member	GO Biological Processes	GO:0060284	regulation of cell development	-2.72401	-0.465991	6/486	3815,4133,5803,6663,30812,53335	KIT,MAP2,PTPRZ1,SOX10,SOX8,BCL11A
3_Member	GO Biological Processes	GO:0014013	regulation of gliogenesis	-2.70285	-0.455053	3/93	5803,6663,30812	PTPRZ1,SOX10,SOX8
3_Member	GO Biological Processes	GO:0048709	oligodendrocyte differentiation	-2.70285	-0.455053	3/93	5803,6663,30812	PTPRZ1,SOX10,SOX8
3_Member	GO Biological Processes	GO:0050767	regulation of neurogenesis	-2.62297	-0.388435	5/348	3815,4133,5803,6663,30812	KIT,MAP2,PTPRZ1,SOX10,SOX8
3_Member	GO Biological Processes	GO:0050769	positive regulation of neurogenesis	-2.5657	-0.361721	4/217	3815,5803,6663,30812	KIT,PTPRZ1,SOX10,SOX8
3_Member	GO Biological Processes	GO:0042552	myelination	-2.35004	-0.198476	3/124	5803,6663,7368	PTPRZ1,SOX10,UGT8
3_Member	GO Biological Processes	GO:0007272	ensheathment of neurons	-2.33067	-0.184468	3/126	5803,6663,7368	PTPRZ1,SOX10,UGT8
3_Member	GO Biological Processes	GO:0008366	axon ensheathment	-2.33067	-0.184468	3/126	5803,6663,7368	PTPRZ1,SOX10,UGT8
3_Member	GO Biological Processes	GO:0061351	neural precursor cell proliferation	-2.21245	-0.0793693	3/139	5803,6496,6663	PTPRZ1,SIX3,SOX10
3_Member	GO Biological Processes	GO:0010720	positive regulation of cell development	-2.12194	-0.0188189	4/290	3815,5803,6663,30812	KIT,PTPRZ1,SOX10,SOX8
3_Member	GO Biological Processes	GO:0001667	ameboidal-type cell migration	-2.05305	0	5/476	3815,4902,5613,6663,30812	KIT,NRTN,PRKX,SOX10,SOX8
4_Summary	Reactome Gene Sets	R-HSA-419037	NCAM1 interactions	-5.31796	-2.19819	4/42	1280,1299,1463,4902,2296,2824,5268,8190,2049,6663,347733,8645,5803,83690	COL2A1,COL9A3,NCAN,NRTN,FOXC1,GPM6B,SERPINB5,MIA,EPHB3,SOX10,TUBB2B,KCNK5,PTPRZ1,CRISPLD1
4_Member	Reactome Gene Sets	R-HSA-419037	NCAM1 interactions	-5.31796	-2.19819	4/42	1280,1299,1463,4902	COL2A1,COL9A3,NCAN,NRTN
4_Member	Reactome Gene Sets	R-HSA-375165	NCAM signaling for neurite out-growth	-4.61027	-1.67525	4/63	1280,1299,1463,4902	COL2A1,COL9A3,NCAN,NRTN
4_Member	GO Biological Processes	GO:0030198	extracellular matrix organization	-4.05282	-1.3597	7/395	1280,1299,1463,2296,2824,5268,8190	COL2A1,COL9A3,NCAN,FOXC1,GPM6B,SERPINB5,MIA
4_Member	GO Biological Processes	GO:0043062	extracellular structure organization	-4.046	-1.3597	7/396	1280,1299,1463,2296,2824,5268,8190	COL2A1,COL9A3,NCAN,FOXC1,GPM6B,SERPINB5,MIA
4_Member	GO Biological Processes	GO:0045229	external encapsulating structure organization	-4.0324	-1.35525	7/398	1280,1299,1463,2296,2824,5268,8190	COL2A1,COL9A3,NCAN,FOXC1,GPM6B,SERPINB5,MIA
4_Member	Reactome Gene Sets	R-HSA-9675108	Nervous system development	-3.06013	-0.697378	7/577	1280,1299,1463,2049,4902,6663,347733	COL2A1,COL9A3,NCAN,EPHB3,NRTN,SOX10,TUBB2B
4_Member	Reactome Gene Sets	R-HSA-3000178	ECM proteoglycans	-2.95501	-0.62192	3/76	1280,1299,1463	COL2A1,COL9A3,NCAN
4_Member	KEGG Pathway	ko04974	Protein digestion and absorption	-2.74357	-0.465991	3/90	1280,1299,8645	COL2A1,COL9A3,KCNK5
4_Member	KEGG Pathway	hsa04974	Protein digestion and absorption	-2.68959	-0.445146	3/94	1280,1299,8645	COL2A1,COL9A3,KCNK5
4_Member	Reactome Gene Sets	R-HSA-422475	Axon guidance	-2.45026	-0.282203	6/552	1280,1299,1463,2049,4902,347733	COL2A1,COL9A3,NCAN,EPHB3,NRTN,TUBB2B
4_Member	WikiPathways	WP2431	Spinal Cord Injury	-2.38982	-0.227333	3/120	1280,1463,5803	COL2A1,NCAN,PTPRZ1
4_Member	Canonical Pathways	M5884	NABA CORE MATRISOME	-2.20176	-0.0724844	4/275	1280,1299,1463,83690	COL2A1,COL9A3,NCAN,CRISPLD1
5_Summary	GO Biological Processes	GO:0048469	cell maturation	-5.25876	-2.17913	6/166	6496,6663,29842,30812,53335,54763,6422,54845,83439,688	SIX3,SOX10,TFCP2L1,SOX8,BCL11A,ROPN1,SFRP1,ESRP1,TCF7L1,KLF5
5_Member	GO Biological Processes	GO:0048469	cell maturation	-5.25876	-2.17913	6/166	6496,6663,29842,30812,53335,54763	SIX3,SOX10,TFCP2L1,SOX8,BCL11A,ROPN1
5_Member	GO Biological Processes	GO:0071695	anatomical structure maturation	-4.58648	-1.67525	6/218	6496,6663,29842,30812,53335,54763	SIX3,SOX10,TFCP2L1,SOX8,BCL11A,ROPN1
5_Member	GO Biological Processes	GO:0021700	developmental maturation	-4.08824	-1.3597	6/268	6496,6663,29842,30812,53335,54763	SIX3,SOX10,TFCP2L1,SOX8,BCL11A,ROPN1
5_Member	GO Biological Processes	GO:0045664	regulation of neuron differentiation	-3.80656	-1.2335	5/190	6422,6496,30812,53335,54845	SFRP1,SIX3,SOX8,BCL11A,ESRP1
5_Member	GO Biological Processes	GO:0060688	regulation of morphogenesis of a branching structure	-3.54081	-1.06891	3/48	6422,30812,53335	SFRP1,SOX8,BCL11A
5_Member	WikiPathways	WP3527	Preimplantation Embryo	-3.25443	-0.846733	3/60	6496,30812,83439	SIX3,SOX8,TCF7L1
5_Member	GO Biological Processes	GO:0001763	morphogenesis of a branching structure	-2.80864	-0.499468	4/186	6422,6663,30812,53335	SFRP1,SOX10,SOX8,BCL11A
5_Member	GO Biological Processes	GO:0002064	epithelial cell development	-2.60215	-0.385438	4/212	688,6496,29842,30812	KLF5,SIX3,TFCP2L1,SOX8
6_Summary	GO Biological Processes	GO:0045596	negative regulation of cell differentiation	-4.97345	-1.93728	10/666	4133,6422,6496,6663,8324,23532,25805,25928,30812,53335,54845,1824,3866,83439,57216,1280,3400,92737,2296,5268	MAP2,SFRP1,SIX3,SOX10,FZD7,PRAME,BAMBI,SOSTDC1,SOX8,BCL11A,ESRP1,DSC2,KRT15,TCF7L1,VANGL2,COL2A1,ID4,DNER,FOXC1,SERPINB5
6_Member	GO Biological Processes	GO:0045596	negative regulation of cell differentiation	-4.97345	-1.93728	10/666	4133,6422,6496,6663,8324,23532,25805,25928,30812,53335	MAP2,SFRP1,SIX3,SOX10,FZD7,PRAME,BAMBI,SOSTDC1,SOX8,BCL11A
6_Member	GO Biological Processes	GO:0010453	regulation of cell fate commitment	-4.06999	-1.3597	3/32	8324,25928,54845	FZD7,SOSTDC1,ESRP1
6_Member	WikiPathways	WP2840	Hair Follicle Development: Cytodifferentiation - Part 3 of 3	-4.0203	-1.3521	4/89	1824,3866,6422,25928	DSC2,KRT15,SFRP1,SOSTDC1
6_Member	GO Biological Processes	GO:0060070	canonical Wnt signaling pathway	-3.57666	-1.08159	6/333	6422,6663,8324,25805,25928,83439	SFRP1,SOX10,FZD7,BAMBI,SOSTDC1,TCF7L1
6_Member	GO Biological Processes	GO:0030514	negative regulation of BMP signaling pathway	-3.46266	-0.996366	3/51	6422,25805,25928	SFRP1,BAMBI,SOSTDC1
6_Member	GO Biological Processes	GO:0016055	Wnt signaling pathway	-3.36095	-0.924503	7/513	6422,6663,8324,25805,25928,57216,83439	SFRP1,SOX10,FZD7,BAMBI,SOSTDC1,VANGL2,TCF7L1
6_Member	GO Biological Processes	GO:0030111	regulation of Wnt signaling pathway	-3.35862	-0.924503	6/366	6422,6663,8324,25805,25928,83439	SFRP1,SOX10,FZD7,BAMBI,SOSTDC1,TCF7L1
6_Member	GO Biological Processes	GO:0198738	cell-cell signaling by wnt	-3.35088	-0.921906	7/515	6422,6663,8324,25805,25928,57216,83439	SFRP1,SOX10,FZD7,BAMBI,SOSTDC1,VANGL2,TCF7L1
6_Member	GO Biological Processes	GO:0045165	cell fate commitment	-3.25088	-0.846733	5/251	6422,8324,25928,30812,54845	SFRP1,FZD7,SOSTDC1,SOX8,ESRP1
6_Member	GO Biological Processes	GO:0060828	regulation of canonical Wnt signaling pathway	-2.98979	-0.643747	5/287	6422,6663,8324,25805,25928	SFRP1,SOX10,FZD7,BAMBI,SOSTDC1
6_Member	GO Biological Processes	GO:0071772	response to BMP	-2.98095	-0.643747	4/167	1280,6422,25805,25928	COL2A1,SFRP1,BAMBI,SOSTDC1
6_Member	GO Biological Processes	GO:0071773	cellular response to BMP stimulus	-2.98095	-0.643747	4/167	1280,6422,25805,25928	COL2A1,SFRP1,BAMBI,SOSTDC1
6_Member	GO Biological Processes	GO:1905114	cell surface receptor signaling pathway involved in cell-cell signaling	-2.90408	-0.575068	7/614	6422,6663,8324,25805,25928,57216,83439	SFRP1,SOX10,FZD7,BAMBI,SOSTDC1,VANGL2,TCF7L1
6_Member	WikiPathways	WP2877	Vitamin D Receptor Pathway	-2.81722	-0.504147	4/185	3400,6422,25928,92737	ID4,SFRP1,SOSTDC1,DNER
6_Member	GO Biological Processes	GO:0030510	regulation of BMP signaling pathway	-2.72984	-0.465991	3/91	6422,25805,25928	SFRP1,BAMBI,SOSTDC1
6_Member	GO Biological Processes	GO:0010717	regulation of epithelial to mesenchymal transition	-2.61309	-0.385438	3/100	2296,6422,25805	FOXC1,SFRP1,BAMBI
6_Member	GO Biological Processes	GO:0090288	negative regulation of cellular response to growth factor stimulus	-2.49595	-0.319404	3/110	6422,25805,25928	SFRP1,BAMBI,SOSTDC1
6_Member	GO Biological Processes	GO:0022612	gland morphogenesis	-2.47391	-0.303039	3/112	5268,6422,25928	SERPINB5,SFRP1,SOSTDC1
6_Member	GO Biological Processes	GO:0090101	negative regulation of transmembrane receptor protein serine/threonine kinase signaling pathway	-2.25643	-0.118142	3/134	6422,25805,25928	SFRP1,BAMBI,SOSTDC1
6_Member	GO Biological Processes	GO:0030509	BMP signaling pathway	-2.09033	0	3/154	6422,25805,25928	SFRP1,BAMBI,SOSTDC1
6_Member	GO Biological Processes	GO:0001837	epithelial to mesenchymal transition	-2.08266	0	3/155	2296,6422,25805	FOXC1,SFRP1,BAMBI
7_Summary	GO Biological Processes	GO:0048732	gland development	-4.83695	-1.84029	8/414	2049,2296,5268,6422,6496,6663,25928,29842	EPHB3,FOXC1,SERPINB5,SFRP1,SIX3,SOX10,SOSTDC1,TFCP2L1
7_Member	GO Biological Processes	GO:0048732	gland development	-4.83695	-1.84029	8/414	2049,2296,5268,6422,6496,6663,25928,29842	EPHB3,FOXC1,SERPINB5,SFRP1,SIX3,SOX10,SOSTDC1,TFCP2L1
7_Member	GO Biological Processes	GO:0035272	exocrine system development	-3.74519	-1.19971	3/41	2296,6663,29842	FOXC1,SOX10,TFCP2L1
8_Summary	GO Biological Processes	GO:0048565	digestive tract development	-4.66964	-1.69415	5/125	688,2049,3815,6422,6663,2019,2296,4133,8324,53335	KLF5,EPHB3,KIT,SFRP1,SOX10,EN1,FOXC1,MAP2,FZD7,BCL11A
8_Member	GO Biological Processes	GO:0048565	digestive tract development	-4.66964	-1.69415	5/125	688,2049,3815,6422,6663	KLF5,EPHB3,KIT,SFRP1,SOX10
8_Member	GO Biological Processes	GO:0055123	digestive system development	-4.52435	-1.64308	5/134	688,2049,3815,6422,6663	KLF5,EPHB3,KIT,SFRP1,SOX10
8_Member	GO Biological Processes	GO:0048589	developmental growth	-3.6854	-1.14655	8/605	688,2019,2296,4133,6422,6663,8324,53335	KLF5,EN1,FOXC1,MAP2,SFRP1,SOX10,FZD7,BCL11A
8_Member	GO Biological Processes	GO:0048546	digestive tract morphogenesis	-3.65342	-1.13027	3/44	2049,6422,6663	EPHB3,SFRP1,SOX10
8_Member	GO Biological Processes	GO:0120035	regulation of plasma membrane bounded cell projection organization	-2.14898	-0.0385585	6/638	688,2049,3815,4133,6422,53335	KLF5,EPHB3,KIT,MAP2,SFRP1,BCL11A
8_Member	GO Biological Processes	GO:0031344	regulation of cell projection organization	-2.0955	0	6/655	688,2049,3815,4133,6422,53335	KLF5,EPHB3,KIT,MAP2,SFRP1,BCL11A
9_Summary	KEGG Pathway	hsa04310	Wnt signaling pathway	-4.38918	-1.56227	5/143	6422,8324,25805,57216,83439,3815,399694,80312,30812,5268,5613,3400	SFRP1,FZD7,BAMBI,VANGL2,TCF7L1,KIT,SHC4,TET1,SOX8,SERPINB5,PRKX,ID4
9_Member	KEGG Pathway	hsa04310	Wnt signaling pathway	-4.38918	-1.56227	5/143	6422,8324,25805,57216,83439	SFRP1,FZD7,BAMBI,VANGL2,TCF7L1
9_Member	KEGG Pathway	ko04310	Wnt signaling pathway	-4.38918	-1.56227	5/143	6422,8324,25805,57216,83439	SFRP1,FZD7,BAMBI,VANGL2,TCF7L1
9_Member	WikiPathways	WP428	Wnt Signaling	-3.54825	-1.07067	4/118	6422,8324,57216,83439	SFRP1,FZD7,VANGL2,TCF7L1
9_Member	KEGG Pathway	ko05224	Breast cancer	-3.2209	-0.821554	4/144	3815,8324,83439,399694	KIT,FZD7,TCF7L1,SHC4
9_Member	GO Biological Processes	GO:0019827	stem cell population maintenance	-3.19843	-0.813166	4/146	3815,6422,8324,80312	KIT,SFRP1,FZD7,TET1
9_Member	GO Biological Processes	GO:0098727	maintenance of cell number	-3.17629	-0.800169	4/148	3815,6422,8324,80312	KIT,SFRP1,FZD7,TET1
9_Member	WikiPathways	WP4262	Breast cancer pathway	-3.08054	-0.713371	4/157	3815,8324,83439,399694	KIT,FZD7,TCF7L1,SHC4
9_Member	KEGG Pathway	hsa05224	Breast cancer	-3.0299	-0.671509	4/162	3815,8324,83439,399694	KIT,FZD7,TCF7L1,SHC4
9_Member	GO Biological Processes	GO:2000027	regulation of animal organ morphogenesis	-2.89677	-0.571803	4/176	6422,8324,30812,57216	SFRP1,FZD7,SOX8,VANGL2
9_Member	Canonical Pathways	M5493	WNT SIGNALING	-2.75747	-0.474626	3/89	6422,8324,83439	SFRP1,FZD7,TCF7L1
9_Member	WikiPathways	WP4336	ncRNAs involved in Wnt signaling in hepatocellular carcinoma	-2.72984	-0.465991	3/91	6422,8324,83439	SFRP1,FZD7,TCF7L1
9_Member	KEGG Pathway	hsa04916	Melanogenesis	-2.60082	-0.385438	3/101	3815,8324,83439	KIT,FZD7,TCF7L1
9_Member	KEGG Pathway	ko04916	Melanogenesis	-2.60082	-0.385438	3/101	3815,8324,83439	KIT,FZD7,TCF7L1
9_Member	WikiPathways	WP4258	LncRNA involvement in canonical Wnt signaling and colorectal cancer	-2.56478	-0.361721	3/104	6422,8324,83439	SFRP1,FZD7,TCF7L1
9_Member	GO Biological Processes	GO:0060071	Wnt signaling pathway, planar cell polarity pathway	-2.51843	-0.333227	3/108	6422,8324,57216	SFRP1,FZD7,VANGL2
9_Member	GO Biological Processes	GO:0090175	regulation of establishment of planar polarity	-2.47391	-0.303039	3/112	6422,8324,57216	SFRP1,FZD7,VANGL2
9_Member	GO Biological Processes	GO:0001736	establishment of planar polarity	-2.35986	-0.205583	3/123	6422,8324,57216	SFRP1,FZD7,VANGL2
9_Member	GO Biological Processes	GO:0007164	establishment of tissue polarity	-2.35986	-0.205583	3/123	6422,8324,57216	SFRP1,FZD7,VANGL2
9_Member	GO Biological Processes	GO:0050673	epithelial cell proliferation	-2.19677	-0.0724844	5/439	3815,5268,5613,6422,8324	KIT,SERPINB5,PRKX,SFRP1,FZD7
9_Member	GO Biological Processes	GO:0001738	morphogenesis of a polarized epithelium	-2.15373	-0.0408542	3/146	6422,8324,57216	SFRP1,FZD7,VANGL2
9_Member	Reactome Gene Sets	R-HSA-3858494	Beta-catenin independent WNT signaling	-2.15373	-0.0408542	3/146	8324,57216,83439	FZD7,VANGL2,TCF7L1
9_Member	GO Biological Processes	GO:0035567	non-canonical Wnt signaling pathway	-2.09805	0	3/153	6422,8324,57216	SFRP1,FZD7,VANGL2
9_Member	KEGG Pathway	hsa04550	Signaling pathways regulating pluripotency of stem cells	-2.09805	0	3/153	3400,8324,83439	ID4,FZD7,TCF7L1
10_Summary	GO Biological Processes	GO:0009953	dorsal/ventral pattern formation	-4.26611	-1.45179	4/77	2019,6422,6496,25928,79192,2296,57216,1280,2049,26227,83690,139411	EN1,SFRP1,SIX3,SOSTDC1,IRX1,FOXC1,VANGL2,COL2A1,EPHB3,PHGDH,CRISPLD1,PTCHD1
10_Member	GO Biological Processes	GO:0009953	dorsal/ventral pattern formation	-4.26611	-1.45179	4/77	2019,6422,6496,25928	EN1,SFRP1,SIX3,SOSTDC1
10_Member	GO Biological Processes	GO:0009954	proximal/distal pattern formation	-4.06999	-1.3597	3/32	2019,6496,79192	EN1,SIX3,IRX1
10_Member	GO Biological Processes	GO:0007389	pattern specification process	-3.84986	-1.26962	7/426	2019,2296,6422,6496,25928,57216,79192	EN1,FOXC1,SFRP1,SIX3,SOSTDC1,VANGL2,IRX1
10_Member	GO Biological Processes	GO:0060322	head development	-3.77038	-1.21133	9/751	1280,2019,2049,2296,6422,6496,26227,83690,139411	COL2A1,EN1,EPHB3,FOXC1,SFRP1,SIX3,PHGDH,CRISPLD1,PTCHD1
10_Member	GO Biological Processes	GO:0003002	regionalization	-3.62608	-1.11279	6/326	2019,2296,6422,6496,25928,79192	EN1,FOXC1,SFRP1,SIX3,SOSTDC1,IRX1
10_Member	GO Biological Processes	GO:0021915	neural tube development	-3.20963	-0.815021	4/145	2019,6422,26227,57216	EN1,SFRP1,PHGDH,VANGL2
10_Member	GO Biological Processes	GO:0007420	brain development	-2.54816	-0.350294	7/710	2019,2049,2296,6422,6496,26227,139411	EN1,EPHB3,FOXC1,SFRP1,SIX3,PHGDH,PTCHD1
11_Summary	GO Biological Processes	GO:0007423	sensory organ development	-4.05644	-1.3597	8/534	1280,1410,2296,3815,6496,30812,54845,341640,57216	COL2A1,CRYAB,FOXC1,KIT,SIX3,SOX8,ESRP1,FREM2,VANGL2
11_Member	GO Biological Processes	GO:0007423	sensory organ development	-4.05644	-1.3597	8/534	1280,1410,2296,3815,6496,30812,54845,341640	COL2A1,CRYAB,FOXC1,KIT,SIX3,SOX8,ESRP1,FREM2
11_Member	GO Biological Processes	GO:1902742	apoptotic process involved in development	-3.8792	-1.28011	3/37	1410,2296,6496	CRYAB,FOXC1,SIX3
11_Member	WikiPathways	WP5053	Development of ureteric collection system	-3.56801	-1.07885	3/47	2296,57216,341640	FOXC1,VANGL2,FREM2
11_Member	GO Biological Processes	GO:0001654	eye development	-2.5648	-0.361721	5/359	1410,2296,6496,30812,341640	CRYAB,FOXC1,SIX3,SOX8,FREM2
11_Member	GO Biological Processes	GO:0150063	visual system development	-2.54416	-0.350294	5/363	1410,2296,6496,30812,341640	CRYAB,FOXC1,SIX3,SOX8,FREM2
11_Member	GO Biological Processes	GO:0048880	sensory system development	-2.5137	-0.331403	5/369	1410,2296,6496,30812,341640	CRYAB,FOXC1,SIX3,SOX8,FREM2
11_Member	GO Biological Processes	GO:0043010	camera-type eye development	-2.02272	0	4/310	1410,2296,6496,30812	CRYAB,FOXC1,SIX3,SOX8
12_Summary	GO Biological Processes	GO:0048568	embryonic organ development	-3.92635	-1.30035	7/414	1280,2019,2296,3815,6496,57216,347733,1463,6422,341640	COL2A1,EN1,FOXC1,KIT,SIX3,VANGL2,TUBB2B,NCAN,SFRP1,FREM2
12_Member	GO Biological Processes	GO:0048568	embryonic organ development	-3.92635	-1.30035	7/414	1280,2019,2296,3815,6496,57216,347733	COL2A1,EN1,FOXC1,KIT,SIX3,VANGL2,TUBB2B
12_Member	GO Biological Processes	GO:0001501	skeletal system development	-2.72401	-0.465991	6/486	1280,1463,2019,2296,3815,6422	COL2A1,NCAN,EN1,FOXC1,KIT,SFRP1
12_Member	GO Biological Processes	GO:0035107	appendage morphogenesis	-2.25643	-0.118142	3/134	1280,2019,341640	COL2A1,EN1,FREM2
12_Member	GO Biological Processes	GO:0035108	limb morphogenesis	-2.25643	-0.118142	3/134	1280,2019,341640	COL2A1,EN1,FREM2
13_Summary	GO Biological Processes	GO:0034329	cell junction assembly	-3.84986	-1.26962	7/426	2049,2824,3861,6422,7368,57633,92737,5613,8324,57348,1410	EPHB3,GPM6B,KRT14,SFRP1,UGT8,LRRN1,DNER,PRKX,FZD7,TTYH1,CRYAB
13_Member	GO Biological Processes	GO:0034329	cell junction assembly	-3.84986	-1.26962	7/426	2049,2824,3861,6422,7368,57633,92737	EPHB3,GPM6B,KRT14,SFRP1,UGT8,LRRN1,DNER
13_Member	GO Biological Processes	GO:0031589	cell-substrate adhesion	-3.39654	-0.946634	6/360	2049,2824,5613,6422,8324,57348	EPHB3,GPM6B,PRKX,SFRP1,FZD7,TTYH1
13_Member	GO Biological Processes	GO:1901888	regulation of cell junction assembly	-2.73371	-0.465991	4/195	2049,2824,6422,57633	EPHB3,GPM6B,SFRP1,LRRN1
13_Member	GO Biological Processes	GO:1901890	positive regulation of cell junction assembly	-2.66352	-0.425704	3/96	2049,6422,57633	EPHB3,SFRP1,LRRN1
13_Member	GO Biological Processes	GO:0007044	cell-substrate junction assembly	-2.61309	-0.385438	3/100	2824,3861,6422	GPM6B,KRT14,SFRP1
13_Member	GO Biological Processes	GO:0034330	cell junction organization	-2.57889	-0.366629	7/701	2049,2824,3861,6422,7368,57633,92737	EPHB3,GPM6B,KRT14,SFRP1,UGT8,LRRN1,DNER
13_Member	GO Biological Processes	GO:0150115	cell-substrate junction organization	-2.54137	-0.350294	3/106	2824,3861,6422	GPM6B,KRT14,SFRP1
13_Member	GO Biological Processes	GO:0010212	response to ionizing radiation	-2.17851	-0.0581636	3/143	1410,3861,6422	CRYAB,KRT14,SFRP1
14_Summary	WikiPathways	WP2064	Neural Crest Differentiation	-3.79097	-1.22497	4/102	1280,6663,8190,83439	COL2A1,SOX10,MIA,TCF7L1
14_Member	WikiPathways	WP2064	Neural Crest Differentiation	-3.79097	-1.22497	4/102	1280,6663,8190,83439	COL2A1,SOX10,MIA,TCF7L1
15_Summary	GO Biological Processes	GO:0061061	muscle structure development	-3.66605	-1.13373	8/609	688,1410,2296,3815,8324,25928,30812,92737	KLF5,CRYAB,FOXC1,KIT,FZD7,SOSTDC1,SOX8,DNER
15_Member	GO Biological Processes	GO:0061061	muscle structure development	-3.66605	-1.13373	8/609	688,1410,2296,3815,8324,25928,30812,92737	KLF5,CRYAB,FOXC1,KIT,FZD7,SOSTDC1,SOX8,DNER
15_Member	GO Biological Processes	GO:0007517	muscle organ development	-2.7992	-0.497714	5/317	688,1410,2296,30812,92737	KLF5,CRYAB,FOXC1,SOX8,DNER
15_Member	GO Biological Processes	GO:0014706	striated muscle tissue development	-2.60157	-0.385438	5/352	688,2296,8324,30812,92737	KLF5,FOXC1,FZD7,SOX8,DNER
15_Member	GO Biological Processes	GO:0060537	muscle tissue development	-2.49869	-0.319404	5/372	688,2296,8324,30812,92737	KLF5,FOXC1,FZD7,SOX8,DNER
15_Member	GO Biological Processes	GO:0007519	skeletal muscle tissue development	-2.1456	-0.0376279	3/147	688,30812,92737	KLF5,SOX8,DNER
15_Member	GO Biological Processes	GO:0060538	skeletal muscle organ development	-2.06749	0	3/157	688,30812,92737	KLF5,SOX8,DNER
16_Summary	WikiPathways	WP2857	Mesodermal Commitment Pathway	-3.08054	-0.713371	4/157	688,2296,80312,83439,6422	KLF5,FOXC1,TET1,TCF7L1,SFRP1
16_Member	WikiPathways	WP2857	Mesodermal Commitment Pathway	-3.08054	-0.713371	4/157	688,2296,80312,83439	KLF5,FOXC1,TET1,TCF7L1
16_Member	WikiPathways	WP2853	Endoderm Differentiation	-2.15373	-0.0408542	3/146	6422,80312,83439	SFRP1,TET1,TCF7L1
17_Summary	GO Biological Processes	GO:0030308	negative regulation of cell growth	-2.81722	-0.504147	4/185	1410,4133,6422,53335,2296,23532,29842,1280,3861,163782	CRYAB,MAP2,SFRP1,BCL11A,FOXC1,PRAME,TFCP2L1,COL2A1,KRT14,KANK4
17_Member	GO Biological Processes	GO:0030308	negative regulation of cell growth	-2.81722	-0.504147	4/185	1410,4133,6422,53335	CRYAB,MAP2,SFRP1,BCL11A
17_Member	GO Biological Processes	GO:0040008	regulation of growth	-2.77434	-0.48413	7/647	1410,2296,4133,6422,23532,29842,53335	CRYAB,FOXC1,MAP2,SFRP1,PRAME,TFCP2L1,BCL11A
17_Member	GO Biological Processes	GO:0097435	supramolecular fiber organization	-2.52795	-0.339823	7/716	1280,1410,2296,3861,4133,6422,163782	COL2A1,CRYAB,FOXC1,KRT14,MAP2,SFRP1,KANK4
17_Member	GO Biological Processes	GO:0045926	negative regulation of growth	-2.3777	-0.217969	4/245	1410,4133,6422,53335	CRYAB,MAP2,SFRP1,BCL11A
17_Member	GO Biological Processes	GO:0031333	negative regulation of protein-containing complex assembly	-2.19535	-0.0724844	3/141	1410,4133,163782	CRYAB,MAP2,KANK4
17_Member	GO Biological Processes	GO:1902904	negative regulation of supramolecular fiber organization	-2.03778	0	3/161	1410,4133,163782	CRYAB,MAP2,KANK4
18_Summary	GO Biological Processes	GO:0043473	pigmentation	-2.70285	-0.455053	3/93	2019,3815,6663,5803,139411	EN1,KIT,SOX10,PTPRZ1,PTCHD1
18_Member	GO Biological Processes	GO:0043473	pigmentation	-2.70285	-0.455053	3/93	2019,3815,6663	EN1,KIT,SOX10
18_Member	GO Biological Processes	GO:0007611	learning or memory	-2.44191	-0.276642	4/235	2019,3815,5803,139411	EN1,KIT,PTPRZ1,PTCHD1
18_Member	GO Biological Processes	GO:0050890	cognition	-2.19629	-0.0724844	4/276	2019,3815,5803,139411	EN1,KIT,PTPRZ1,PTCHD1
19_Summary	GO Biological Processes	GO:0048812	neuron projection morphogenesis	-2.12674	-0.0212006	6/645	2049,4133,4902,7368,53335,347733	EPHB3,MAP2,NRTN,UGT8,BCL11A,TUBB2B
19_Member	GO Biological Processes	GO:0048812	neuron projection morphogenesis	-2.12674	-0.0212006	6/645	2049,4133,4902,7368,53335,347733	EPHB3,MAP2,NRTN,UGT8,BCL11A,TUBB2B
19_Member	GO Biological Processes	GO:0120039	plasma membrane bounded cell projection morphogenesis	-2.08318	0	6/659	2049,4133,4902,7368,53335,347733	EPHB3,MAP2,NRTN,UGT8,BCL11A,TUBB2B
19_Member	GO Biological Processes	GO:0048858	cell projection morphogenesis	-2.07096	0	6/663	2049,4133,4902,7368,53335,347733	EPHB3,MAP2,NRTN,UGT8,BCL11A,TUBB2B
19_Member	GO Biological Processes	GO:0032990	cell part morphogenesis	-2.02299	0	6/679	2049,4133,4902,7368,53335,347733	EPHB3,MAP2,NRTN,UGT8,BCL11A,TUBB2B
20_Summary	GO Biological Processes	GO:0030856	regulation of epithelial cell differentiation	-2.06749	0	3/157	2296,5613,54845	FOXC1,PRKX,ESRP1
20_Member	GO Biological Processes	GO:0030856	regulation of epithelial cell differentiation	-2.06749	0	3/157	2296,5613,54845	FOXC1,PRKX,ESRP1

## Sheet: MES_Annotation
MyList	Gene ID	Type	Tax ID	Homologene Gene ID	Homologene Gene Tax ID	Gene Symbol	Description	Biological Process (GO)	Kinase Class (UniProt)	Protein Function (Protein Atlas)	Subcellular Location (Protein Atlas)	Drug (DrugBank)	Canonical Pathways_x000D_	Hallmark Gene Sets_x000D_	M5884 NABA CORE MATRISOME	GO:0001568 blood vessel development	GO:0070848 response to growth factor	hsa04610 Complement and coagulation cas	GO:0010942 positive regulation of cell de	GO:0009617 response to bacterium	GO:0030155 regulation of cell adhesion	GO:0050900 leukocyte migration	GO:0071396 cellular response to lipid	WP236 Adipogenesis	GO:0006954 inflammatory response	M5885 NABA MATRISOME ASSOCIATED	GO:0050673 epithelial cell proliferation	GO:0003013 circulatory system process	GO:0001667 ameboidal-type cell migration	GO:0048871 multicellular organismal homeo	GO:0007507 heart development	GO:0001817 regulation of cytokine product	GO:0043408 regulation of MAPK cascade	GO:0072001 renal system development
ADIPOQ	9370	symbol	H. sapiens	9370	H. sapiens	ADIPOQ	adiponectin, C1Q and collagen domain containing	GO:2000477 regulation of metanephric glomerular visceral epithelial cell development;GO:2000478 positive regulation of metanephric glomerular visceral epithelial cell development;GO:2000534 positive regulation of renal albumin absorption		Transporters:Accessory Factors Involved in Transport; Potential drug targets; Disease related genes; Candidate cardiovascular disease genes; Predicted secreted proteins			(M3008)NABA ECM GLYCOPROTEINS; (M5884)NABA CORE MATRISOME; (M5889)NABA MATRISOME	(M5905)HALLMARK ADIPOGENESIS	1	0	0	1	1	1	1	0	1	1	1	0	0	1	1	1	0	1	1	1
ADH1B	125	symbol	H. sapiens	125	H. sapiens	ADH1B	alcohol dehydrogenase 1B (class I), beta polypeptide	GO:0006069 ethanol oxidation;GO:0006067 ethanol metabolic process;GO:0042573 retinoic acid metabolic process		Enzymes; Predicted intracellular proteins; ENZYME proteins:Oxidoreductases; FDA approved drug targets:Small molecule drugs	Cytosol;Plasma membrane (Approved)	NADH; Fomepizole; N-Benzylformamide; 4-Iodopyrazole; Nicotinamide adenine dinucleotide phosphate; Cyclohexanol; N-Heptylformamide; Glycerin			0	0	0	0	0	0	0	0	0	0	0	0	0	0	0	0	0	0	0	0
OGN	4969	symbol	H. sapiens	4969	H. sapiens	OGN	osteoglycin	GO:0042340 keratan sulfate catabolic process;GO:0018146 keratan sulfate biosynthetic process;GO:0042339 keratan sulfate metabolic process		Predicted intracellular proteins; Predicted secreted proteins	Endoplasmic reticulum (Supported)		(M5882)NABA PROTEOGLYCANS; (M5884)NABA CORE MATRISOME; (M5889)NABA MATRISOME		1	0	0	0	1	0	0	0	0	0	0	0	0	0	0	0	0	0	0	0
CD36	948	symbol	H. sapiens	948	H. sapiens	CD36	CD36 molecule	GO:0150024 oxidised low-density lipoprotein particle clearance;GO:0070543 response to linoleic acid;GO:0072564 blood microparticle formation		Transporters; CD markers; Potential drug targets; Disease related genes; Cancer-related genes:Candidate cancer biomarkers	Golgi apparatus (Enhanced)			(M5897)HALLMARK IL6 JAK STAT3 SIGNALING; (M5935)HALLMARK FATTY ACID METABOLISM; (M5905)HALLMARK ADIPOGENESIS	0	0	0	1	1	1	1	0	1	1	1	0	0	1	0	1	0	1	1	0
FABP4	2167	symbol	H. sapiens	2167	H. sapiens	FABP4	fatty acid binding protein 4	GO:0071285 cellular response to lithium ion;GO:0050872 white fat cell differentiation;GO:0010226 response to lithium ion		Predicted intracellular proteins; Cancer-related genes:Candidate cancer biomarkers			(M167)PID AP1 PATHWAY	(M5905)HALLMARK ADIPOGENESIS	0	0	0	0	0	1	0	0	0	1	1	0	0	0	0	1	0	0	1	0
CHRDL1	91851	symbol	H. sapiens	91851	H. sapiens	CHRDL1	chordin like 1	GO:0030514 negative regulation of BMP signaling pathway;GO:0030510 regulation of BMP signaling pathway;GO:0090288 negative regulation of cellular response to growth factor stimulus		Disease related genes; Predicted secreted proteins			(M181)PID BMP PATHWAY; (M5883)NABA SECRETED FACTORS; (M5885)NABA MATRISOME ASSOCIATED		0	0	1	0	0	0	0	0	0	0	0	1	0	0	0	0	0	0	0	0
CFD	1675	symbol	H. sapiens	1675	H. sapiens	CFD	complement factor D	GO:0006957 complement activation, alternative pathway;GO:0002576 platelet degranulation;GO:0006956 complement activation		Peptidases:Serine-type peptidases; Potential drug targets; ENZYME proteins:Hydrolases; Enzymes; Disease related genes; Predicted secreted proteins		2-Aminobenzyl alcohol; 3,4-Dichloroisocoumarin		(M5946)HALLMARK COAGULATION; (M5909)HALLMARK MYOGENESIS	0	0	0	1	0	0	0	0	0	1	0	0	0	0	0	0	0	0	0	0
LINC01279	151887	gene_synonym	H. sapiens	151887	H. sapiens	CCDC80	coiled-coil domain containing 80	GO:0010811 positive regulation of cell-substrate adhesion;GO:0010810 regulation of cell-substrate adhesion;GO:0031589 cell-substrate adhesion		Predicted intracellular proteins; Predicted secreted proteins					1	0	0	0	0	1	1	0	0	0	0	0	0	0	0	0	0	0	0	0
PLIN1	5346	symbol	H. sapiens	5346	H. sapiens	PLIN1	perilipin 1	GO:0016042 lipid catabolic process;GO:0006629 lipid metabolic process;GO:1901575 organic substance catabolic process		Predicted intracellular proteins; Disease related genes	Peroxisomes (Uncertain)				0	0	0	0	0	0	0	0	0	1	0	0	0	0	0	0	0	0	0	0
SFRP4	6424	symbol	H. sapiens	6424	H. sapiens	SFRP4	secreted frizzled related protein 4	GO:2000119 negative regulation of sodium-dependent phosphate transport;GO:1902174 positive regulation of keratinocyte apoptotic process;GO:2000118 regulation of sodium-dependent phosphate transport		Predicted intracellular proteins; Cancer-related genes; Disease related genes; Predicted secreted proteins		Cyclothiazide; Perindopril	(M5493)WNT SIGNALING; (M5883)NABA SECRETED FACTORS; (M5885)NABA MATRISOME ASSOCIATED	(M5930)HALLMARK EPITHELIAL MESENCHYMAL TRANSITION	0	0	1	0	1	0	0	0	0	1	0	1	0	0	0	0	0	0	0	0
ACKR1	2532	symbol	H. sapiens	2532	H. sapiens	ACKR1	atypical chemokine receptor 1 (Duffy blood group)	GO:0070098 chemokine-mediated signaling pathway;GO:0032642 regulation of chemokine production;GO:0032602 chemokine production		CD markers; Blood group antigen proteins; G-protein coupled receptors:GPCRs excl olfactory receptors; G-protein coupled receptors:Chemokines and chemotactic factors receptors				(M5945)HALLMARK HEME METABOLISM	0	0	0	0	0	0	0	0	0	0	1	0	0	0	0	0	0	1	0	0
IGF1	3479	symbol	H. sapiens	3479	H. sapiens	IGF1	insulin like growth factor 1	GO:0060283 negative regulation of oocyte development;GO:1904073 regulation of trophectodermal cell proliferation;GO:1904075 positive regulation of trophectodermal cell proliferation		RAS pathway related proteins; Disease related genes; Predicted secreted proteins		N,N-Bis(3-(D-gluconamido)propyl)deoxycholamide; N-Dodecyl-N,N-Dimethyl-3-Ammonio-1-Propanesulfonate	(M295)SIG PIP3 SIGNALING IN CARDIAC MYOCTES; (M5883)NABA SECRETED FACTORS; (M5885)NABA MATRISOME ASSOCIATED	(M5909)HALLMARK MYOGENESIS; (M5934)HALLMARK XENOBIOTIC METABOLISM	0	0	0	0	0	0	1	1	0	1	1	1	1	0	0	0	1	1	1	0
HBB	3043	symbol	H. sapiens	3043	H. sapiens	HBB	hemoglobin subunit beta	GO:0030185 nitric oxide transport;GO:0015671 oxygen transport;GO:0070293 renal absorption		Transporters:Transporter channels and pores; FDA approved drug targets:Small molecule drugs; Predicted intracellular proteins; Disease related genes		Iron Dextran; Zinc; 4-Carboxycinnamic Acid; Pentaerythritol tetranitrate; 2-[(2-methoxy-5-methylphenoxy)methyl]pyridine; 4-[(5-methoxy-2-methylphenoxy)methyl]pyridine; Sebacic acid; 2-[4-({[(3,5-DICHLOROPHENYL)AMINO]CARBONYL}AMINO)PHENOXY]-2-METHYLPROPANOIC ACID; 2,6-dicarboxynaphthalene; Efaproxiral; Trimesic acid; Nitrous acid; Copper; Ferric pyrophosphate; Sodium ferric gluconate complex; Ferr…		(M5945)HALLMARK HEME METABOLISM	0	0	0	0	1	0	0	0	0	0	0	0	0	1	0	0	0	0	0	0
EFEMP1	2202	symbol	H. sapiens	2202	H. sapiens	EFEMP1	EGF containing fibulin extracellular matrix protein 1	GO:0048050 post-embryonic eye morphogenesis;GO:0048563 post-embryonic animal organ morphogenesis;GO:0009886 post-embryonic animal morphogenesis		Predicted intracellular proteins; Disease related genes; Predicted secreted proteins	Mitochondria (Supported)		(M3008)NABA ECM GLYCOPROTEINS; (M5884)NABA CORE MATRISOME; (M5889)NABA MATRISOME	(M5942)HALLMARK UV RESPONSE DN	1	0	0	0	0	0	0	0	0	0	0	0	0	0	0	0	0	0	1	0
GPX3	2878	symbol	H. sapiens	2878	H. sapiens	GPX3	glutathione peroxidase 3	GO:0006982 response to lipid hydroperoxide;GO:0033194 response to hydroperoxide;GO:0042744 hydrogen peroxide catabolic process		Enzymes; Predicted intracellular proteins; ENZYME proteins:Oxidoreductases; Predicted secreted proteins		Glutathione		(M5938)HALLMARK REACTIVE OXYGEN SPECIES PATHWAY; (M5941)HALLMARK UV RESPONSE UP; (M5902)HALLMARK APOPTOSIS	0	0	0	0	0	0	0	0	0	0	0	0	0	0	0	0	0	0	0	0
CXCL14	9547	symbol	H. sapiens	9547	H. sapiens	CXCL14	C-X-C motif chemokine ligand 14	GO:2000503 positive regulation of natural killer cell chemotaxis;GO:2000501 regulation of natural killer cell chemotaxis;GO:0035747 natural killer cell chemotaxis		Predicted secreted proteins			(M5883)NABA SECRETED FACTORS; (M5885)NABA MATRISOME ASSOCIATED; (M5889)NABA MATRISOME	(M5907)HALLMARK ESTROGEN RESPONSE LATE	0	0	0	1	0	0	0	1	0	0	1	1	0	0	0	0	0	0	0	0
ENPP2	5168	symbol	H. sapiens	5168	H. sapiens	ENPP2	ectonucleotide pyrophosphatase/phosphodiesterase 2	GO:2000394 positive regulation of lamellipodium morphogenesis;GO:2000392 regulation of lamellipodium morphogenesis;GO:0034638 phosphatidylcholine catabolic process		Enzymes; Predicted intracellular proteins; ENZYME proteins:Hydrolases; Cancer-related genes:Candidate cancer biomarkers	Golgi apparatus;Nucleoplasm (Approved); Additional: Actin filaments			(M5905)HALLMARK ADIPOGENESIS	0	1	0	0	0	0	0	1	0	0	0	0	0	0	1	0	0	0	0	0
SRPX	8406	symbol	H. sapiens	8406	H. sapiens	SRPX	sushi repeat containing protein X-linked	GO:0060244 negative regulation of cell proliferation involved in contact inhibition;GO:0060242 contact inhibition;GO:0060245 detection of cell density		Predicted secreted proteins			(M3008)NABA ECM GLYCOPROTEINS; (M5884)NABA CORE MATRISOME; (M5889)NABA MATRISOME	(M5916)HALLMARK APICAL SURFACE; (M5891)HALLMARK HYPOXIA	1	0	0	0	1	0	0	0	0	0	0	0	0	0	0	0	0	0	0	0
DPT	1805	symbol	H. sapiens	1805	H. sapiens	DPT	dermatopontin	GO:0030199 collagen fibril organization;GO:0030198 extracellular matrix organization;GO:0043062 extracellular structure organization		Predicted secreted proteins	Vesicles (Approved)		(M3008)NABA ECM GLYCOPROTEINS; (M5884)NABA CORE MATRISOME; (M5889)NABA MATRISOME		1	0	0	0	1	0	0	0	0	0	0	0	0	0	0	0	0	0	0	0
IL33	90865	symbol	H. sapiens	90865	H. sapiens	IL33	interleukin 33	GO:0010185 regulation of cellular defense response;GO:0010186 positive regulation of cellular defense response;GO:0120042 negative regulation of macrophage proliferation		Predicted intracellular proteins; Predicted secreted proteins	Nucleoplasm (Supported); Additional: Vesicles			(M5953)HALLMARK KRAS SIGNALING UP	0	0	0	1	1	0	1	1	0	0	1	0	0	0	1	0	0	1	0	0
AOC3	8639	symbol	H. sapiens	8639	H. sapiens	AOC3	amine oxidase copper containing 3	GO:1902283 negative regulation of primary amine oxidase activity;GO:0051354 negative regulation of oxidoreductase activity;GO:0046677 response to antibiotic		Predicted intracellular proteins; FDA approved drug targets:Small molecule drugs; Enzymes; Cancer-related genes:Candidate cancer biomarkers; ENZYME proteins:Oxidoreductases; Predicted secreted proteins	Cytosol (Approved); Additional: Golgi apparatus	Phenelzine; Hydralazine; 6-hydroxydopa quinone		(M5935)HALLMARK FATTY ACID METABOLISM	0	0	0	0	0	0	0	0	0	0	1	0	0	0	0	0	0	0	0	0
F13A1	2162	symbol	H. sapiens	2162	H. sapiens	F13A1	coagulation factor XIII A chain	GO:0072376 protein activation cascade;GO:0072378 blood coagulation, fibrin clot formation;GO:0018149 peptide cross-linking		Predicted intracellular proteins; Predicted secreted proteins; Enzymes; Disease related genes; Cancer-related genes:Candidate cancer biomarkers; FDA approved drug targets:Biotech drugs; Candidate cardiovascular disease genes; ENZYME proteins:Transferases		N-Acetyl-Serine; Thrombin; Prothrombin; Human thrombin; Anti-inhibitor coagulant complex	(M118)PID INTEGRIN A9B1 PATHWAY; (M18)PID INTEGRIN1 PATHWAY; (M3468)NABA ECM REGULATORS	(M5953)HALLMARK KRAS SIGNALING UP	0	0	0	1	0	0	0	0	0	0	0	1	0	0	0	0	0	0	0	0
ITM2A	9452	symbol	H. sapiens	9452	H. sapiens	ITM2A	integral membrane protein 2A	GO:0002317 plasma cell differentiation;GO:0042985 negative regulation of amyloid precursor protein biosynthetic process;GO:0002313 mature B cell differentiation involved in immune response		Predicted intracellular proteins	Vesicles (Approved); Additional: Golgi apparatus;Plasma membrane				0	0	0	0	0	0	1	0	0	0	0	0	0	0	0	0	0	0	0	0
GPR34	2857	symbol	H. sapiens	2857	H. sapiens	GPR34	G protein-coupled receptor 34	GO:0035589 G protein-coupled purinergic nucleotide receptor signaling pathway;GO:0035590 purinergic nucleotide receptor signaling pathway;GO:0007186 G protein-coupled receptor signaling pathway		G-protein coupled receptors:GPCRs excl olfactory receptors	Cytosol;Nucleoplasm (Uncertain)				0	0	0	0	0	0	0	0	0	0	0	0	0	0	0	0	0	0	0	0
IGFBP6	3489	symbol	H. sapiens	3489	H. sapiens	IGFBP6	insulin like growth factor binding protein 6	GO:0043567 regulation of insulin-like growth factor receptor signaling pathway;GO:0048009 insulin-like growth factor receptor signaling pathway;GO:0000187 activation of MAPK activity		Predicted secreted proteins			(M3008)NABA ECM GLYCOPROTEINS; (M5884)NABA CORE MATRISOME; (M5889)NABA MATRISOME	(M5902)HALLMARK APOPTOSIS	1	0	0	0	1	0	0	0	0	0	0	0	0	0	0	0	0	0	1	0
G0S2	50486	symbol	H. sapiens	50486	H. sapiens	G0S2	G0/G1 switch 2	GO:2001238 positive regulation of extrinsic apoptotic signaling pathway;GO:0120162 positive regulation of cold-induced thermogenesis;GO:2001235 positive regulation of apoptotic signaling pathway		Predicted intracellular proteins				(M5935)HALLMARK FATTY ACID METABOLISM; (M5890)HALLMARK TNFA SIGNALING VIA NFKB; (M5953)HALLMARK KRAS SIGNALING UP	0	0	0	0	1	0	0	0	0	0	0	0	0	0	0	1	0	0	0	0
EDNRB	1910	symbol	H. sapiens	1910	H. sapiens	EDNRB	endothelin receptor type B	GO:0035645 enteric smooth muscle cell differentiation;GO:1990839 response to endothelin;GO:0007497 posterior midgut development		FDA approved drug targets:Small molecule drugs; G-protein coupled receptors:GPCRs excl olfactory receptors; Disease related genes	Plasma membrane (Supported); Additional: Cytosol	Bosentan; IRL-1620; Sitaxentan; Ambrisentan; Enrasentan; Tezosentan; Macitentan	(M67)PID ARF6 TRAFFICKING PATHWAY; (M8)PID ENDOTHELIN PATHWAY		0	0	0	0	0	1	0	1	1	1	1	0	1	1	1	1	0	0	0	0
MFAP5	8076	symbol	H. sapiens	8076	H. sapiens	MFAP5	microfibril associated protein 5	GO:0060216 definitive hemopoiesis;GO:0048048 embryonic eye morphogenesis;GO:0048592 eye morphogenesis		Predicted intracellular proteins; Disease related genes; Predicted secreted proteins			(M17)PID NOTCH PATHWAY; (M3008)NABA ECM GLYCOPROTEINS; (M5884)NABA CORE MATRISOME	(M5930)HALLMARK EPITHELIAL MESENCHYMAL TRANSITION	1	0	0	0	0	0	0	0	0	0	0	0	0	0	0	0	0	0	0	0
MRC1	4360	symbol	H. sapiens	4360	H. sapiens	MRC1	mannose receptor C-type 1	GO:0071353 cellular response to interleukin-4;GO:0070670 response to interleukin-4;GO:0046718 viral entry into host cell		CD markers; FDA approved drug targets:Small molecule drugs		Technetium Tc-99m tilmanocept			0	0	0	0	0	1	0	0	1	0	0	0	0	0	0	0	0	0	0	0
CCDC80	151887	symbol	H. sapiens	151887	H. sapiens	CCDC80	coiled-coil domain containing 80	GO:0010811 positive regulation of cell-substrate adhesion;GO:0010810 regulation of cell-substrate adhesion;GO:0031589 cell-substrate adhesion		Predicted intracellular proteins; Predicted secreted proteins					1	0	0	0	0	1	1	0	0	0	0	0	0	0	0	0	0	0	0	0
LEP	3952	symbol	H. sapiens	3952	H. sapiens	LEP	leptin	GO:0071298 cellular response to L-ascorbic acid;GO:1904651 positive regulation of fat cell apoptotic process;GO:2000486 negative regulation of glutamine transport		Disease related genes; Candidate cardiovascular disease genes; Cancer-related genes:Candidate cancer biomarkers; Predicted secreted proteins			(M50)PID PTP1B PATHWAY; (M255)PID HIF1 TFPATHWAY; (M5883)NABA SECRETED FACTORS	(M5905)HALLMARK ADIPOGENESIS	0	1	0	1	1	0	1	1	1	1	1	1	1	1	0	1	1	1	1	0
DCN	1634	symbol	H. sapiens	1634	H. sapiens	DCN	decorin	GO:0019800 peptide cross-linking via chondroitin 4-sulfate glycosaminoglycan;GO:0051901 positive regulation of mitochondrial depolarization;GO:1904181 positive regulation of membrane depolarization		Disease related genes; Predicted intracellular proteins; Cancer-related genes:Candidate cancer biomarkers; Predicted secreted proteins			(M5882)NABA PROTEOGLYCANS; (M65)PID FRA PATHWAY; (M5884)NABA CORE MATRISOME	(M5902)HALLMARK APOPTOSIS; (M5891)HALLMARK HYPOXIA; (M5930)HALLMARK EPITHELIAL MESENCHYMAL TRANSITION	1	1	1	1	0	1	0	0	0	0	0	0	0	0	1	0	0	0	1	1
CILP	8483	symbol	H. sapiens	8483	H. sapiens	CILP	cartilage intermediate layer protein	GO:0060392 negative regulation of SMAD protein signal transduction;GO:0043569 negative regulation of insulin-like growth factor receptor signaling pathway;GO:0043567 regulation of insulin-like growth factor receptor signaling pathway		Disease related genes; Predicted secreted proteins			(M3008)NABA ECM GLYCOPROTEINS; (M5884)NABA CORE MATRISOME; (M5889)NABA MATRISOME		1	0	1	0	0	0	0	0	0	0	0	0	0	0	0	0	0	0	1	0
ITIH5	80760	symbol	H. sapiens	80760	H. sapiens	ITIH5	inter-alpha-trypsin inhibitor heavy chain 5	GO:0030212 hyaluronan metabolic process;GO:1903510 mucopolysaccharide metabolic process;GO:0030203 glycosaminoglycan metabolic process		Predicted intracellular proteins; Predicted secreted proteins	Golgi apparatus (Approved); Additional: Vesicles		(M3468)NABA ECM REGULATORS; (M5885)NABA MATRISOME ASSOCIATED; (M5889)NABA MATRISOME	(M5947)HALLMARK IL2 STAT5 SIGNALING; (M5905)HALLMARK ADIPOGENESIS	0	0	0	0	0	0	0	0	0	0	0	1	0	0	0	0	0	0	0	0
GIMAP7	168537	symbol	H. sapiens	168537	H. sapiens	GIMAP7	GTPase, IMAP family member 7	GO:0046039 GTP metabolic process;GO:1901068 guanosine-containing compound metabolic process;GO:0046128 purine ribonucleoside metabolic process		Predicted intracellular proteins	Golgi apparatus;Vesicles (Supported)				0	0	0	0	0	0	0	0	0	0	0	0	0	0	0	0	0	0	0	0
TMEM100	55273	symbol	H. sapiens	55273	H. sapiens	TMEM100	transmembrane protein 100	GO:0060842 arterial endothelial cell differentiation;GO:0060837 blood vessel endothelial cell differentiation;GO:2001214 positive regulation of vasculogenesis			Nucleoplasm (Uncertain)			(M5953)HALLMARK KRAS SIGNALING UP	0	1	1	0	0	0	0	0	0	0	0	0	0	0	0	0	1	0	0	0
CFH	3075	symbol	H. sapiens	3075	H. sapiens	CFH	complement factor H	GO:1903659 regulation of complement-dependent cytotoxicity;GO:0097278 complement-dependent cytotoxicity;GO:0006957 complement activation, alternative pathway		Cancer-related genes:Mutational cancer driver genes; Disease related genes; Predicted secreted proteins	Vesicles (Approved)	Zinc; Copper; Zinc acetate; Zinc chloride; Zinc sulfate, unspecified form		(M5946)HALLMARK COAGULATION; (M5913)HALLMARK INTERFERON GAMMA RESPONSE; (M5921)HALLMARK COMPLEMENT	0	0	0	1	0	0	0	0	0	0	0	0	0	0	0	0	0	0	0	0
DCLK1	9201	symbol	H. sapiens	9201	H. sapiens	DCLK1	doublecortin like kinase 1	GO:0021952 central nervous system projection neuron axonogenesis;GO:1900181 negative regulation of protein localization to nucleus;GO:0021955 central nervous system neuron axonogenesis	CAMK Ser/Thr protein kinase family	Enzymes; Kinases:CAMK Ser/Thr protein kinases; Predicted intracellular proteins; ENZYME proteins:Transferases	Nucleoplasm (Approved); Additional: Cytosol	Fostamatinib			0	0	0	0	0	0	0	0	0	0	0	0	0	0	0	0	0	0	0	0
SYNPO2	171024	symbol	H. sapiens	171024	H. sapiens	SYNPO2	synaptopodin 2	GO:0061684 chaperone-mediated autophagy;GO:0032233 positive regulation of actin filament bundle assembly;GO:0000045 autophagosome assembly		Predicted intracellular proteins	Actin filaments;Vesicles (Enhanced)				0	0	0	0	0	0	0	0	0	0	0	0	0	0	0	0	0	0	0	0
ADGRL4	64123	symbol	H. sapiens	64123	H. sapiens	ADGRL4	adhesion G protein-coupled receptor L4	GO:0007189 adenylate cyclase-activating G protein-coupled receptor signaling pathway;GO:0007188 adenylate cyclase-modulating G protein-coupled receptor signaling pathway;GO:0007186 G protein-coupled receptor signaling pathway		Transporters; G-protein coupled receptors:Family 2 (B) receptors; G-protein coupled receptors:GPCRs excl olfactory receptors				(M5953)HALLMARK KRAS SIGNALING UP	0	0	0	0	0	0	0	0	0	0	0	0	0	0	0	0	0	0	0	0
MRGPRF	116535	symbol	H. sapiens	116535	H. sapiens	MRGPRF	MAS related GPR family member F	GO:0007186 G protein-coupled receptor signaling pathway;GO:0007165 signal transduction;GO:0023052 signaling		Transporters; Predicted intracellular proteins; G-protein coupled receptors:GPCRs excl olfactory receptors	Nuclear membrane;Plasma membrane (Supported)				0	0	0	0	0	0	0	0	0	0	0	0	0	0	0	0	0	0	0	0
EMCN	51705	symbol	H. sapiens	51705	H. sapiens	EMCN	endomucin	GO:0061484 hematopoietic stem cell homeostasis;GO:0048872 homeostasis of number of cells;GO:0042592 homeostatic process		Predicted intracellular proteins			(M5880)NABA ECM AFFILIATED; (M5885)NABA MATRISOME ASSOCIATED; (M5889)NABA MATRISOME		0	0	0	0	0	0	0	0	0	0	0	1	0	0	0	0	0	0	0	0
EBF1	1879	symbol	H. sapiens	1879	H. sapiens	EBF1	EBF transcription factor 1	GO:0006357 regulation of transcription by RNA polymerase II;GO:0006366 transcription by RNA polymerase II;GO:0006355 regulation of transcription, DNA-templated		Transcription factors:Immunoglobulin fold; Predicted intracellular proteins; Cancer-related genes	Nucleoplasm (Approved); Additional: Vesicles				0	0	0	0	0	0	0	0	0	1	0	0	0	0	0	0	0	0	0	0
AKR1C3	8644	symbol	H. sapiens	8644	H. sapiens	AKR1C3	aldo-keto reductase family 1 member C3	GO:0045827 negative regulation of isoprenoid metabolic process;GO:1900053 negative regulation of retinoic acid biosynthetic process;GO:0006714 sesquiterpenoid metabolic process		Enzymes; Predicted intracellular proteins; ENZYME proteins:Oxidoreductases	Cytosol;Nucleoplasm (Approved); Additional: Endoplasmic reticulum;Nucleoli fibrillar center	NADH; Indomethacin; Androstenedione; Rutin; Prostaglandin D2; Flufenamic acid; Nicotinamide adenine dinucleotide phosphate; 3-carboxamido-1,3,5(10)-estratrien-17(R)-spiro-2'(5',5'-dimethyl-6'oxo)tetrahydropyran		(M5934)HALLMARK XENOBIOTIC METABOLISM	0	0	0	0	1	0	0	0	1	0	0	0	0	0	0	0	0	0	0	0
FOSB	2354	symbol	H. sapiens	2354	H. sapiens	FOSB	FosB proto-oncogene, AP-1 transcription factor subunit	GO:0051412 response to corticosterone;GO:0014072 response to isoquinoline alkaloid;GO:0043278 response to morphine		Predicted intracellular proteins; Transcription factors:Basic domains	Nucleoplasm (Supported); Additional: Vesicles		(M167)PID AP1 PATHWAY	(M5941)HALLMARK UV RESPONSE UP; (M5890)HALLMARK TNFA SIGNALING VIA NFKB	0	0	0	0	0	0	0	0	1	0	0	0	0	0	0	0	0	0	0	0
CXCL12	6387	symbol	H. sapiens	6387	H. sapiens	CXCL12	C-X-C motif chemokine ligand 12	GO:1990478 response to ultrasound;GO:1903237 negative regulation of leukocyte tethering or rolling;GO:0038146 chemokine (C-X-C motif) ligand 12 signaling pathway		Predicted secreted proteins		CTCE-0214; Tinzaparin	(M165)PID SYNDECAN 4 PATHWAY; (M255)PID HIF1 TFPATHWAY; (M124)PID CXCR4 PATHWAY	(M5906)HALLMARK ESTROGEN RESPONSE EARLY; (M5907)HALLMARK ESTROGEN RESPONSE LATE; (M5930)HALLMARK EPITHELIAL MESENCHYMAL TRANSITION	0	0	0	1	0	0	1	1	0	1	1	1	1	1	1	0	1	0	0	0
TSPAN7	7102	symbol	H. sapiens	7102	H. sapiens	TSPAN7	tetraspanin 7	GO:0016032 viral process;GO:0044403 biological process involved in symbiotic interaction;GO:0044419 biological process involved in interspecies interaction between organisms		Potential drug targets; CD markers; Transporters:Accessory Factors Involved in Transport; Disease related genes				(M5953)HALLMARK KRAS SIGNALING UP	0	0	0	0	0	0	0	0	0	0	0	0	0	0	0	0	0	0	0	0
TGFBR3	7049	symbol	H. sapiens	7049	H. sapiens	TGFBR3	transforming growth factor beta receptor 3	GO:0007181 transforming growth factor beta receptor complex assembly;GO:0003150 muscular septum morphogenesis;GO:0034699 response to luteinizing hormone		Cancer-related genes:Candidate cancer biomarkers; Predicted secreted proteins	Cytosol (Approved)		(M286)PID TGFBR PATHWAY	(M5942)HALLMARK UV RESPONSE DN; (M5902)HALLMARK APOPTOSIS; (M5930)HALLMARK EPITHELIAL MESENCHYMAL TRANSITION	0	1	1	0	1	0	0	0	1	1	0	0	1	0	1	0	1	0	1	0
CNRIP1	25927	symbol	H. sapiens	25927	H. sapiens	CNRIP1	cannabinoid receptor interacting protein 1	GO:2000272 negative regulation of signaling receptor activity;GO:0010469 regulation of signaling receptor activity;GO:0044092 negative regulation of molecular function		Predicted intracellular proteins	Cytosol (Approved)				0	0	0	0	0	0	0	0	0	0	0	0	0	0	0	0	0	0	0	0
C7	730	symbol	H. sapiens	730	H. sapiens	C7	complement C7	GO:0006957 complement activation, alternative pathway;GO:0006883 cellular sodium ion homeostasis;GO:0019835 cytolysis		Disease related genes; Cancer-related genes:Candidate cancer biomarkers; Predicted secreted proteins					0	0	0	1	0	0	0	0	0	0	0	0	0	0	0	0	0	0	0	0
PCOLCE2	26577	symbol	H. sapiens	26577	H. sapiens	PCOLCE2	procollagen C-endopeptidase enhancer 2	GO:1990830 cellular response to leukemia inhibitory factor;GO:1990823 response to leukemia inhibitory factor;GO:0010952 positive regulation of peptidase activity		Predicted secreted proteins	Cytosol;Nucleoplasm (Approved)		(M3008)NABA ECM GLYCOPROTEINS; (M5884)NABA CORE MATRISOME; (M5889)NABA MATRISOME	(M5930)HALLMARK EPITHELIAL MESENCHYMAL TRANSITION	1	0	0	0	0	0	0	0	0	0	0	0	0	0	0	0	0	0	0	0
ADAMTS5	11096	symbol	H. sapiens	11096	H. sapiens	ADAMTS5	ADAM metallopeptidase with thrombospondin type 1 motif 5	GO:0044691 tooth eruption;GO:0120163 negative regulation of cold-induced thermogenesis;GO:0022617 extracellular matrix disassembly		Cancer-related genes:Candidate cancer biomarkers; Predicted secreted proteins	Nucleoplasm (Supported)	Batimastat; (2R)-N~4~-hydroxy-2-(3-hydroxybenzyl)-N~1~-[(1S,2R)-2-hydroxy-2,3-dihydro-1H-inden-1-yl]butanediamide; N-hydroxy-4-({4-[4-(trifluoromethyl)phenoxy]phenyl}sulfonyl)tetrahydro-2H-pyran-4-carboxamide	(M3468)NABA ECM REGULATORS; (M5885)NABA MATRISOME ASSOCIATED; (M5889)NABA MATRISOME	(M5915)HALLMARK APICAL JUNCTION	1	0	0	0	0	1	0	0	0	0	0	1	0	0	0	1	0	0	0	0
LRRN4CL	221091	symbol	H. sapiens	221091	H. sapiens	LRRN4CL	LRRN4 C-terminal like				Nucleoplasm (Approved); Additional: Nuclear bodies				0	0	0	0	0	0	0	0	0	0	0	0	0	0	0	0	0	0	0	0
WISP2	8839	gene_synonym	H. sapiens	8839	H. sapiens	CCN5	cellular communication network factor 5	GO:0060548 negative regulation of cell death;GO:0007155 cell adhesion;GO:0022610 biological adhesion		Predicted secreted proteins			(M3008)NABA ECM GLYCOPROTEINS; (M5884)NABA CORE MATRISOME; (M5889)NABA MATRISOME	(M5891)HALLMARK HYPOXIA; (M5906)HALLMARK ESTROGEN RESPONSE EARLY; (M5907)HALLMARK ESTROGEN RESPONSE LATE	1	0	0	0	0	0	0	0	0	0	0	0	0	0	0	0	0	0	0	0
PROS1	5627	symbol	H. sapiens	5627	H. sapiens	PROS1	protein S	GO:0042730 fibrinolysis;GO:0030195 negative regulation of blood coagulation;GO:1900047 negative regulation of hemostasis		Predicted intracellular proteins; FDA approved drug targets:Small molecule drugs; Disease related genes; Candidate cardiovascular disease genes; Predicted secreted proteins		Drotrecogin alfa; Menadione; Sodium tetradecyl sulfate; Kappadione		(M5946)HALLMARK COAGULATION; (M5934)HALLMARK XENOBIOTIC METABOLISM	0	0	0	1	0	0	0	1	0	0	0	0	0	0	0	0	0	0	0	0
AKR1C2	1646	symbol	H. sapiens	1646	H. sapiens	AKR1C2	aldo-keto reductase family 1 member C2	GO:0009753 response to jasmonic acid;GO:0071395 cellular response to jasmonic acid stimulus;GO:0071798 response to prostaglandin D		Predicted intracellular proteins; FDA approved drug targets:Small molecule drugs; Enzymes; Disease related genes; ENZYME proteins:Oxidoreductases	Cytosol;Nucleoplasm (Approved); Additional: Endoplasmic reticulum;Nucleoli fibrillar center	NADH; Ursodeoxycholic acid; Nicotinamide adenine dinucleotide phosphate; Chenodeoxycholic acid; Epitestosterone		(M5934)HALLMARK XENOBIOTIC METABOLISM	0	0	0	0	0	0	0	0	1	0	0	0	0	0	0	0	0	0	0	0
GIMAP6	474344	symbol	H. sapiens	474344	H. sapiens	GIMAP6	GTPase, IMAP family member 6			Predicted intracellular proteins					0	0	0	0	0	0	0	0	0	0	0	0	0	0	0	0	0	0	0	0
FOS	2353	symbol	H. sapiens	2353	H. sapiens	FOS	Fos proto-oncogene, AP-1 transcription factor subunit	GO:0001661 conditioned taste aversion;GO:0009629 response to gravity;GO:0051412 response to corticosterone		Predicted intracellular proteins; Transcription factors:Basic domains; Cancer-related genes:Candidate cancer biomarkers	Nucleoplasm (Supported)	Nadroparin	(M134)PID TCR RAS PATHWAY; (M206)PID PDGFRA PATHWAY; (M268)PID S1P S1P2 PATHWAY	(M5941)HALLMARK UV RESPONSE UP; (M5890)HALLMARK TNFA SIGNALING VIA NFKB; (M5891)HALLMARK HYPOXIA	0	0	1	1	1	1	1	0	1	1	1	0	0	0	0	0	0	0	0	0
MAMDC2	256691	symbol	H. sapiens	256691	H. sapiens	MAMDC2	MAM domain containing 2			Predicted secreted proteins	Nuclear speckles;Plasma membrane (Approved)				0	0	0	0	0	0	0	0	0	0	0	0	0	0	0	0	0	0	0	0
CCL19	6363	symbol	H. sapiens	6363	H. sapiens	CCL19	C-C motif chemokine ligand 19	GO:2000549 positive regulation of dendritic cell dendrite assembly;GO:0002408 myeloid dendritic cell chemotaxis;GO:0097026 dendritic cell dendrite assembly		Cancer-related genes:Candidate cancer biomarkers; Predicted secreted proteins			(M5883)NABA SECRETED FACTORS; (M5885)NABA MATRISOME ASSOCIATED; (M5889)NABA MATRISOME	(M5950)HALLMARK ALLOGRAFT REJECTION	0	0	0	1	0	0	1	1	1	0	1	1	0	0	0	0	0	1	1	0
GHR	2690	symbol	H. sapiens	2690	H. sapiens	GHR	growth hormone receptor	GO:0019530 taurine metabolic process;GO:0019694 alkanesulfonate metabolic process;GO:0060397 growth hormone receptor signaling pathway via JAK-STAT		FDA approved drug targets:Biotech drugs; Disease related genes; Predicted secreted proteins	Cytoplasmic bodies;Cytosol;Plasma membrane (Supported)	Somatotropin; Pegvisomant; Somatrem	(M288)PID HES HEY PATHWAY		0	0	0	0	0	0	0	0	1	1	0	0	0	0	0	0	1	0	1	0
LPL	4023	symbol	H. sapiens	4023	H. sapiens	LPL	lipoprotein lipase	GO:0055095 lipoprotein particle mediated signaling;GO:0055096 low-density lipoprotein particle mediated signaling;GO:0010886 positive regulation of cholesterol storage		Predicted intracellular proteins; FDA approved drug targets:Small molecule drugs; ENZYME proteins:Hydrolases; Enzymes; Disease related genes; Candidate cardiovascular disease genes; Predicted secreted proteins	Vesicles (Supported)	Tyloxapol; Omega-3-carboxylic acids; Glycyrrhizic acid		(M5944)HALLMARK ANGIOGENESIS; (M5892)HALLMARK CHOLESTEROL HOMEOSTASIS; (M5905)HALLMARK ADIPOGENESIS	0	0	0	0	0	1	0	0	1	1	1	0	0	0	0	0	0	1	0	0
HTR2B	3357	symbol	H. sapiens	3357	H. sapiens	HTR2B	5-hydroxytryptamine receptor 2B	GO:0007208 phospholipase C-activating serotonin receptor signaling pathway;GO:0010513 positive regulation of phosphatidylinositol biosynthetic process;GO:0071502 cellular response to temperature stimulus		G-protein coupled receptors:Serotonin receptors; G-protein coupled receptors:GPCRs excl olfactory receptors; FDA approved drug targets:Small molecule drugs; Transporters	Nucleoplasm (Supported)	Methysergide; Cabergoline; Zolmitriptan; Dihydroergotamine; Methylergometrine; Triflupromazine; Amoxapine; Fenfluramine; Lisuride; Ergotamine; Apomorphine; Paroxetine; Minaprine; Cyclobenzaprine; Tegaserod; Doxepin; Pergolide; Bromocriptine; Aripiprazole; Clomipramine; Yohimbine; Midomafetamine; Lysergic acid diethylamide; OPC-28326; Epicept NP-1; PRX-08066; Cariprazine; Mianserin; Pizotifen; Ase…			0	0	0	0	0	0	0	0	1	1	0	0	1	1	1	0	1	1	1	0
HMCN1	83872	symbol	H. sapiens	83872	H. sapiens	HMCN1	hemicentin 1	GO:0007157 heterophilic cell-cell adhesion via plasma membrane cell adhesion molecules;GO:0007156 homophilic cell adhesion via plasma membrane adhesion molecules;GO:0007601 visual perception		Predicted intracellular proteins; Disease related genes; Predicted secreted proteins	Cytosol;Golgi apparatus (Approved)		(M5887)NABA BASEMENT MEMBRANES; (M3008)NABA ECM GLYCOPROTEINS; (M5884)NABA CORE MATRISOME		1	0	0	0	0	1	0	0	0	0	0	0	0	0	0	0	0	0	0	0
FGL2	10875	symbol	H. sapiens	10875	H. sapiens	FGL2	fibrinogen like 2	GO:0002472 macrophage antigen processing and presentation;GO:0002616 regulation of macrophage antigen processing and presentation;GO:0002617 negative regulation of macrophage antigen processing and presentation		Predicted secreted proteins			(M3008)NABA ECM GLYCOPROTEINS; (M5884)NABA CORE MATRISOME; (M5889)NABA MATRISOME	(M5947)HALLMARK IL2 STAT5 SIGNALING; (M5913)HALLMARK INTERFERON GAMMA RESPONSE; (M5924)HALLMARK MTORC1 SIGNALING	1	0	0	1	0	0	1	0	0	0	1	0	0	0	0	0	0	0	0	0
TIMP4	7079	symbol	H. sapiens	7079	H. sapiens	TIMP4	TIMP metallopeptidase inhibitor 4	GO:0051045 negative regulation of membrane protein ectodomain proteolysis;GO:0051043 regulation of membrane protein ectodomain proteolysis;GO:0006509 membrane protein ectodomain proteolysis		Predicted secreted proteins			(M3468)NABA ECM REGULATORS; (M5885)NABA MATRISOME ASSOCIATED; (M5889)NABA MATRISOME		0	0	0	0	0	1	0	0	0	1	0	1	0	0	0	0	0	0	0	0
CAV1	857	symbol	H. sapiens	857	H. sapiens	CAV1	caveolin 1	GO:1900085 negative regulation of peptidyl-tyrosine autophosphorylation;GO:0038016 insulin receptor internalization;GO:0033484 nitric oxide homeostasis		Potential drug targets; Disease related genes; Cancer-related genes:Candidate cancer biomarkers; Transporters:Accessory Factors Involved in Transport	Golgi apparatus (Supported)		(M90)PID WNT CANONICAL PATHWAY; (M206)PID PDGFRA PATHWAY; (M185)PID ALK1 PATHWAY	(M5942)HALLMARK UV RESPONSE DN; (M5902)HALLMARK APOPTOSIS; (M5891)HALLMARK HYPOXIA	1	1	1	0	1	1	1	1	1	1	0	0	1	1	0	1	1	0	1	0
GPAM	57678	symbol	H. sapiens	57678	H. sapiens	GPAM	glycerol-3-phosphate acyltransferase, mitochondrial	GO:0070236 negative regulation of activation-induced cell death of T cells;GO:0070235 regulation of activation-induced cell death of T cells;GO:0006924 activation-induced cell death of T cells		Enzymes; ENZYME proteins:Transferases	Mitochondria (Approved)		(M66)PID MYC ACTIV PATHWAY	(M5905)HALLMARK ADIPOGENESIS	0	0	0	0	0	0	1	0	1	1	0	0	0	0	0	0	1	1	0	0
EGR3	1960	symbol	H. sapiens	1960	H. sapiens	EGR3	early growth response 3	GO:0033089 positive regulation of T cell differentiation in thymus;GO:0045586 regulation of gamma-delta T cell differentiation;GO:0046643 regulation of gamma-delta T cell activation		Predicted intracellular proteins; Transcription factors:Zinc-coordinating DNA-binding domains	Nucleoplasm (Uncertain); Additional: Vesicles		(M60)PID NFAT TFPATHWAY; (M2579)ST DIFFERENTIATION PATHWAY IN PC12 CELLS	(M5902)HALLMARK APOPTOSIS; (M5890)HALLMARK TNFA SIGNALING VIA NFKB; (M5906)HALLMARK ESTROGEN RESPONSE EARLY	0	1	1	0	0	0	1	1	0	0	0	0	1	0	1	0	0	0	0	0
OLFML1	283298	symbol	H. sapiens	283298	H. sapiens	OLFML1	olfactomedin like 1			Predicted secreted proteins					0	0	0	0	0	0	0	0	0	0	0	0	0	0	0	0	0	0	0	0
GGTA1P	2681	gene_synonym	H. sapiens	2681	H. sapiens	GGTA1	glycoprotein alpha-galactosyltransferase 1 (inactive)	GO:0033575 protein glycosylation at cell surface;GO:0033580 protein galactosylation at cell surface;GO:0042125 protein galactosylation							0	0	0	0	0	0	0	0	0	0	0	0	0	0	0	0	0	0	0	0
NDN	4692	symbol	H. sapiens	4692	H. sapiens	NDN	necdin, MAGE family member	GO:0007413 axonal fasciculation;GO:0106030 neuron projection fasciculation;GO:0090312 positive regulation of protein deacetylation			Cytosol;Nucleoplasm (Approved)		(M153)PID P75 NTR PATHWAY		0	0	1	0	1	0	0	0	0	1	0	0	0	0	0	1	0	0	1	0
SPARCL1	8404	symbol	H. sapiens	8404	H. sapiens	SPARCL1	SPARC like 1	GO:0099560 synaptic membrane adhesion;GO:0098742 cell-cell adhesion via plasma-membrane adhesion molecules;GO:0043687 post-translational protein modification		Predicted intracellular proteins; Cancer-related genes:Candidate cancer biomarkers; Predicted secreted proteins			(M3008)NABA ECM GLYCOPROTEINS; (M5884)NABA CORE MATRISOME; (M5889)NABA MATRISOME	(M5905)HALLMARK ADIPOGENESIS; (M5953)HALLMARK KRAS SIGNALING UP	1	0	0	0	0	0	0	0	0	0	0	0	0	0	0	0	0	0	0	0
P2RY14	9934	symbol	H. sapiens	9934	H. sapiens	P2RY14	purinergic receptor P2Y14	GO:0035589 G protein-coupled purinergic nucleotide receptor signaling pathway;GO:0035590 purinergic nucleotide receptor signaling pathway;GO:0007186 G protein-coupled receptor signaling pathway		G-protein coupled receptors:GPCRs excl olfactory receptors; G-protein coupled receptors:Adenosine and adenine nucleotide receptors				(M5913)HALLMARK INTERFERON GAMMA RESPONSE	0	0	0	0	0	0	0	0	0	0	0	0	0	0	0	0	0	0	0	0
MFAP4	4239	symbol	H. sapiens	4239	H. sapiens	MFAP4	microfibril associated protein 4	GO:0071493 cellular response to UV-B;GO:0048251 elastic fiber assembly;GO:0001867 complement activation, lectin pathway		Predicted secreted proteins	Endoplasmic reticulum (Approved)		(M3008)NABA ECM GLYCOPROTEINS; (M5884)NABA CORE MATRISOME; (M5889)NABA MATRISOME		1	0	0	1	0	0	0	0	0	0	0	0	0	0	0	0	0	0	0	0
CLU	1191	symbol	H. sapiens	1191	H. sapiens	CLU	clusterin	GO:1902847 regulation of neuronal signal transduction;GO:1902998 positive regulation of neurofibrillary tangle assembly;GO:1905891 regulation of cellular response to thapsigargin		Predicted intracellular proteins; Candidate cardiovascular disease genes; Cancer-related genes:Candidate cancer biomarkers; Predicted secreted proteins		Zinc; Copper; Zinc acetate; Zinc chloride; Zinc sulfate, unspecified form	(M254)PID MYC REPRESS PATHWAY	(M5892)HALLMARK CHOLESTEROL HOMEOSTASIS; (M5946)HALLMARK COAGULATION; (M5902)HALLMARK APOPTOSIS	0	0	0	1	1	0	1	0	1	0	0	0	0	0	0	0	0	1	1	0
C2orf40	84417	gene_synonym	H. sapiens	84417	H. sapiens	ECRG4	ECRG4 augurin precursor	GO:0070314 G1 to G0 transition;GO:0090398 cellular senescence;GO:0031145 anaphase-promoting complex-dependent catabolic process		Predicted intracellular proteins; Predicted secreted proteins					0	0	0	0	0	0	0	0	0	0	0	0	0	0	0	0	0	0	0	0
SERPINF1	5176	symbol	H. sapiens	5176	H. sapiens	SERPINF1	serpin family F member 1	GO:0071279 cellular response to cobalt ion;GO:0060770 negative regulation of epithelial cell proliferation involved in prostate gland development;GO:0060768 regulation of epithelial cell proliferation involved in prostate gland development		Disease related genes; Predicted intracellular proteins; Cancer-related genes:Candidate cancer biomarkers; Predicted secreted proteins		Copper	(M3468)NABA ECM REGULATORS; (M5885)NABA MATRISOME ASSOCIATED; (M5889)NABA MATRISOME		0	1	0	0	1	0	0	0	1	1	1	1	1	0	1	0	0	0	0	1
GALNT15	117248	symbol	H. sapiens	117248	H. sapiens	GALNT15	polypeptide N-acetylgalactosaminyltransferase 15	GO:0016266 O-glycan processing;GO:0006493 protein O-linked glycosylation;GO:0006486 protein glycosylation		Enzymes; Predicted intracellular proteins; ENZYME proteins:Transferases	Golgi apparatus (Approved); Additional: Cytosol				0	0	0	0	0	0	0	0	0	0	0	0	0	0	0	0	0	0	0	0
MMRN2	79812	symbol	H. sapiens	79812	H. sapiens	MMRN2	multimerin 2	GO:0030948 negative regulation of vascular endothelial growth factor receptor signaling pathway;GO:0030947 regulation of vascular endothelial growth factor receptor signaling pathway;GO:0090051 negative regulation of cell migration involved in sprouting angiogenesis		Predicted intracellular proteins; Predicted secreted proteins	Vesicles (Approved)		(M3008)NABA ECM GLYCOPROTEINS; (M5884)NABA CORE MATRISOME; (M5889)NABA MATRISOME		1	1	1	0	0	0	0	0	0	0	0	0	0	0	1	0	0	0	1	0
TCEAL7	56849	symbol	H. sapiens	56849	H. sapiens	TCEAL7	transcription elongation factor A like 7	GO:0032088 negative regulation of NF-kappaB transcription factor activity;GO:0043433 negative regulation of DNA-binding transcription factor activity;GO:0051090 regulation of DNA-binding transcription factor activity		Predicted intracellular proteins	Nucleoplasm (Supported)				0	0	0	0	0	0	0	0	0	0	0	0	0	0	0	0	0	0	0	0
ANGPTL1	9068	symbol	H. sapiens	9068	H. sapiens	ANGPTL1	angiopoietin like 1	GO:0001525 angiogenesis;GO:0048514 blood vessel morphogenesis;GO:0007169 transmembrane receptor protein tyrosine kinase signaling pathway		Predicted secreted proteins			(M5883)NABA SECRETED FACTORS; (M5885)NABA MATRISOME ASSOCIATED; (M5889)NABA MATRISOME		0	1	0	0	0	0	0	0	0	0	0	1	0	0	0	0	0	0	1	0
SPON1	10418	symbol	H. sapiens	10418	H. sapiens	SPON1	spondin 1	GO:0010954 positive regulation of protein processing;GO:1902993 positive regulation of amyloid precursor protein catabolic process;GO:1903319 positive regulation of protein maturation		Predicted secreted proteins	Microtubule ends;Nucleoli (Approved); Additional: Actin filaments;Cytokinetic bridge;Nucleoplasm		(M3008)NABA ECM GLYCOPROTEINS; (M5884)NABA CORE MATRISOME; (M5889)NABA MATRISOME	(M5953)HALLMARK KRAS SIGNALING UP	1	0	0	0	0	0	0	0	0	0	0	0	0	0	0	0	0	0	0	0
ADRB2	154	symbol	H. sapiens	154	H. sapiens	ADRB2	adrenoceptor beta 2	GO:0061885 positive regulation of mini excitatory postsynaptic potential;GO:0002025 norepinephrine-epinephrine-mediated vasodilation involved in regulation of systemic arterial blood pressure;GO:0002032 desensitization of G protein-coupled receptor signaling pathway by arrestin		Transporters; G-protein coupled receptors:GPCRs excl olfactory receptors; FDA approved drug targets:Small molecule drugs	Cytosol (Uncertain)	Spermine; Betaxolol; Isoetharine; Cabergoline; Metoprolol; Atenolol; Norepinephrine; Timolol; Phenylpropanolamine; Dipivefrin; Sotalol; Carteolol; Propranolol; Labetalol; Bisoprolol; Epinephrine; Orciprenaline; Dobutamine; Pseudoephedrine; Alprenolol; Ritodrine; Terbutaline; Bitolterol; Phenoxybenzamine; Salmeterol; Pindolol; Formoterol; Salbutamol; Isoprenaline; Arbutamine; Carvedilol; Desiprami…	(M86)PID ARF6 PATHWAY; (M67)PID ARF6 TRAFFICKING PATHWAY		0	0	0	0	0	0	0	0	0	1	0	0	0	1	0	1	1	0	1	0
LY96	23643	symbol	H. sapiens	23643	H. sapiens	LY96	lymphocyte antigen 96	GO:0032497 detection of lipopolysaccharide;GO:0034128 negative regulation of MyD88-independent toll-like receptor signaling pathway;GO:0031666 positive regulation of lipopolysaccharide-mediated signaling pathway		Predicted secreted proteins	Vesicles (Approved)	Morphine; (R)-3-hydroxytetradecanoic acid; Lauric acid; Myristic acid	(M264)PID TOLL ENDOGENOUS PATHWAY	(M5953)HALLMARK KRAS SIGNALING UP	0	0	0	1	0	1	0	0	1	0	1	0	0	0	0	0	0	1	0	0
ADGRD1	283383	symbol	H. sapiens	283383	H. sapiens	ADGRD1	adhesion G protein-coupled receptor D1	GO:0007189 adenylate cyclase-activating G protein-coupled receptor signaling pathway;GO:0007188 adenylate cyclase-modulating G protein-coupled receptor signaling pathway;GO:0007186 G protein-coupled receptor signaling pathway		Predicted intracellular proteins; G-protein coupled receptors:Family 2 (B) receptors; G-protein coupled receptors:GPCRs excl olfactory receptors	Plasma membrane (Supported); Additional: Nucleoplasm	Onapristone			0	0	0	0	0	0	0	0	0	0	0	0	0	0	0	0	0	0	0	0
PPARG	5468	symbol	H. sapiens	5468	H. sapiens	PPARG	peroxisome proliferator activated receptor gamma	GO:2000230 negative regulation of pancreatic stellate cell proliferation;GO:0060694 regulation of cholesterol transporter activity;GO:0071306 cellular response to vitamin E		Predicted intracellular proteins; FDA approved drug targets:Small molecule drugs; Nuclear receptors; Disease related genes; Cancer-related genes:Candidate cancer biomarkers; Transcription factors:Zinc-coordinating DNA-binding domains	Nucleoplasm;Vesicles (Enhanced)	alpha-Linolenic acid; Icosapent; Troglitazone; Mesalazine; Valproic acid; Indomethacin; Rosiglitazone; Fenoprofen; Nateglinide; Sulfasalazine; Clofazimine; Repaglinide; Telmisartan; Balsalazide; Ibuprofen; Glipizide; Amiodarone; Pioglitazone; Mitiglinide; Bezafibrate; Flufenamic acid; Resveratrol; Phthalic Acid; Capric acid; Doconexent; Oleic Acid; (S)-3-(4-(2-Carbazol-9-Yl-Ethoxy)-Phenyl)-2-Etho…	(M162)PID RXR VDR PATHWAY; (M23)PID WNT NONCANONICAL PATHWAY; (M60)PID NFAT TFPATHWAY	(M5892)HALLMARK CHOLESTEROL HOMEOSTASIS; (M5942)HALLMARK UV RESPONSE DN; (M5905)HALLMARK ADIPOGENESIS	0	1	1	0	1	0	1	0	1	1	1	0	1	1	1	0	1	0	0	0
FSTL1	11167	symbol	H. sapiens	11167	H. sapiens	FSTL1	follistatin like 1	GO:0061484 hematopoietic stem cell homeostasis;GO:0030510 regulation of BMP signaling pathway;GO:0045446 endothelial cell differentiation		Predicted intracellular proteins; Predicted secreted proteins	Cytosol;Vesicles (Approved)		(M17761)ST WNT BETA CATENIN PATHWAY; (M5883)NABA SECRETED FACTORS; (M5885)NABA MATRISOME ASSOCIATED	(M5944)HALLMARK ANGIOGENESIS; (M5930)HALLMARK EPITHELIAL MESENCHYMAL TRANSITION	0	0	1	0	0	0	0	0	0	0	0	1	0	0	1	0	0	0	0	0
PCSK5	5125	symbol	H. sapiens	5125	H. sapiens	PCSK5	proprotein convertase subtilisin/kexin type 5	GO:0140447 cytokine precursor processing;GO:0032455 nerve growth factor processing;GO:0001999 renal response to blood flow involved in circulatory renin-angiotensin regulation of systemic arterial blood pressure		Enzymes; Peptidases:Serine-type peptidases; Predicted intracellular proteins; Predicted secreted proteins	Golgi apparatus (Supported)		(M3468)NABA ECM REGULATORS; (M5885)NABA MATRISOME ASSOCIATED; (M5889)NABA MATRISOME		0	0	0	0	0	0	0	0	0	0	0	1	0	1	0	0	1	0	0	1
PLTP	5360	symbol	H. sapiens	5360	H. sapiens	PLTP	phospholipid transfer protein	GO:0010189 vitamin E biosynthetic process;GO:0042360 vitamin E metabolic process;GO:0046836 glycolipid transport		Predicted intracellular proteins; Transporters:Transporter channels and pores; Predicted secreted proteins					0	0	0	0	0	0	0	0	0	1	0	0	0	0	0	0	0	0	0	0
HSD17B11	51170	symbol	H. sapiens	51170	H. sapiens	HSD17B11	hydroxysteroid 17-beta dehydrogenase 11	GO:0006710 androgen catabolic process;GO:0042447 hormone catabolic process;GO:0006703 estrogen biosynthetic process		Enzymes; Predicted intracellular proteins; ENZYME proteins:Oxidoreductases	Lipid droplets (Supported)	Aetiocholanolone		(M5949)HALLMARK PEROXISOME; (M5948)HALLMARK BILE ACID METABOLISM; (M5935)HALLMARK FATTY ACID METABOLISM	0	0	0	0	0	0	0	0	0	0	0	0	0	0	0	0	0	0	0	0
CH25H	9023	symbol	H. sapiens	9023	H. sapiens	CH25H	cholesterol 25-hydroxylase	GO:0035754 B cell chemotaxis;GO:0006699 bile acid biosynthetic process;GO:0008206 bile acid metabolic process		Enzymes; ENZYME proteins:Oxidoreductases				(M5948)HALLMARK BILE ACID METABOLISM	0	0	0	0	0	0	0	1	0	0	0	0	0	0	0	0	0	0	0	0
ZCCHC24	219654	symbol	H. sapiens	219654	H. sapiens	ZCCHC24	zinc finger CCHC-type containing 24			Predicted intracellular proteins	Mitochondria (Approved); Additional: Nucleoplasm				0	0	0	0	0	0	0	0	0	0	0	0	0	0	0	0	0	0	0	0
C6	729	symbol	H. sapiens	729	H. sapiens	C6	complement C6	GO:0019835 cytolysis;GO:0030449 regulation of complement activation;GO:0002920 regulation of humoral immune response		Transporters:Transporter channels and pores; Potential drug targets; Disease related genes; Cancer-related genes:Candidate cancer biomarkers; Predicted secreted proteins					0	0	0	1	0	0	0	0	0	0	0	0	0	0	0	0	0	0	0	0
C16orf54	283897	symbol	H. sapiens	283897	H. sapiens	C16orf54	chromosome 16 open reading frame 54								0	0	0	0	0	0	0	0	0	0	0	0	0	0	0	0	0	0	0	0
SELP	6403	symbol	H. sapiens	6403	H. sapiens	SELP	selectin P	GO:0010572 positive regulation of platelet activation;GO:1903238 positive regulation of leukocyte tethering or rolling;GO:1903236 regulation of leukocyte tethering or rolling		CD markers; Cancer-related genes:Mutated cancer genes; Predicted intracellular proteins; Disease related genes; Cancer-related genes:Candidate cancer biomarkers; Candidate cardiovascular disease genes		Heparin; N-acetyl-alpha-neuraminic acid; Dalteparin; Nadroparin; Crizanlizumab	(M159)PID AMB2 NEUTROPHILS PATHWAY; (M28)PID IL4 2PATHWAY	(M5947)HALLMARK IL2 STAT5 SIGNALING; (M5913)HALLMARK INTERFERON GAMMA RESPONSE	0	0	0	1	0	1	1	1	0	0	1	0	0	0	0	0	0	0	0	0
SLIT2	9353	symbol	H. sapiens	9353	H. sapiens	SLIT2	slit guidance ligand 2	GO:0021972 corticospinal neuron axon guidance through spinal cord;GO:0050924 positive regulation of negative chemotaxis;GO:0050929 induction of negative chemotaxis		Predicted intracellular proteins; Predicted secreted proteins			(M33)PID GLYPICAN 1PATHWAY; (M3008)NABA ECM GLYCOPROTEINS; (M5884)NABA CORE MATRISOME	(M5915)HALLMARK APICAL JUNCTION; (M5930)HALLMARK EPITHELIAL MESENCHYMAL TRANSITION	1	1	1	0	1	0	0	1	1	1	1	0	0	1	1	0	1	0	0	1
MPEG1	219972	symbol	H. sapiens	219972	H. sapiens	MPEG1	macrophage expressed 1	GO:0035915 pore formation in membrane of other organism;GO:0051673 membrane disruption in other organism;GO:0050829 defense response to Gram-negative bacterium		Transporters:Transporter channels and pores					0	0	0	0	0	1	0	0	0	0	0	0	0	0	0	0	0	0	0	0
FMO2	2327	symbol	H. sapiens	2327	H. sapiens	FMO2	flavin containing dimethylaniline monoxygenase 2	GO:0070995 NADPH oxidation;GO:0072592 oxygen metabolic process;GO:0009404 toxin metabolic process		Enzymes; Predicted intracellular proteins; ENZYME proteins:Oxidoreductases					0	0	0	0	0	0	0	0	0	0	0	0	0	0	0	0	0	0	0	0
COLEC12	81035	symbol	H. sapiens	81035	H. sapiens	COLEC12	collectin subfamily member 12	GO:0060355 positive regulation of cell adhesion molecule production;GO:0009756 carbohydrate mediated signaling;GO:0071360 cellular response to exogenous dsRNA			Golgi apparatus;Vesicles (Approved); Additional: Cell Junctions		(M5880)NABA ECM AFFILIATED; (M5885)NABA MATRISOME ASSOCIATED; (M5889)NABA MATRISOME		0	0	0	0	0	1	0	0	1	1	0	1	0	0	0	0	0	0	0	0
ALDH1A1	216	symbol	H. sapiens	216	H. sapiens	ALDH1A1	aldehyde dehydrogenase 1 family member A1	GO:0006001 fructose catabolic process;GO:0061624 fructose catabolic process to hydroxyacetone phosphate and glyceraldehyde-3-phosphate;GO:0019682 glyceraldehyde-3-phosphate metabolic process		Enzymes; Predicted intracellular proteins; ENZYME proteins:Oxidoreductases	Cytosol (Enhanced)	NADH; Vitamin A; Tretinoin; 1,4-Dithiothreitol		(M5949)HALLMARK PEROXISOME; (M5948)HALLMARK BILE ACID METABOLISM; (M5935)HALLMARK FATTY ACID METABOLISM	0	0	0	0	0	0	0	0	0	0	0	0	0	0	0	1	0	0	0	0
THBS4	7060	symbol	H. sapiens	7060	H. sapiens	THBS4	thrombospondin 4	GO:0071603 endothelial cell-cell adhesion;GO:0048266 behavioral response to pain;GO:0051451 myoblast migration		Predicted intracellular proteins; Cancer-related genes:Candidate cancer biomarkers; Predicted secreted proteins	Vesicles (Approved)		(M3008)NABA ECM GLYCOPROTEINS; (M5884)NABA CORE MATRISOME; (M5889)NABA MATRISOME		1	1	0	0	0	0	0	1	0	0	1	0	1	0	0	0	0	0	0	0
SCN4B	6330	symbol	H. sapiens	6330	H. sapiens	SCN4B	sodium voltage-gated channel beta subunit 4	GO:0086016 AV node cell action potential;GO:0086027 AV node cell to bundle of His cell signaling;GO:0086067 AV node cell to bundle of His cell communication		FDA approved drug targets:Small molecule drugs; Transporters:Accessory Factors Involved in Transport; Disease related genes		Zonisamide			0	0	0	0	0	0	0	0	0	0	0	0	0	1	0	0	0	0	0	0
RSPO3	84870	symbol	H. sapiens	84870	H. sapiens	RSPO3	R-spondin 3	GO:2000096 positive regulation of Wnt signaling pathway, planar cell polarity pathway;GO:0060670 branching involved in labyrinthine layer morphogenesis;GO:2000052 positive regulation of non-canonical Wnt signaling pathway		Cancer-related genes; Predicted secreted proteins			(M3008)NABA ECM GLYCOPROTEINS; (M5884)NABA CORE MATRISOME; (M5889)NABA MATRISOME		1	1	0	0	0	0	0	0	0	0	0	0	0	0	1	0	0	0	0	0
VSIG4	11326	symbol	H. sapiens	11326	H. sapiens	VSIG4	V-set and immunoglobulin domain containing 4	GO:0045957 negative regulation of complement activation, alternative pathway;GO:0030451 regulation of complement activation, alternative pathway;GO:0045916 negative regulation of complement activation			Cytosol;Plasma membrane (Uncertain); Additional: Nucleoli				0	0	0	1	1	0	1	0	0	0	1	0	0	0	0	0	0	1	0	0
VGLL3	389136	symbol	H. sapiens	389136	H. sapiens	VGLL3	vestigial like family member 3	GO:0006357 regulation of transcription by RNA polymerase II;GO:0006366 transcription by RNA polymerase II;GO:0006355 regulation of transcription, DNA-templated		Predicted intracellular proteins	Cytosol;Nucleoli (Approved)				0	0	0	0	0	0	0	0	0	0	0	0	0	0	0	0	0	0	0	0
SEMA3G	56920	symbol	H. sapiens	56920	H. sapiens	SEMA3G	semaphorin 3G	GO:0048843 negative regulation of axon extension involved in axon guidance;GO:0048841 regulation of axon extension involved in axon guidance;GO:0048846 axon extension involved in axon guidance		Predicted secreted proteins			(M5880)NABA ECM AFFILIATED; (M5885)NABA MATRISOME ASSOCIATED; (M5889)NABA MATRISOME		0	0	0	0	0	0	0	1	0	0	0	1	0	0	1	0	1	0	0	0
AOX1	316	symbol	H. sapiens	316	H. sapiens	AOX1	aldehyde oxidase 1	GO:0042816 vitamin B6 metabolic process;GO:0072524 pyridine-containing compound metabolic process;GO:0017144 drug metabolic process		Enzymes; Predicted intracellular proteins; ENZYME proteins:Oxidoreductases		Cyclobenzaprine; Eniluracil		(M5934)HALLMARK XENOBIOTIC METABOLISM	0	0	0	0	0	0	0	0	0	0	0	0	0	0	0	0	0	0	0	0
OMD	4958	symbol	H. sapiens	4958	H. sapiens	OMD	osteomodulin	GO:0042340 keratan sulfate catabolic process;GO:0018146 keratan sulfate biosynthetic process;GO:0042339 keratan sulfate metabolic process		Predicted secreted proteins	Endoplasmic reticulum (Approved); Additional: Nucleoli fibrillar center		(M5882)NABA PROTEOGLYCANS; (M5884)NABA CORE MATRISOME; (M5889)NABA MATRISOME	(M5905)HALLMARK ADIPOGENESIS	1	0	0	0	0	0	0	0	0	0	0	0	0	0	0	0	0	0	0	0
AGTR1	185	symbol	H. sapiens	185	H. sapiens	AGTR1	angiotensin II receptor type 1	GO:0086097 phospholipase C-activating angiotensin-activated signaling pathway;GO:0002034 maintenance of blood vessel diameter homeostasis by renin-angiotensin;GO:0003072 renal control of peripheral vascular resistance involved in regulation of systemic arterial blood pressure		Transporters; FDA approved drug targets:Small molecule drugs; G-protein coupled receptors:GPCRs excl olfactory receptors; Disease related genes	Vesicles (Uncertain)	Valsartan; Olmesartan; Losartan; Candesartan cilexetil; Eprosartan; Telmisartan; Irbesartan; Forasartan; Saprisartan; Tasosartan; CYT006-AngQb; Azilsartan medoxomil; Fimasartan; Angiotensin II; Candesartan	(M86)PID ARF6 PATHWAY; (M67)PID ARF6 TRAFFICKING PATHWAY; (M92)PID ANGIOPOIETIN RECEPTOR PATHWAY		0	1	0	1	0	0	0	1	1	1	1	0	1	1	1	0	0	0	0	1
FAT4	79633	symbol	H. sapiens	79633	H. sapiens	FAT4	FAT atypical cadherin 4	GO:0072137 condensed mesenchymal cell proliferation;GO:0072257 metanephric nephron tubule epithelial cell differentiation;GO:0072307 regulation of metanephric nephron tubule epithelial cell differentiation		Cancer-related genes; Disease related genes	Cytosol (Approved)				0	0	1	0	0	0	0	0	0	0	0	0	0	0	0	0	1	0	1	1
JAM2	58494	symbol	H. sapiens	58494	H. sapiens	JAM2	junctional adhesion molecule 2	GO:0097241 hematopoietic stem cell migration to bone marrow;GO:0071593 lymphocyte aggregation;GO:0031642 negative regulation of myelination		CD markers	Plasma membrane (Supported); Additional: Nucleoplasm		(M277)PID INTEGRIN A4B1 PATHWAY; (M159)PID AMB2 NEUTROPHILS PATHWAY; (M18)PID INTEGRIN1 PATHWAY		1	0	0	0	0	0	1	1	0	0	0	0	0	0	0	1	0	0	0	0
SRGN	5552	symbol	H. sapiens	5552	H. sapiens	SRGN	serglycin	GO:0033371 T cell secretory granule organization;GO:0033367 protein localization to mast cell secretory granule;GO:0033368 protease localization to mast cell secretory granule		Predicted intracellular proteins	Golgi apparatus (Supported)		(M5882)NABA PROTEOGLYCANS; (M5884)NABA CORE MATRISOME; (M5889)NABA MATRISOME	(M5950)HALLMARK ALLOGRAFT REJECTION	1	0	0	0	0	0	0	0	0	0	0	0	0	0	0	0	0	1	0	0
CIDEC	63924	symbol	H. sapiens	63924	H. sapiens	CIDEC	cell death inducing DFFA like effector c	GO:0034389 lipid droplet organization;GO:0097194 execution phase of apoptosis;GO:0042981 regulation of apoptotic process		Predicted intracellular proteins; Disease related genes					0	0	0	0	0	0	0	0	0	0	0	0	0	0	0	0	0	0	0	0
CAVIN2	8436	symbol	H. sapiens	8436	H. sapiens	CAVIN2	caveolae associated protein 2	GO:0097320 plasma membrane tubulation;GO:0007009 plasma membrane organization;GO:0010256 endomembrane system organization		Predicted intracellular proteins	Plasma membrane (Enhanced); Additional: Cytosol			(M5905)HALLMARK ADIPOGENESIS	0	0	0	0	0	0	0	0	0	0	0	0	0	0	0	0	0	0	0	0
FBLN1	2192	symbol	H. sapiens	2192	H. sapiens	FBLN1	fibulin 1	GO:2000647 negative regulation of stem cell proliferation;GO:0010771 negative regulation of cell morphogenesis involved in differentiation;GO:1900025 negative regulation of substrate adhesion-dependent cell spreading		Predicted intracellular proteins; Disease related genes; Predicted secreted proteins	Endoplasmic reticulum (Approved)		(M3008)NABA ECM GLYCOPROTEINS; (M5884)NABA CORE MATRISOME; (M5889)NABA MATRISOME	(M5930)HALLMARK EPITHELIAL MESENCHYMAL TRANSITION; (M5934)HALLMARK XENOBIOTIC METABOLISM	1	0	0	0	1	0	1	0	0	0	0	0	0	0	1	0	0	0	1	0
SLIT3	6586	symbol	H. sapiens	6586	H. sapiens	SLIT3	slit guidance ligand 3	GO:0061364 apoptotic process involved in luteolysis;GO:0021834 chemorepulsion involved in embryonic olfactory bulb interneuron precursor migration;GO:0021831 embryonic olfactory bulb interneuron precursor migration		Predicted intracellular proteins; Predicted secreted proteins	Cell Junctions (Supported)		(M3008)NABA ECM GLYCOPROTEINS; (M5884)NABA CORE MATRISOME; (M5889)NABA MATRISOME	(M5930)HALLMARK EPITHELIAL MESENCHYMAL TRANSITION	1	0	0	0	1	0	0	1	1	0	0	0	0	0	0	0	1	0	0	0
FMOD	2331	symbol	H. sapiens	2331	H. sapiens	FMOD	fibromodulin	GO:0007181 transforming growth factor beta receptor complex assembly;GO:0042340 keratan sulfate catabolic process;GO:0018146 keratan sulfate biosynthetic process		Predicted secreted proteins			(M5882)NABA PROTEOGLYCANS; (M5884)NABA CORE MATRISOME; (M5889)NABA MATRISOME	(M5930)HALLMARK EPITHELIAL MESENCHYMAL TRANSITION	1	0	1	0	0	0	0	0	0	0	0	0	0	0	0	0	0	0	0	0
CPXM1	56265	symbol	H. sapiens	56265	H. sapiens	CPXM1	carboxypeptidase X, M14 family member 1	GO:0016485 protein processing;GO:0051604 protein maturation;GO:0006518 peptide metabolic process		Enzymes; Peptidases:Metallopeptidases; Predicted secreted proteins					0	0	0	0	0	0	0	0	0	0	0	0	0	0	0	0	0	0	0	0
FMO1	2326	symbol	H. sapiens	2326	H. sapiens	FMO1	flavin containing dimethylaniline monoxygenase 1	GO:0070995 NADPH oxidation;GO:0009404 toxin metabolic process;GO:0006739 NADP metabolic process		Enzymes; ENZYME proteins:Oxidoreductases				(M5935)HALLMARK FATTY ACID METABOLISM; (M5941)HALLMARK UV RESPONSE UP; (M5934)HALLMARK XENOBIOTIC METABOLISM	0	0	0	0	0	1	0	0	0	0	0	0	0	0	0	0	0	0	0	0
GIMAP2	26157	symbol	H. sapiens	26157	H. sapiens	GIMAP2	GTPase, IMAP family member 2			Predicted intracellular proteins					0	0	0	0	0	0	0	0	0	0	0	0	0	0	0	0	0	0	0	0
PDGFRL	5157	symbol	H. sapiens	5157	H. sapiens	PDGFRL	platelet derived growth factor receptor like	GO:0035791 platelet-derived growth factor receptor-beta signaling pathway;GO:0048008 platelet-derived growth factor receptor signaling pathway;GO:0007169 transmembrane receptor protein tyrosine kinase signaling pathway		Disease related genes; Predicted secreted proteins	Golgi apparatus (Approved); Additional: Nucleoli;Nucleoplasm				0	0	0	0	0	0	0	0	0	0	0	0	0	0	0	0	0	0	1	0
KCTD12	115207	symbol	H. sapiens	115207	H. sapiens	KCTD12	potassium channel tetramerization domain containing 12	GO:0051260 protein homooligomerization;GO:0051259 protein complex oligomerization;GO:0065003 protein-containing complex assembly		Predicted intracellular proteins	Mitochondria (Approved)				0	0	0	0	0	0	0	0	0	0	0	0	0	0	0	0	0	0	0	0
CPVL	54504	symbol	H. sapiens	54504	H. sapiens	CPVL	carboxypeptidase vitellogenic like	GO:0006508 proteolysis;GO:0019538 protein metabolic process;GO:1901564 organonitrogen compound metabolic process		Enzymes; Peptidases:Serine-type peptidases; Predicted intracellular proteins	Endoplasmic reticulum (Supported)				0	0	0	0	0	0	0	0	0	0	0	0	0	0	0	0	0	0	0	0
JCHAIN	3512	symbol	H. sapiens	3512	H. sapiens	JCHAIN	joining chain of multimeric IgA and IgM	GO:0060267 positive regulation of respiratory burst;GO:0060263 regulation of respiratory burst;GO:0003094 glomerular filtration		Predicted secreted proteins		Zinc; Zinc acetate; Zinc chloride; Zinc sulfate, unspecified form			0	0	0	1	0	1	0	1	0	0	0	0	0	0	0	1	0	0	0	0
TNMD	64102	symbol	H. sapiens	64102	H. sapiens	TNMD	tenomodulin	GO:0035990 tendon cell differentiation;GO:0035992 tendon formation;GO:0035989 tendon development							0	1	1	0	1	0	0	0	0	0	0	0	1	0	0	0	0	0	1	0
FAM162B	221303	symbol	H. sapiens	221303	H. sapiens	FAM162B	family with sequence similarity 162 member B								0	0	0	0	0	0	0	0	0	0	0	0	0	0	0	0	0	0	0	0
MCTP1	79772	symbol	H. sapiens	79772	H. sapiens	MCTP1	multiple C2 and transmembrane domain containing 1	GO:1902883 negative regulation of response to oxidative stress;GO:0048168 regulation of neuronal synaptic plasticity;GO:0045806 negative regulation of endocytosis		Predicted intracellular proteins	Cytosol;Nucleoplasm (Approved)				0	0	0	0	0	0	0	0	0	0	0	0	0	0	1	0	0	0	0	0
GEM	2669	symbol	H. sapiens	2669	H. sapiens	GEM	GTP binding protein overexpressed in skeletal muscle	GO:1901842 negative regulation of high voltage-gated calcium channel activity;GO:1901841 regulation of high voltage-gated calcium channel activity;GO:1901386 negative regulation of voltage-gated calcium channel activity		Predicted intracellular proteins				(M5890)HALLMARK TNFA SIGNALING VIA NFKB; (M5930)HALLMARK EPITHELIAL MESENCHYMAL TRANSITION	0	0	0	0	0	0	0	0	0	0	0	0	0	0	0	0	0	0	0	0
GNG11	2791	symbol	H. sapiens	2791	H. sapiens	GNG11	G protein subunit gamma 11	GO:0007186 G protein-coupled receptor signaling pathway;GO:0007165 signal transduction;GO:0023052 signaling		Predicted intracellular proteins; RAS pathway related proteins				(M5953)HALLMARK KRAS SIGNALING UP	0	0	0	0	0	0	0	0	0	0	0	0	0	0	0	0	0	0	0	0
CLIC2	1193	symbol	H. sapiens	1193	H. sapiens	CLIC2	chloride intracellular channel 2	GO:0060315 negative regulation of ryanodine-sensitive calcium-release channel activity;GO:0051280 negative regulation of release of sequestered calcium ion into cytosol;GO:0051284 positive regulation of sequestering of calcium ion		Potential drug targets; Transporters:Transporter channels and pores; Predicted intracellular proteins; Disease related genes	Cytosol;Plasma membrane (Supported); Additional: Nucleoplasm			(M5945)HALLMARK HEME METABOLISM	0	0	0	0	0	0	0	0	0	0	0	0	0	1	0	0	0	0	0	0
LHFPL6	10186	symbol	H. sapiens	10186	H. sapiens	LHFPL6	LHFPL tetraspan subfamily member 6			Potential drug targets; Transporters:Transporter channels and pores; Disease related genes	Nucleoli (Approved)				0	0	0	0	0	0	0	0	0	0	0	0	0	0	0	0	0	0	0	0
SFRP2	6423	symbol	H. sapiens	6423	H. sapiens	SFRP2	secreted frizzled related protein 2	GO:0061185 negative regulation of dermatome development;GO:2000040 regulation of planar cell polarity pathway involved in axis elongation;GO:2000041 negative regulation of planar cell polarity pathway involved in axis elongation		Predicted secreted proteins	Intermediate filaments (Approved)		(M5883)NABA SECRETED FACTORS; (M5885)NABA MATRISOME ASSOCIATED; (M5889)NABA MATRISOME		1	1	1	0	1	0	1	0	0	0	0	1	1	0	1	0	1	0	1	0
PLSCR4	57088	symbol	H. sapiens	57088	H. sapiens	PLSCR4	phospholipid scramblase 4	GO:0017121 plasma membrane phospholipid scrambling;GO:0045332 phospholipid translocation;GO:0034204 lipid translocation		Transporters; Predicted intracellular proteins	Nuclear bodies;Nucleoplasm (Approved)				0	0	0	0	0	1	0	0	1	0	0	0	0	0	0	0	0	0	0	0
S1PR1	1901	symbol	H. sapiens	1901	H. sapiens	S1PR1	sphingosine-1-phosphate receptor 1	GO:0003245 cardiac muscle tissue growth involved in heart morphogenesis;GO:0003241 growth involved in heart morphogenesis;GO:0001955 blood vessel maturation		Transporters; CD markers; G-protein coupled receptors:GPCRs excl olfactory receptors; Cancer-related genes:Candidate cancer biomarkers; FDA approved drug targets:Biotech drugs; G-protein coupled receptors:Lysolipids receptors	Vesicles (Supported)	Fingolimod; Asfotase alfa; Siponimod; Ozanimod	(M103)PID S1P S1P1 PATHWAY; (M155)PID S1P META PATHWAY; (M55)PID S1P S1P3 PATHWAY		0	1	0	0	0	0	1	1	0	0	1	0	0	0	0	1	1	0	0	0
GIMAP1	170575	symbol	H. sapiens	170575	H. sapiens	GIMAP1	GTPase, IMAP family member 1				Endoplasmic reticulum (Supported)				0	0	0	0	0	0	0	0	0	0	0	0	0	0	0	0	0	0	0	0
CLDN5	7122	symbol	H. sapiens	7122	H. sapiens	CLDN5	claudin 5	GO:1990963 establishment of blood-retinal barrier;GO:1901552 positive regulation of endothelial cell development;GO:1903142 positive regulation of establishment of endothelial barrier		Transporters:Transporter channels and pores				(M5915)HALLMARK APICAL JUNCTION	0	1	1	0	0	0	0	0	0	0	0	0	0	1	1	1	1	0	0	0
CDH5	1003	symbol	H. sapiens	1003	H. sapiens	CDH5	cadherin 5	GO:1902396 protein localization to bicellular tight junction;GO:1901552 positive regulation of endothelial cell development;GO:1903142 positive regulation of establishment of endothelial barrier		CD markers; Predicted intracellular proteins; Cancer-related genes:Candidate cancer biomarkers	Plasma membrane (Supported); Additional: Nuclear membrane;Nucleoplasm	Lenalidomide; FX06	(M268)PID S1P S1P2 PATHWAY; (M237)PID VEGFR1 2 PATHWAY		0	1	1	0	1	0	0	1	0	0	1	0	0	1	1	1	0	0	0	0
ZEB2	9839	symbol	H. sapiens	9839	H. sapiens	ZEB2	zinc finger E-box binding homeobox 2	GO:1903056 regulation of melanosome organization;GO:0097324 melanocyte migration;GO:0045636 positive regulation of melanocyte differentiation		Transcription factors:Helix-turn-helix domains; Predicted intracellular proteins; Disease related genes	Nucleoli (Supported); Additional: Cytosol;Nucleoplasm				0	0	0	0	0	0	0	0	0	0	0	0	0	0	1	0	0	0	0	0
MEOX1	4222	symbol	H. sapiens	4222	H. sapiens	MEOX1	mesenchyme homeobox 1	GO:0001757 somite specification;GO:0061056 sclerotome development;GO:0007379 segment specification		Transcription factors:Helix-turn-helix domains; Predicted intracellular proteins; Disease related genes	Nucleoplasm (Approved); Additional: Cytokinetic bridge;Cytosol				0	0	0	0	0	0	0	0	0	0	0	0	0	0	0	0	0	0	0	0
COL15A1	1306	symbol	H. sapiens	1306	H. sapiens	COL15A1	collagen type XV alpha 1 chain	GO:0001886 endothelial cell morphogenesis;GO:0003382 epithelial cell morphogenesis;GO:0030574 collagen catabolic process		Predicted secreted proteins	Endoplasmic reticulum (Approved)		(M5887)NABA BASEMENT MEMBRANES; (M3005)NABA COLLAGENS; (M198)PID SYNDECAN 1 PATHWAY	(M5905)HALLMARK ADIPOGENESIS; (M5909)HALLMARK MYOGENESIS	1	1	0	0	0	0	0	0	0	0	0	0	0	0	0	0	0	0	0	0
MIR100HG	399959	symbol	H. sapiens	399959	H. sapiens	MIR100HG	mir-100-let-7a-2-mir-125b-1 cluster host gene								0	0	0	0	0	0	0	0	0	0	0	0	0	0	0	0	0	0	0	0
APOLD1	81575	symbol	H. sapiens	81575	H. sapiens	APOLD1	apolipoprotein L domain containing 1	GO:0042118 endothelial cell activation;GO:0045601 regulation of endothelial cell differentiation;GO:0045446 endothelial cell differentiation			Nucleoplasm;Plasma membrane (Approved)				0	1	0	0	0	0	0	0	0	0	0	0	0	0	0	0	0	0	0	0
ZNF423	23090	symbol	H. sapiens	23090	H. sapiens	ZNF423	zinc finger protein 423	GO:0021938 smoothened signaling pathway involved in regulation of cerebellar granule cell precursor cell proliferation;GO:0021937 cerebellar Purkinje cell-granule cell precursor cell signaling involved in regulation of granule cell precursor cell proliferation;GO:0021940 positive regulation of cerebellar granule cell precursor proliferation		Predicted intracellular proteins; Transcription factors:Zinc-coordinating DNA-binding domains; Disease related genes	Nucleoplasm (Enhanced)				0	0	1	0	0	0	0	0	0	0	0	0	0	0	0	1	0	0	0	0
ADGRF5	221395	symbol	H. sapiens	221395	H. sapiens	ADGRF5	adhesion G protein-coupled receptor F5	GO:0061626 pharyngeal arch artery morphogenesis;GO:0071073 positive regulation of phospholipid biosynthetic process;GO:0043129 surfactant homeostasis		G-protein coupled receptors:Family 2 (B) receptors; G-protein coupled receptors:GPCRs excl olfactory receptors					0	1	0	0	0	0	1	0	0	1	0	0	0	0	0	1	0	0	0	0
ACVR1C	130399	symbol	H. sapiens	130399	H. sapiens	ACVR1C	activin A receptor type 1C	GO:1901383 negative regulation of chorionic trophoblast cell proliferation;GO:0001834 trophectodermal cell proliferation;GO:0097360 chorionic trophoblast cell proliferation	TKL Ser/Thr protein kinase family	Enzymes; Kinases:TKL Ser/Thr protein kinases; Predicted intracellular proteins; ENZYME proteins:Transferases					0	0	1	0	1	0	0	0	0	1	0	0	0	0	1	0	0	0	0	0
ZFPM2	23414	symbol	H. sapiens	23414	H. sapiens	ZFPM2	zinc finger protein, FOG family member 2	GO:0003221 right ventricular cardiac muscle tissue morphogenesis;GO:2000195 negative regulation of female gonad development;GO:1905940 negative regulation of gonad development		Predicted intracellular proteins; Transcription factors:Zinc-coordinating DNA-binding domains; Disease related genes	Nucleoplasm (Supported)			(M5921)HALLMARK COMPLEMENT	0	1	0	0	0	0	0	0	0	1	0	0	0	0	0	0	1	0	0	0
MME	4311	symbol	H. sapiens	4311	H. sapiens	MME	membrane metalloendopeptidase	GO:0046449 creatinine metabolic process;GO:0061837 neuropeptide processing;GO:0072338 cellular lactam metabolic process		CD markers; Predicted intracellular proteins; FDA approved drug targets:Small molecule drugs; ENZYME proteins:Hydrolases; Enzymes; Peptidases:Metallopeptidases; Disease related genes; Cancer-related genes:Candidate cancer biomarkers; Candidate cardiovascular disease genes		Candoxatril; Omapatrilat; N-[3-[(1-Aminoethyl)(Hydroxy)Phosphoryl]-2-(1,1'-Biphenyl-4-Ylmethyl)Propanoyl]Alanine; Phosphoramidon; N-(3-Phenyl-2-Sulfanylpropanoyl)Phenylalanylalanine; [2(R,S)-2-Sulfanylheptanoyl]-Phe-Ala; Daglutril; 2-[(1S)-1-BENZYL-2-SULFANYLETHYL]-1H-IMIDAZO[4,5-C]PYRIDIN-5-IUM; Thiorphan; Sacubitril; Candoxatrilat			0	0	0	0	0	0	0	0	0	0	0	0	0	1	0	0	0	0	0	1
PLA2G2A	5320	symbol	H. sapiens	5320	H. sapiens	PLA2G2A	phospholipase A2 group IIA	GO:0036335 intestinal stem cell homeostasis;GO:1902563 regulation of neutrophil activation;GO:0034374 low-density lipoprotein particle remodeling		RAS pathway related proteins; FDA approved drug targets:Small molecule drugs; ENZYME proteins:Hydrolases; Enzymes; Predicted secreted proteins		Indomethacin; Ginkgo biloba; 1,4-Butanediol; 1-{2-[2-(2-Methoxyethoxy)Ethoxy]Ethoxy}-4-(1,1,3,3-Tetramethylbutyl)Benzene; N-Tridecanoic Acid; [3-(1-Benzyl-3-Carbamoylmethyl-2-Methyl-1h-Indol-5-Yloxy)-Propyl-]-Phosphonic Acid; 4-(1-Benzyl-3-Carbamoylmethyl-2-Methyl-1h-Indol-5-Yloxy)-Butyric Acid; Lauric acid; (1-Benzyl-5-methoxy-2-methyl-1H-indol-3-yl)acetic acid; 6-phenyl-4(R)-(7-phenyl-heptanoyl…	(M4170)ST INTERFERON GAMMA PATHWAY; (M33)PID GLYPICAN 1PATHWAY	(M5897)HALLMARK IL6 JAK STAT3 SIGNALING	0	0	0	1	0	1	1	0	0	0	1	0	0	0	0	0	0	0	1	0
CD163	9332	symbol	H. sapiens	9332	H. sapiens	CD163	CD163 molecule	GO:0006953 acute-phase response;GO:0002526 acute inflammatory response;GO:0006898 receptor-mediated endocytosis		CD markers; Predicted intracellular proteins; Predicted secreted proteins	Plasma membrane (Supported)	Tetrachlorodecaoxide			0	0	0	0	0	0	0	0	0	0	1	0	0	0	0	0	0	0	0	0
PDE2A	5138	symbol	H. sapiens	5138	H. sapiens	PDE2A	phosphodiesterase 2A	GO:1904613 cellular response to 2,3,7,8-tetrachlorodibenzodioxine;GO:1904612 response to 2,3,7,8-tetrachlorodibenzodioxine;GO:0046069 cGMP catabolic process		Enzymes; Predicted intracellular proteins; ENZYME proteins:Hydrolases; FDA approved drug targets:Small molecule drugs	Cytosol (Supported)	Cyclic GMP; ND7001; Exisulind; 3-isobutyl-1-methyl-7H-xanthine; Tofisopam; Doxofylline			0	1	1	0	0	0	0	0	1	1	1	0	0	1	0	0	1	0	0	0
PLIN4	729359	symbol	H. sapiens	729359	H. sapiens	PLIN4	perilipin 4			Predicted intracellular proteins	Cytosol;Plasma membrane (Enhanced); Additional: Lipid droplets				0	0	0	0	0	0	0	0	0	1	0	0	0	0	0	0	0	0	0	0
CD69	969	symbol	H. sapiens	969	H. sapiens	CD69	CD69 molecule			CD markers				(M5902)HALLMARK APOPTOSIS; (M5890)HALLMARK TNFA SIGNALING VIA NFKB; (M5913)HALLMARK INTERFERON GAMMA RESPONSE	0	0	0	0	0	0	0	0	0	0	0	0	0	0	0	0	0	0	0	0
CTSK	1513	symbol	H. sapiens	1513	H. sapiens	CTSK	cathepsin K	GO:0006590 thyroid hormone generation;GO:0042403 thyroid hormone metabolic process;GO:0045616 regulation of keratinocyte differentiation		Predicted intracellular proteins; Potential drug targets; ENZYME proteins:Hydrolases; Enzymes; Disease related genes; Peptidases:Cysteine-type peptidases	Vesicles (Supported)	[1-(4-Fluorobenzyl)Cyclobutyl]Methyl (1s)-1-[Oxo(1h-Pyrazol-5-Ylamino)Acetyl]Pentylcarbamate; Cyanamide; 3-amino-5-phenylpentane; N2-[(Benzyloxy)carbonyl]-N-[(3R)-1-{N-[(benzyloxy)carbonyl]-L-leucyl}-4-oxo-3-pyrrolidinyl]-L-leucinamide; N2-[(benzyloxy)carbonyl]-n1-[(3S)-1-cyanopyrrolidin-3-yl]-l-leucinamide; N-[(2S)-4-Methyl-1-oxo-1-{[(4S)-3-oxo-1-(2-pyridinylsulfonyl)-4-azepanyl]amino}-2-pentany…	(M3468)NABA ECM REGULATORS; (M5885)NABA MATRISOME ASSOCIATED; (M5889)NABA MATRISOME	(M5946)HALLMARK COAGULATION	1	0	0	0	0	0	0	0	0	0	0	1	0	0	0	0	0	0	0	0
ECSCR	641700	symbol	H. sapiens	641700	H. sapiens	ECSCR	endothelial cell surface expressed chemotaxis and apoptosis regulator	GO:2000353 positive regulation of endothelial cell apoptotic process;GO:1904037 positive regulation of epithelial cell apoptotic process;GO:2000351 regulation of endothelial cell apoptotic process			Plasma membrane;Vesicles (Supported); Additional: Nucleoplasm				0	1	0	0	1	0	0	1	0	0	0	0	0	0	0	0	0	0	0	0
TFPI	7035	symbol	H. sapiens	7035	H. sapiens	TFPI	tissue factor pathway inhibitor	GO:0007598 blood coagulation, extrinsic pathway;GO:0072376 protein activation cascade;GO:0072378 blood coagulation, fibrin clot formation		Candidate cardiovascular disease genes; FDA approved drug targets:Small molecule drugs; Predicted secreted proteins		Coagulation factor VIIa Recombinant Human; Dalteparin; Andexanet alfa	(M165)PID SYNDECAN 4 PATHWAY	(M5942)HALLMARK UV RESPONSE DN; (M5953)HALLMARK KRAS SIGNALING UP	0	0	0	1	0	1	0	0	1	0	0	0	0	0	0	0	0	0	0	0
LYVE1	10894	symbol	H. sapiens	10894	H. sapiens	LYVE1	lymphatic vessel endothelial hyaluronan receptor 1	GO:0030214 hyaluronan catabolic process;GO:0030212 hyaluronan metabolic process;GO:0006027 glycosaminoglycan catabolic process							0	0	0	0	0	0	0	0	0	0	0	0	0	0	0	0	0	0	0	0
FHL1	2273	symbol	H. sapiens	2273	H. sapiens	FHL1	four and a half LIM domains 1	GO:0003254 regulation of membrane depolarization;GO:0043268 positive regulation of potassium ion transport;GO:1901016 regulation of potassium ion transmembrane transporter activity		Predicted intracellular proteins; Disease related genes	Cytosol (Supported); Additional: Plasma membrane			(M5909)HALLMARK MYOGENESIS	0	0	0	0	0	0	0	0	0	0	0	0	0	0	0	0	0	0	0	0
HAS2	3037	symbol	H. sapiens	3037	H. sapiens	HAS2	hyaluronan synthase 2	GO:0070295 renal water absorption;GO:1900623 regulation of monocyte aggregation;GO:1900625 positive regulation of monocyte aggregation		Enzymes; ENZYME proteins:Transferases; Disease related genes; Potential drug targets	Nuclear speckles (Approved)			(M5942)HALLMARK UV RESPONSE DN; (M5932)HALLMARK INFLAMMATORY RESPONSE	1	1	1	0	0	0	1	1	0	0	0	0	1	0	1	1	1	0	0	1
WLS	79971	symbol	H. sapiens	79971	H. sapiens	WLS	Wnt ligand secretion mediator	GO:0061357 positive regulation of Wnt protein secretion;GO:0061356 regulation of Wnt protein secretion;GO:0061355 Wnt protein secretion		Transporters:Accessory Factors Involved in Transport; Predicted intracellular proteins	Cytosol;Endoplasmic reticulum (Supported)			(M5947)HALLMARK IL2 STAT5 SIGNALING	0	0	0	0	0	0	0	0	0	0	0	0	0	0	0	0	0	0	0	0
NRN1	51299	symbol	H. sapiens	51299	H. sapiens	NRN1	neuritin 1	GO:0007399 nervous system development;GO:0048731 system development;GO:0007275 multicellular organism development							0	0	0	0	0	0	0	0	0	0	0	0	0	0	0	0	0	0	0	0
PCK1	5105	symbol	H. sapiens	5105	H. sapiens	PCK1	phosphoenolpyruvate carboxykinase 1	GO:0019543 propionate catabolic process;GO:0046327 glycerol biosynthetic process from pyruvate;GO:0061402 positive regulation of transcription from RNA polymerase II promoter in response to acidic pH		Predicted intracellular proteins; Citric acid cycle related proteins; Potential drug targets; ENZYME proteins:Lyases; Enzymes; Disease related genes		Phosphoenolpyruvate; 1-(2-Fluorobenzyl)-3-Butyl-8-(N-Acetyl-4-Aminobenzyl)-Xanthine; 1-Allyl-3-Butyl-8-(N-Acetyl-4-Aminobenzyl)-Xanthine; 5'-Guanylylmethylenebisphosphonate	(M106)PID HNF3B PATHWAY	(M5891)HALLMARK HYPOXIA	0	0	0	1	0	1	1	0	1	1	0	0	0	0	0	0	0	0	0	0
CD14	929	symbol	H. sapiens	929	H. sapiens	CD14	CD14 molecule	GO:0071725 response to triacyl bacterial lipopeptide;GO:0071727 cellular response to triacyl bacterial lipopeptide;GO:0038123 toll-like receptor TLR1:TLR2 signaling pathway		CD markers; Cancer-related genes:Candidate cancer biomarkers; Predicted secreted proteins	Vesicles (Approved)		(M264)PID TOLL ENDOGENOUS PATHWAY; (M277)PID INTEGRIN A4B1 PATHWAY; (M18)PID INTEGRIN1 PATHWAY	(M5897)HALLMARK IL6 JAK STAT3 SIGNALING; (M5902)HALLMARK APOPTOSIS; (M5932)HALLMARK INFLAMMATORY RESPONSE	0	0	0	1	0	1	0	0	1	0	1	0	0	0	0	0	0	1	0	0
PTGDS	5730	symbol	H. sapiens	5730	H. sapiens	PTGDS	prostaglandin D2 synthase	GO:0019371 cyclooxygenase pathway;GO:0045187 regulation of circadian sleep/wake cycle, sleep;GO:0050802 circadian sleep/wake cycle, sleep		Enzymes; Predicted intracellular proteins; ENZYME proteins:Isomerase; Predicted secreted proteins		Vitamin A		(M5934)HALLMARK XENOBIOTIC METABOLISM	0	0	0	0	0	0	0	0	0	0	0	0	0	0	0	0	0	0	0	0
AKAP12	9590	symbol	H. sapiens	9590	H. sapiens	AKAP12	A-kinase anchoring protein 12	GO:0061870 positive regulation of hepatic stellate cell migration;GO:1900143 positive regulation of oligodendrocyte apoptotic process;GO:0034352 positive regulation of glial cell apoptotic process		Predicted intracellular proteins; Cancer-related genes:Candidate cancer biomarkers	Cytosol;Plasma membrane (Enhanced)			(M5908)HALLMARK ANDROGEN RESPONSE; (M5891)HALLMARK HYPOXIA; (M5953)HALLMARK KRAS SIGNALING UP	0	0	0	0	1	1	0	1	0	0	0	0	0	1	1	0	0	0	1	0
PLPP1	8611	symbol	H. sapiens	8611	H. sapiens	PLPP1	phospholipid phosphatase 1	GO:0006670 sphingosine metabolic process;GO:0046519 sphingoid metabolic process;GO:0007205 protein kinase C-activating G protein-coupled receptor signaling pathway		Enzymes; ENZYME proteins:Hydrolases	Plasma membrane (Supported)		(M7)PID FCER1 PATHWAY; (M19)PID P73PATHWAY	(M5908)HALLMARK ANDROGEN RESPONSE; (M5947)HALLMARK IL2 STAT5 SIGNALING	0	0	0	0	1	0	0	0	1	0	0	0	0	0	0	0	0	0	0	0
EVI2A	2123	symbol	H. sapiens	2123	H. sapiens	EVI2A	ecotropic viral integration site 2A				Nucleoplasm (Approved); Additional: Nuclear bodies				0	0	0	0	0	0	0	0	0	0	0	0	0	0	0	0	0	0	0	0
OLFML3	56944	symbol	H. sapiens	56944	H. sapiens	OLFML3	olfactomedin like 3	GO:0007275 multicellular organism development;GO:0048856 anatomical structure development;GO:0032502 developmental process		Predicted intracellular proteins; Predicted secreted proteins	Vesicles (Supported)			(M5906)HALLMARK ESTROGEN RESPONSE EARLY	0	0	0	0	0	0	0	0	0	0	0	0	0	0	0	0	0	0	0	0
MEOX2	4223	symbol	H. sapiens	4223	H. sapiens	MEOX2	mesenchyme homeobox 2	GO:0001757 somite specification;GO:0007379 segment specification;GO:0090051 negative regulation of cell migration involved in sprouting angiogenesis		Transcription factors:Helix-turn-helix domains; Predicted intracellular proteins					0	1	0	0	0	0	0	0	0	0	0	0	0	1	1	0	0	0	0	0
SCARA5	286133	symbol	H. sapiens	286133	H. sapiens	SCARA5	scavenger receptor class A member 5	GO:0070207 protein homotrimerization;GO:0070206 protein trimerization;GO:0034755 iron ion transmembrane transport		Predicted intracellular proteins					0	0	0	0	0	0	0	0	0	0	0	0	0	0	0	0	0	0	0	0
DAB2	1601	symbol	H. sapiens	1601	H. sapiens	DAB2	DAB adaptor protein 2	GO:0035026 leading edge cell differentiation;GO:2000370 positive regulation of clathrin-dependent endocytosis;GO:2000643 positive regulation of early endosome to late endosome transport		Predicted intracellular proteins	Plasma membrane;Vesicles (Enhanced); Additional: Nucleoli fibrillar center		(M286)PID TGFBR PATHWAY	(M5942)HALLMARK UV RESPONSE DN; (M5930)HALLMARK EPITHELIAL MESENCHYMAL TRANSITION	0	0	1	0	0	0	0	1	1	0	0	0	0	0	0	0	0	0	0	0
GIMAP4	55303	symbol	H. sapiens	55303	H. sapiens	GIMAP4	GTPase, IMAP family member 4			Predicted intracellular proteins					0	0	0	0	0	0	0	0	0	0	0	0	0	0	0	0	0	0	0	0
CFI	3426	symbol	H. sapiens	3426	H. sapiens	CFI	complement factor I	GO:0030449 regulation of complement activation;GO:0002920 regulation of humoral immune response;GO:0006958 complement activation, classical pathway		Peptidases:Serine-type peptidases; Potential drug targets; ENZYME proteins:Hydrolases; Enzymes; Disease related genes; Predicted secreted proteins		Zinc; Copper; Zinc acetate		(M5946)HALLMARK COAGULATION	0	0	0	1	0	0	0	0	0	0	0	0	0	0	0	0	0	0	0	0
TMEM255A	55026	symbol	H. sapiens	55026	H. sapiens	TMEM255A	transmembrane protein 255A			Transporters	Nuclear bodies;Nucleoplasm (Uncertain)				0	0	0	0	0	0	0	0	0	0	0	0	0	0	0	0	0	0	0	0
IGFBP4	3487	symbol	H. sapiens	3487	H. sapiens	IGFBP4	insulin like growth factor binding protein 4	GO:0043568 positive regulation of insulin-like growth factor receptor signaling pathway;GO:0044342 type B pancreatic cell proliferation;GO:0043567 regulation of insulin-like growth factor receptor signaling pathway		Predicted secreted proteins			(M77)PID WNT SIGNALING PATHWAY; (M3008)NABA ECM GLYCOPROTEINS; (M5884)NABA CORE MATRISOME	(M5906)HALLMARK ESTROGEN RESPONSE EARLY; (M5907)HALLMARK ESTROGEN RESPONSE LATE; (M5930)HALLMARK EPITHELIAL MESENCHYMAL TRANSITION	1	0	0	0	0	0	0	0	0	0	1	0	1	0	0	0	0	0	1	0
FBN1	2200	symbol	H. sapiens	2200	H. sapiens	FBN1	fibrillin 1	GO:0035582 sequestering of BMP in extracellular matrix;GO:0035583 sequestering of TGFbeta in extracellular matrix;GO:0048050 post-embryonic eye morphogenesis		Disease related genes; Predicted secreted proteins	Cytosol (Approved)		(M212)PID INTEGRIN5 PATHWAY; (M53)PID INTEGRIN3 PATHWAY; (M18)PID INTEGRIN1 PATHWAY	(M5946)HALLMARK COAGULATION; (M5915)HALLMARK APICAL JUNCTION; (M5930)HALLMARK EPITHELIAL MESENCHYMAL TRANSITION	1	0	1	0	0	0	1	0	1	1	0	0	0	0	0	0	1	0	0	1
SLC19A3	80704	symbol	H. sapiens	80704	H. sapiens	SLC19A3	solute carrier family 19 member 3	GO:0071934 thiamine transmembrane transport;GO:0015888 thiamine transport;GO:0042723 thiamine-containing compound metabolic process		Transporters:Electrochemical Potential-driven transporters; Disease related genes; Potential drug targets	Nucleoplasm (Approved); Additional: Cytosol;Plasma membrane				0	0	0	0	0	0	0	0	0	0	0	0	0	0	0	0	0	0	0	0
CAV2	858	symbol	H. sapiens	858	H. sapiens	CAV2	caveolin 2	GO:0044789 modulation by host of viral release from host cell;GO:0044791 positive regulation by host of viral release from host cell;GO:0070836 caveola assembly		Predicted intracellular proteins	Vesicles (Approved)		(M240)PID SYNDECAN 2 PATHWAY	(M5910)HALLMARK PROTEIN SECRETION	1	0	1	0	1	0	0	0	1	1	0	0	1	0	0	0	0	0	1	0
GZMK	3003	symbol	H. sapiens	3003	H. sapiens	GZMK	granzyme K	GO:0006508 proteolysis;GO:0019538 protein metabolic process;GO:1901564 organonitrogen compound metabolic process		Enzymes; Peptidases:Serine-type peptidases; Predicted secreted proteins				(M5921)HALLMARK COMPLEMENT	0	0	0	0	0	0	0	0	0	0	0	0	0	0	0	0	0	0	0	0
CDO1	1036	symbol	H. sapiens	1036	H. sapiens	CDO1	cysteine dioxygenase type 1	GO:0042412 taurine biosynthetic process;GO:0046305 alkanesulfonate biosynthetic process;GO:0009093 cysteine catabolic process		Enzymes; Predicted intracellular proteins; ENZYME proteins:Oxidoreductases	Nucleoplasm (Uncertain); Additional: Cytosol	Cysteine; NADH		(M5941)HALLMARK UV RESPONSE UP; (M5934)HALLMARK XENOBIOTIC METABOLISM	0	0	0	0	0	0	0	0	1	1	1	0	0	0	0	0	0	0	0	0
DIPK1A	388650	symbol	H. sapiens	388650	H. sapiens	DIPK1A	divergent protein kinase domain 1A			Predicted intracellular proteins	Cytosol (Approved); Additional: Nucleoplasm				0	0	0	0	0	0	0	0	0	0	0	0	0	0	0	0	0	0	0	0
CD93	22918	symbol	H. sapiens	22918	H. sapiens	CD93	CD93 molecule	GO:0042116 macrophage activation;GO:0006909 phagocytosis;GO:0043312 neutrophil degranulation		CD markers	Plasma membrane;Vesicles (Approved)				0	0	0	1	0	0	0	0	0	0	0	0	0	0	0	0	0	0	0	0
RELN	5649	symbol	H. sapiens	5649	H. sapiens	RELN	reelin	GO:0021800 cerebral cortex tangential migration;GO:2000969 positive regulation of AMPA receptor activity;GO:0038026 reelin-mediated signaling pathway		Predicted intracellular proteins; Disease related genes; Predicted secreted proteins	Golgi apparatus (Approved); Additional: Vesicles		(M69)PID REELIN PATHWAY; (M163)PID LIS1 PATHWAY; (M3008)NABA ECM GLYCOPROTEINS	(M5953)HALLMARK KRAS SIGNALING UP	1	0	0	0	0	0	0	1	0	0	0	0	0	0	0	0	0	0	1	0
C3	718	symbol	H. sapiens	718	H. sapiens	C3	complement C3	GO:0001798 positive regulation of type IIa hypersensitivity;GO:0002894 positive regulation of type II hypersensitivity;GO:0001970 positive regulation of activation of membrane attack complex		Predicted intracellular proteins; Disease related genes; FDA approved drug targets:Biotech drugs; Candidate cardiovascular disease genes; Predicted secreted proteins		Human immunoglobulin G; Zinc; S-Hydroxycysteine; Mirococept; Copper; Zinc acetate; Zinc chloride; Zinc sulfate, unspecified form	(M119)PID ERB GENOMIC PATHWAY; (M169)PID INTEGRIN2 PATHWAY; (M200)PID ERA GENOMIC PATHWAY	(M5946)HALLMARK COAGULATION; (M5905)HALLMARK ADIPOGENESIS; (M5921)HALLMARK COMPLEMENT	0	1	0	1	0	1	1	0	0	0	1	0	0	0	0	0	0	1	0	0
DUSP6	1848	symbol	H. sapiens	1848	H. sapiens	DUSP6	dual specificity phosphatase 6	GO:0051409 response to nitrosative stress;GO:0035970 peptidyl-threonine dephosphorylation;GO:0000188 inactivation of MAPK activity		Predicted intracellular proteins; Potential drug targets; ENZYME proteins:Hydrolases; Enzymes; Disease related genes	Cytosol;Nucleoplasm (Supported)		(M4910)ST ERK1 ERK2 MAPK PATHWAY; (M164)PID ERBB1 DOWNSTREAM PATHWAY	(M5946)HALLMARK COAGULATION; (M5921)HALLMARK COMPLEMENT; (M5953)HALLMARK KRAS SIGNALING UP	0	0	1	0	1	0	0	0	0	0	0	0	0	0	0	0	1	0	1	0
AQP1	358	symbol	H. sapiens	358	H. sapiens	AQP1	aquaporin 1 (Colton blood group)	GO:0085018 maintenance of symbiont-containing vacuole by host;GO:0035378 carbon dioxide transmembrane transport;GO:0046878 positive regulation of saliva secretion		Blood group antigen proteins; Transporters:Transporter channels and pores	Plasma membrane (Supported)	Acetazolamide; B-nonylglucoside; Mersalyl			0	1	0	0	0	1	0	0	1	1	0	0	0	0	0	1	0	0	0	0
ECM2	1842	symbol	H. sapiens	1842	H. sapiens	ECM2	extracellular matrix protein 2	GO:0010811 positive regulation of cell-substrate adhesion;GO:0010810 regulation of cell-substrate adhesion;GO:0007160 cell-matrix adhesion		Predicted secreted proteins			(M3008)NABA ECM GLYCOPROTEINS; (M5884)NABA CORE MATRISOME; (M5889)NABA MATRISOME	(M5930)HALLMARK EPITHELIAL MESENCHYMAL TRANSITION	1	0	0	0	0	0	1	0	0	0	0	0	0	0	0	0	0	0	0	0
SOX17	64321	symbol	H. sapiens	64321	H. sapiens	SOX17	SRY-box transcription factor 17	GO:0003142 cardiogenic plate morphogenesis;GO:0007493 endodermal cell fate determination;GO:0061031 endodermal digestive tract morphogenesis		Cancer-related genes:Mutated cancer genes; Predicted intracellular proteins; Cancer-related genes:Mutational cancer driver genes; Disease related genes; Transcription factors:Other all-alpha-helical DNA-binding domains	Nucleoplasm (Approved)		(M5493)WNT SIGNALING		0	1	0	0	0	0	0	0	0	0	0	0	0	0	1	0	1	0	0	1
SELL	6402	symbol	H. sapiens	6402	H. sapiens	SELL	selectin L	GO:0050901 leukocyte tethering or rolling;GO:0016339 calcium-dependent cell-cell adhesion via plasma membrane cell adhesion molecules;GO:0061756 leukocyte adhesion to vascular endothelial cell		CD markers; Candidate cardiovascular disease genes; Cancer-related genes:Candidate cancer biomarkers	Cytosol (Uncertain)		(M11736)SA MMP CYTOKINE CONNECTION	(M5911)HALLMARK INTERFERON ALPHA RESPONSE; (M5947)HALLMARK IL2 STAT5 SIGNALING; (M5932)HALLMARK INFLAMMATORY RESPONSE	0	0	0	1	0	0	1	1	0	0	0	0	0	0	0	0	0	0	0	0
C1QB	713	symbol	H. sapiens	713	H. sapiens	C1QB	complement C1q B chain	GO:0098883 synapse pruning;GO:0150146 cell junction disassembly;GO:0030449 regulation of complement activation		Disease related genes; Predicted secreted proteins		Cetuximab; Palivizumab; Daclizumab; Bevacizumab; Zinc; Zinc acetate; Zinc chloride; Zinc sulfate, unspecified form	(M5880)NABA ECM AFFILIATED; (M5885)NABA MATRISOME ASSOCIATED; (M5889)NABA MATRISOME		0	0	0	1	0	0	0	0	0	0	0	1	0	0	0	0	0	0	0	0
CPE	1363	symbol	H. sapiens	1363	H. sapiens	CPE	carboxypeptidase E	GO:0003214 cardiac left ventricle morphogenesis;GO:0003208 cardiac ventricle morphogenesis;GO:0007218 neuropeptide signaling pathway		Enzymes; Predicted intracellular proteins; Peptidases:Metallopeptidases; ENZYME proteins:Hydrolases	Centrosome (Approved); Additional: Nucleoplasm;Vesicles	Insulin human; Insulin pork	(M67)PID ARF6 TRAFFICKING PATHWAY	(M5907)HALLMARK ESTROGEN RESPONSE LATE; (M5953)HALLMARK KRAS SIGNALING UP	0	0	0	0	0	0	0	0	0	0	0	0	0	0	0	0	1	0	0	0
MGLL	11343	symbol	H. sapiens	11343	H. sapiens	MGLL	monoglyceride lipase	GO:2000124 regulation of endocannabinoid signaling pathway;GO:0071926 endocannabinoid signaling pathway;GO:0052651 monoacylglycerol catabolic process		Enzymes; Predicted intracellular proteins; ENZYME proteins:Hydrolases	Nucleoplasm (Enhanced)			(M5942)HALLMARK UV RESPONSE DN; (M5935)HALLMARK FATTY ACID METABOLISM; (M5905)HALLMARK ADIPOGENESIS	0	0	0	0	0	0	0	0	0	0	1	0	0	0	0	0	0	0	0	0
NAP1L3	4675	symbol	H. sapiens	4675	H. sapiens	NAP1L3	nucleosome assembly protein 1 like 3	GO:0006334 nucleosome assembly;GO:0034728 nucleosome organization;GO:0031497 chromatin assembly		Predicted intracellular proteins	Vesicles (Approved)				0	0	0	0	0	0	0	0	0	0	0	0	0	0	0	0	0	0	0	0
IGDCC4	57722	symbol	H. sapiens	57722	H. sapiens	IGDCC4	immunoglobulin superfamily DCC subclass member 4				Cytosol;Nucleoplasm (Approved)				0	0	0	0	0	0	0	0	0	0	0	0	0	0	0	0	0	0	0	0
RARRES2	5919	symbol	H. sapiens	5919	H. sapiens	RARRES2	retinoic acid receptor responder 2	GO:0061771 response to caloric restriction;GO:0019732 antifungal humoral response;GO:0061760 antifungal innate immune response		Predicted secreted proteins					0	0	0	1	0	1	0	1	1	1	1	0	0	1	0	0	0	0	1	0
EPDR1	54749	symbol	H. sapiens	54749	H. sapiens	EPDR1	ependymin related 1	GO:1990764 myofibroblast contraction;GO:0070252 actin-mediated cell contraction;GO:0030048 actin filament-based movement		Predicted intracellular proteins					0	0	0	0	0	0	0	0	0	0	0	0	0	0	0	0	0	0	0	0
RGS18	64407	symbol	H. sapiens	64407	H. sapiens	RGS18	regulator of G protein signaling 18	GO:0008277 regulation of G protein-coupled receptor signaling pathway;GO:0043547 positive regulation of GTPase activity;GO:0043087 regulation of GTPase activity		Predicted intracellular proteins	Golgi apparatus (Approved)				0	0	0	0	0	0	0	0	0	0	0	0	0	0	0	0	0	0	0	0
CSF2RB	1439	symbol	H. sapiens	1439	H. sapiens	CSF2RB	colony stimulating factor 2 receptor subunit beta	GO:0038043 interleukin-5-mediated signaling pathway;GO:0038156 interleukin-3-mediated signaling pathway;GO:0036015 response to interleukin-3		FDA approved drug targets:Biotech drugs; CD markers; Predicted intracellular proteins; Disease related genes	Golgi apparatus (Approved)	Sargramostim; NPI 32101; Resatorvid	(M135)PID IL5 PATHWAY; (M182)PID IL3 PATHWAY; (M22)PID GMCSF PATHWAY	(M5897)HALLMARK IL6 JAK STAT3 SIGNALING; (M5913)HALLMARK INTERFERON GAMMA RESPONSE	0	0	0	0	0	1	0	0	0	0	0	0	0	0	0	0	0	0	0	0
PRICKLE2	166336	symbol	H. sapiens	166336	H. sapiens	PRICKLE2	prickle planar cell polarity protein 2	GO:0060071 Wnt signaling pathway, planar cell polarity pathway;GO:0090175 regulation of establishment of planar polarity;GO:0001736 establishment of planar polarity		Predicted intracellular proteins; Disease related genes	Golgi apparatus (Approved); Additional: Vesicles				0	0	0	0	0	0	0	0	0	0	0	0	0	0	0	0	0	0	0	0
ANKRD29	147463	symbol	H. sapiens	147463	H. sapiens	ANKRD29	ankyrin repeat domain 29			Predicted intracellular proteins	Nuclear bodies;Nucleoplasm (Approved)				0	0	0	0	0	0	0	0	0	0	0	0	0	0	0	0	0	0	0	0
CCDC69	26112	symbol	H. sapiens	26112	H. sapiens	CCDC69	coiled-coil domain containing 69	GO:0051255 spindle midzone assembly;GO:0051225 spindle assembly;GO:0007051 spindle organization		Predicted intracellular proteins	Plasma membrane (Approved); Additional: Actin filaments;Golgi apparatus				0	0	0	0	0	0	0	0	0	0	0	0	0	0	0	0	0	0	0	0
EPB41L3	23136	symbol	H. sapiens	23136	H. sapiens	EPB41L3	erythrocyte membrane protein band 4.1 like 3	GO:0002175 protein localization to paranode region of axon;GO:0071205 protein localization to juxtaparanode region of axon;GO:0030913 paranodal junction assembly		Predicted intracellular proteins	Cell Junctions;Plasma membrane (Enhanced)			(M5953)HALLMARK KRAS SIGNALING UP	0	0	0	0	0	0	0	0	0	0	0	0	0	0	0	0	0	0	0	0
RGL1	23179	symbol	H. sapiens	23179	H. sapiens	RGL1	ral guanine nucleotide dissociation stimulator like 1	GO:0019216 regulation of lipid metabolic process;GO:0007264 small GTPase mediated signal transduction;GO:0006629 lipid metabolic process		Predicted intracellular proteins; RAS pathway related proteins	Golgi apparatus;Nucleoplasm;Vesicles (Approved)				0	0	0	0	0	0	0	0	0	0	0	0	0	0	0	0	0	0	0	0
MS4A6A	64231	symbol	H. sapiens	64231	H. sapiens	MS4A6A	membrane spanning 4-domains A6A			Predicted intracellular proteins	Vesicles (Approved)				0	0	0	0	0	0	0	0	0	0	0	0	0	0	0	0	0	0	0	0
CLDN11	5010	symbol	H. sapiens	5010	H. sapiens	CLDN11	claudin 11	GO:0016338 calcium-independent cell-cell adhesion via plasma membrane cell-adhesion molecules;GO:0070830 bicellular tight junction assembly;GO:0120192 tight junction assembly			Cell Junctions (Supported); Additional: Lipid droplets			(M5915)HALLMARK APICAL JUNCTION	0	0	0	0	0	0	0	0	0	0	0	0	0	0	0	0	0	0	0	0
PLPP3	8613	symbol	H. sapiens	8613	H. sapiens	PLPP3	phospholipid phosphatase 3	GO:0044328 canonical Wnt signaling pathway involved in positive regulation of endothelial cell migration;GO:0044329 canonical Wnt signaling pathway involved in positive regulation of cell-cell adhesion;GO:0044330 canonical Wnt signaling pathway involved in positive regulation of wound healing		Enzymes; ENZYME proteins:Hydrolases	Golgi apparatus (Supported)			(M5942)HALLMARK UV RESPONSE DN; (M5890)HALLMARK TNFA SIGNALING VIA NFKB	0	0	0	0	0	0	1	1	0	0	0	0	0	0	1	0	0	0	0	0
PECAM1	5175	symbol	H. sapiens	5175	H. sapiens	PECAM1	platelet and endothelial cell adhesion molecule 1	GO:0150107 positive regulation of protein localization to cell-cell junction;GO:0072011 glomerular endothelium development;GO:0150106 regulation of protein localization to cell-cell junction		Predicted intracellular proteins			(M53)PID INTEGRIN3 PATHWAY	(M5946)HALLMARK COAGULATION; (M5915)HALLMARK APICAL JUNCTION; (M5953)HALLMARK KRAS SIGNALING UP	1	1	0	0	0	0	1	1	0	0	0	0	0	0	0	1	0	0	0	1
LIFR	3977	symbol	H. sapiens	3977	H. sapiens	LIFR	LIF receptor subunit alpha	GO:0070120 ciliary neurotrophic factor-mediated signaling pathway;GO:0038165 oncostatin-M-mediated signaling pathway;GO:0048861 leukemia inhibitory factor signaling pathway		CD markers; Predicted intracellular proteins; Cancer-related genes:Mutational cancer driver genes; Disease related genes				(M5908)HALLMARK ANDROGEN RESPONSE; (M5905)HALLMARK ADIPOGENESIS	0	0	0	0	0	0	0	0	0	1	0	0	0	0	0	0	0	0	0	0
MICU3	286097	symbol	H. sapiens	286097	H. sapiens	MICU3	mitochondrial calcium uptake family member 3	GO:0036444 calcium import into the mitochondrion;GO:0006851 mitochondrial calcium ion transmembrane transport;GO:0051560 mitochondrial calcium ion homeostasis		Predicted intracellular proteins					0	0	0	0	0	0	0	0	0	0	0	0	0	0	0	0	0	0	0	0
NNMT	4837	symbol	H. sapiens	4837	H. sapiens	NNMT	nicotinamide N-methyltransferase	GO:0034356 NAD biosynthesis via nicotinamide riboside salvage pathway;GO:0009435 NAD biosynthetic process;GO:0019359 nicotinamide nucleotide biosynthetic process		Enzymes; FDA approved drug targets:Small molecule drugs; Predicted intracellular proteins; ENZYME proteins:Transferases	Golgi apparatus (Approved); Additional: Cytosol	Niacin		(M5930)HALLMARK EPITHELIAL MESENCHYMAL TRANSITION	0	0	0	0	0	0	0	0	0	0	0	0	0	0	0	0	0	0	0	0
LPAR1	1902	symbol	H. sapiens	1902	H. sapiens	LPAR1	lysophosphatidic acid receptor 1	GO:1904565 response to 1-oleoyl-sn-glycerol 3-phosphate;GO:1904566 cellular response to 1-oleoyl-sn-glycerol 3-phosphate;GO:0071673 positive regulation of smooth muscle cell chemotaxis		G-protein coupled receptors:Lysolipids receptors; G-protein coupled receptors:GPCRs excl olfactory receptors	Nuclear speckles (Approved); Additional: Plasma membrane		(M15)PID LYSOPHOSPHOLIPID PATHWAY	(M5942)HALLMARK UV RESPONSE DN; (M5932)HALLMARK INFLAMMATORY RESPONSE	0	0	0	0	1	0	0	1	1	0	1	0	0	0	0	0	0	0	1	0
PRRX1	5396	symbol	H. sapiens	5396	H. sapiens	PRRX1	paired related homeobox 1	GO:0100026 positive regulation of DNA repair by transcription from RNA polymerase II promoter;GO:0048664 neuron fate determination;GO:0042474 middle ear morphogenesis		Transcription factors:Helix-turn-helix domains; Predicted intracellular proteins; Cancer-related genes; Disease related genes	Nucleoplasm (Supported)			(M5930)HALLMARK EPITHELIAL MESENCHYMAL TRANSITION; (M5953)HALLMARK KRAS SIGNALING UP	0	1	0	0	0	0	0	0	0	0	0	0	0	0	0	0	0	0	0	0
RNASE6	6039	symbol	H. sapiens	6039	H. sapiens	RNASE6	ribonuclease A family member k6	GO:0019731 antibacterial humoral response;GO:0061844 antimicrobial humoral immune response mediated by antimicrobial peptide;GO:0050829 defense response to Gram-negative bacterium		Predicted secreted proteins					0	0	0	1	0	1	0	0	0	0	0	0	0	0	0	0	0	0	0	0
HOXD8	3234	symbol	H. sapiens	3234	H. sapiens	HOXD8	homeobox D8	GO:0007351 tripartite regional subdivision;GO:0008595 anterior/posterior axis specification, embryo;GO:0007350 blastoderm segmentation		Transcription factors:Helix-turn-helix domains; Predicted intracellular proteins					0	0	0	0	0	0	0	0	0	0	0	0	0	0	0	0	0	0	0	0
MAN1C1	57134	symbol	H. sapiens	57134	H. sapiens	MAN1C1	mannosidase alpha class 1C member 1	GO:1904381 Golgi apparatus mannose trimming;GO:0006491 N-glycan processing;GO:0036507 protein demannosylation		Enzymes; Predicted intracellular proteins; ENZYME proteins:Hydrolases	Nucleoplasm;Vesicles (Uncertain)				0	0	0	0	0	0	0	0	0	0	0	0	0	0	0	0	0	0	0	0
IL6	3569	symbol	H. sapiens	3569	H. sapiens	IL6	interleukin 6	GO:0002384 hepatic immune response;GO:2000676 positive regulation of type B pancreatic cell apoptotic process;GO:2000634 regulation of primary miRNA processing		Predicted intracellular proteins; Disease related genes; Cancer-related genes:Candidate cancer biomarkers; FDA approved drug targets:Biotech drugs; Candidate cardiovascular disease genes; Predicted secreted proteins	Vesicles (Approved)	Ginseng; YSIL6; VX-702; Atiprimod; CRx-139; Andrographolide; Tapinarof; Siltuximab; Polaprezinc; Foreskin fibroblast (neonatal); Foreskin keratinocyte (neonatal); Binimetinib; Dilmapimod	(M9174)ST STAT3 PATHWAY; (M36)PID IL27 PATHWAY; (M65)PID FRA PATHWAY	(M5897)HALLMARK IL6 JAK STAT3 SIGNALING; (M5941)HALLMARK UV RESPONSE UP; (M5902)HALLMARK APOPTOSIS	1	1	0	1	1	1	1	1	1	1	1	1	1	0	0	1	0	1	1	0
CD248	57124	symbol	H. sapiens	57124	H. sapiens	CD248	CD248 molecule	GO:0060033 anatomical structure regression;GO:0048535 lymph node development;GO:2000353 positive regulation of endothelial cell apoptotic process		CD markers	Plasma membrane (Approved); Additional: Nucleoplasm				0	0	0	0	1	0	0	0	0	0	0	0	0	0	0	0	0	0	0	0
C1R	715	symbol	H. sapiens	715	H. sapiens	C1R	complement C1r	GO:0031638 zymogen activation;GO:0030449 regulation of complement activation;GO:0002920 regulation of humoral immune response		Peptidases:Serine-type peptidases; Predicted intracellular proteins; ENZYME proteins:Hydrolases; Enzymes; Disease related genes; FDA approved drug targets:Biotech drugs; Predicted secreted proteins	Cytosol;Nucleoplasm (Uncertain)	Palivizumab; Daclizumab; Zinc; Human C1-esterase inhibitor; Conestat alfa; Zinc acetate; Zinc chloride; Zinc sulfate, unspecified form		(M5946)HALLMARK COAGULATION; (M5913)HALLMARK INTERFERON GAMMA RESPONSE; (M5921)HALLMARK COMPLEMENT	0	0	0	1	0	0	0	0	0	0	0	0	0	0	0	0	0	0	0	0
SPRY1	10252	symbol	H. sapiens	10252	H. sapiens	SPRY1	sprouty RTK signaling antagonist 1	GO:0060940 epithelial to mesenchymal transition involved in cardiac fibroblast development;GO:0051387 negative regulation of neurotrophin TRK receptor signaling pathway;GO:0060935 cardiac fibroblast cell differentiation		Predicted intracellular proteins; Cancer-related genes:Candidate cancer biomarkers	Cytosol;Golgi apparatus (Approved); Additional: Nucleoplasm				0	0	1	0	1	0	0	0	0	0	0	0	0	0	0	0	1	0	1	1
TM6SF1	53346	symbol	H. sapiens	53346	H. sapiens	TM6SF1	transmembrane 6 superfamily member 1			Transporters:Accessory Factors Involved in Transport; Predicted intracellular proteins					0	0	0	0	0	0	0	0	0	0	0	0	0	0	0	0	0	0	0	0
MEF2C	4208	symbol	H. sapiens	4208	H. sapiens	MEF2C	myocyte enhancer factor 2C	GO:0003172 sinoatrial valve development;GO:0003185 sinoatrial valve morphogenesis;GO:0007521 muscle cell fate determination		Transcription factors:alpha-Helices exposed by beta-structures; Predicted intracellular proteins; Disease related genes	Nucleoplasm;Vesicles (Supported)		(M30)PID HDAC CLASSII PATHWAY; (M270)PID MAPK TRK PATHWAY; (M229)PID P38 ALPHA BETA DOWNSTREAM PATHWAY	(M5909)HALLMARK MYOGENESIS	0	1	1	1	1	1	1	0	1	1	1	0	1	0	1	0	1	0	0	1
COX7A1	1346	symbol	H. sapiens	1346	H. sapiens	COX7A1	cytochrome c oxidase subunit 7A1	GO:0097250 mitochondrial respirasome assembly;GO:0002082 regulation of oxidative phosphorylation;GO:1903578 regulation of ATP metabolic process		Predicted intracellular proteins; Transporters:Primary Active Transporters		Cholic Acid; N-Formylmethionine		(M5909)HALLMARK MYOGENESIS	0	0	0	0	0	0	0	0	0	0	0	0	0	0	0	0	0	0	0	0
MT1M	4499	symbol	H. sapiens	4499	H. sapiens	MT1M	metallothionein 1M	GO:0010273 detoxification of copper ion;GO:1990169 stress response to copper ion;GO:0061687 detoxification of inorganic compound		Predicted intracellular proteins					0	0	0	0	0	0	0	0	0	0	0	0	0	0	0	0	0	0	0	0
TCF4	6925	symbol	H. sapiens	6925	H. sapiens	TCF4	transcription factor 4	GO:0045666 positive regulation of neuron differentiation;GO:0045664 regulation of neuron differentiation;GO:0065004 protein-DNA complex assembly		Predicted intracellular proteins; Transcription factors:Basic domains; Disease related genes	Cytosol;Nucleoplasm (Supported)		(M58)PID AR PATHWAY; (M223)PID BETA CATENIN NUC PATHWAY		0	0	0	0	0	0	0	0	0	0	0	0	0	0	0	0	0	0	0	0
PAMR1	25891	symbol	H. sapiens	25891	H. sapiens	PAMR1	peptidase domain containing associated with muscle regeneration 1			Enzymes; Peptidases:Serine-type peptidases; Predicted intracellular proteins; Predicted secreted proteins			(M3468)NABA ECM REGULATORS; (M5885)NABA MATRISOME ASSOCIATED; (M5889)NABA MATRISOME		0	0	0	0	0	0	0	0	0	0	0	1	0	0	0	0	0	0	0	0
STEAP1	26872	symbol	H. sapiens	26872	H. sapiens	STEAP1	STEAP family member 1	GO:0055072 iron ion homeostasis;GO:0055076 transition metal ion homeostasis;GO:0055065 metal ion homeostasis		Transporters:Transport Electron Carriers; Cancer-related genes:Candidate cancer biomarkers					0	0	0	0	0	0	0	0	0	0	0	0	0	0	0	0	0	0	0	0
EVI2B	2124	symbol	H. sapiens	2124	H. sapiens	EVI2B	ecotropic viral integration site 2B	GO:0045660 positive regulation of neutrophil differentiation;GO:0045658 regulation of neutrophil differentiation;GO:0030854 positive regulation of granulocyte differentiation		CD markers	Nucleoplasm (Approved); Additional: Focal adhesion sites;Plasma membrane				0	0	0	0	0	0	1	0	0	0	0	0	0	0	0	0	0	0	0	0
CLEC2B	9976	symbol	H. sapiens	9976	H. sapiens	CLEC2B	C-type lectin domain family 2 member B	GO:0050776 regulation of immune response;GO:0002682 regulation of immune system process;GO:0006955 immune response		Predicted intracellular proteins			(M5880)NABA ECM AFFILIATED; (M5885)NABA MATRISOME ASSOCIATED; (M5889)NABA MATRISOME		0	0	0	0	0	0	0	0	0	0	0	1	0	0	0	0	0	0	0	0
ABCA6	23460	symbol	H. sapiens	23460	H. sapiens	ABCA6	ATP binding cassette subfamily A member 6	GO:0006869 lipid transport;GO:0010876 lipid localization;GO:0055085 transmembrane transport		Predicted intracellular proteins; Transporters:Primary Active Transporters	Nucleoplasm (Enhanced)			(M5948)HALLMARK BILE ACID METABOLISM	0	0	0	0	0	0	0	0	0	0	0	0	0	0	0	0	0	0	0	0
C1QA	712	symbol	H. sapiens	712	H. sapiens	C1QA	complement C1q A chain	GO:0150064 vertebrate eye-specific patterning;GO:0150062 complement-mediated synapse pruning;GO:0098883 synapse pruning		Disease related genes; Predicted secreted proteins		Cetuximab; Etanercept; Palivizumab; Daclizumab; Bevacizumab	(M5880)NABA ECM AFFILIATED; (M5885)NABA MATRISOME ASSOCIATED; (M5889)NABA MATRISOME	(M5946)HALLMARK COAGULATION; (M5921)HALLMARK COMPLEMENT	0	0	0	1	1	0	0	0	0	0	0	1	0	0	0	0	0	0	0	0
FBLN5	10516	symbol	H. sapiens	10516	H. sapiens	FBLN5	fibulin 5	GO:0048251 elastic fiber assembly;GO:2000121 regulation of removal of superoxide radicals;GO:0019430 removal of superoxide radicals		Disease related genes; Predicted secreted proteins	Plasma membrane (Supported)		(M3008)NABA ECM GLYCOPROTEINS; (M5884)NABA CORE MATRISOME; (M5889)NABA MATRISOME	(M5942)HALLMARK UV RESPONSE DN; (M5930)HALLMARK EPITHELIAL MESENCHYMAL TRANSITION	1	0	0	0	0	0	0	0	0	0	0	0	0	0	0	0	0	0	0	0
NEXN	91624	symbol	H. sapiens	91624	H. sapiens	NEXN	nexilin F-actin binding protein	GO:0070593 dendrite self-avoidance;GO:0008038 neuron recognition;GO:0007156 homophilic cell adhesion via plasma membrane adhesion molecules		Predicted intracellular proteins; Disease related genes	Actin filaments;Plasma membrane (Supported)			(M5915)HALLMARK APICAL JUNCTION	0	0	0	0	0	0	0	1	0	0	0	0	0	0	0	0	0	0	0	0
PEAR1	375033	symbol	H. sapiens	375033	H. sapiens	PEAR1	platelet endothelial aggregation receptor 1	GO:0043654 recognition of apoptotic cell;GO:0043277 apoptotic cell clearance;GO:0070527 platelet aggregation		Predicted intracellular proteins	Cell Junctions;Nucleoplasm (Approved); Additional: Centrosome				0	0	0	0	0	0	0	0	0	0	0	0	0	0	0	0	0	0	0	0
PCOLCE	5118	symbol	H. sapiens	5118	H. sapiens	PCOLCE	procollagen C-endopeptidase enhancer	GO:0010952 positive regulation of peptidase activity;GO:0045862 positive regulation of proteolysis;GO:0052547 regulation of peptidase activity		Predicted secreted proteins	Golgi apparatus;Vesicles (Approved)		(M3008)NABA ECM GLYCOPROTEINS; (M5884)NABA CORE MATRISOME; (M5889)NABA MATRISOME	(M5930)HALLMARK EPITHELIAL MESENCHYMAL TRANSITION	1	0	0	0	0	0	0	0	0	0	0	0	0	0	0	0	0	0	0	0
HCAR3	8843	symbol	H. sapiens	8843	H. sapiens	HCAR3	hydroxycarboxylic acid receptor 3	GO:0007186 G protein-coupled receptor signaling pathway;GO:0007165 signal transduction;GO:0023052 signaling		G-protein coupled receptors:GPCRs excl olfactory receptors; FDA approved drug targets:Small molecule drugs	Cell Junctions (Approved)	Niacin; Inositol nicotinate			0	0	0	0	0	0	0	0	0	0	0	0	0	0	0	0	0	0	0	0
PDGFD	80310	symbol	H. sapiens	80310	H. sapiens	PDGFD	platelet derived growth factor D	GO:2000439 positive regulation of monocyte extravasation;GO:2000437 regulation of monocyte extravasation;GO:0071673 positive regulation of smooth muscle cell chemotaxis		Predicted intracellular proteins; RAS pathway related proteins; Predicted secreted proteins	Golgi apparatus;Vesicles (Approved)	CR002; Tandutinib	(M174)PID UPA UPAR PATHWAY; (M5883)NABA SECRETED FACTORS; (M5885)NABA MATRISOME ASSOCIATED		0	1	1	0	0	0	0	1	0	1	1	1	0	0	0	0	0	0	1	1
SELE	6401	symbol	H. sapiens	6401	H. sapiens	SELE	selectin E	GO:1903238 positive regulation of leukocyte tethering or rolling;GO:1903236 regulation of leukocyte tethering or rolling;GO:0002523 leukocyte migration involved in inflammatory response		CD markers; Predicted intracellular proteins; Candidate cardiovascular disease genes; Cancer-related genes:Candidate cancer biomarkers		Carvedilol; N-acetyl-alpha-neuraminic acid; Endostatin	(M99)PID TXA2PATHWAY; (M166)PID ATF2 PATHWAY; (M115)PID REG GR PATHWAY	(M5932)HALLMARK INFLAMMATORY RESPONSE	0	0	0	1	0	1	1	1	0	0	1	0	0	0	0	0	0	0	0	0
GLT8D2	83468	symbol	H. sapiens	83468	H. sapiens	GLT8D2	glycosyltransferase 8 domain containing 2			Predicted intracellular proteins	Golgi apparatus;Vesicles (Approved)				0	0	0	0	0	0	0	0	0	0	0	0	0	0	0	0	0	0	0	0
AADAC	13	symbol	H. sapiens	13	H. sapiens	AADAC	arylacetamide deacetylase	GO:0010898 positive regulation of triglyceride catabolic process;GO:0010896 regulation of triglyceride catabolic process;GO:0090208 positive regulation of triglyceride metabolic process		Enzymes; Predicted intracellular proteins; ENZYME proteins:Hydrolases					0	0	0	0	0	0	0	0	0	0	0	0	0	0	0	0	0	0	0	0
KCNJ8	3764	symbol	H. sapiens	3764	H. sapiens	KCNJ8	potassium inwardly rectifying channel subfamily J member 8	GO:0098915 membrane repolarization during ventricular cardiac muscle cell action potential;GO:0086013 membrane repolarization during cardiac muscle cell action potential;GO:0099625 ventricular cardiac muscle cell membrane repolarization		Transporters:Transporter channels and pores; FDA approved drug targets:Small molecule drugs; Voltage-gated ion channels:Inwardly Rectifying Potassium Channels; Disease related genes		Phenformin; Levosimendan; Thiamylal; Gliquidone; Glisoxepide		(M5944)HALLMARK ANGIOGENESIS	0	0	0	0	0	1	0	0	0	0	0	0	0	1	0	0	1	0	0	1
FILIP1L	11259	symbol	H. sapiens	11259	H. sapiens	FILIP1L	filamin A interacting protein 1 like			Predicted intracellular proteins	Plasma membrane (Approved)				0	0	0	0	0	0	0	0	0	0	0	0	0	0	0	0	0	0	0	0
NID2	22795	symbol	H. sapiens	22795	H. sapiens	NID2	nidogen 2	GO:0071711 basement membrane organization;GO:0007160 cell-matrix adhesion;GO:0031589 cell-substrate adhesion		Predicted intracellular proteins; Predicted secreted proteins	Plasma membrane (Enhanced)		(M5887)NABA BASEMENT MEMBRANES; (M3008)NABA ECM GLYCOPROTEINS; (M5884)NABA CORE MATRISOME	(M5930)HALLMARK EPITHELIAL MESENCHYMAL TRANSITION	1	0	0	0	0	0	0	0	0	0	0	0	0	0	0	0	0	0	0	0
THSD7A	221981	symbol	H. sapiens	221981	H. sapiens	THSD7A	thrombospondin type 1 domain containing 7A	GO:0031532 actin cytoskeleton reorganization;GO:0001525 angiogenesis;GO:0048514 blood vessel morphogenesis		Predicted secreted proteins					0	1	0	0	0	0	0	0	0	0	0	0	0	0	0	0	0	0	0	0
FCN1	2219	symbol	H. sapiens	2219	H. sapiens	FCN1	ficolin 1	GO:0002752 cell surface pattern recognition receptor signaling pathway;GO:0043654 recognition of apoptotic cell;GO:0001867 complement activation, lectin pathway		Predicted secreted proteins			(M5880)NABA ECM AFFILIATED; (M5885)NABA MATRISOME ASSOCIATED; (M5889)NABA MATRISOME	(M5921)HALLMARK COMPLEMENT	0	0	0	1	0	0	0	0	0	0	1	1	0	0	0	0	0	1	0	0
LUM	4060	symbol	H. sapiens	4060	H. sapiens	LUM	lumican	GO:0032914 positive regulation of transforming growth factor beta1 production;GO:0042340 keratan sulfate catabolic process;GO:0032908 regulation of transforming growth factor beta1 production		Cancer-related genes:Mutational cancer driver genes; Predicted secreted proteins		Copper	(M5882)NABA PROTEOGLYCANS; (M5884)NABA CORE MATRISOME; (M5889)NABA MATRISOME	(M5944)HALLMARK ANGIOGENESIS; (M5902)HALLMARK APOPTOSIS; (M5930)HALLMARK EPITHELIAL MESENCHYMAL TRANSITION	1	0	1	0	0	0	0	0	0	0	0	0	0	0	0	0	0	1	0	0
EMP3	2014	symbol	H. sapiens	2014	H. sapiens	EMP3	epithelial membrane protein 3	GO:0032060 bleb assembly;GO:0120031 plasma membrane bounded cell projection assembly;GO:0030031 cell projection assembly		Predicted intracellular proteins	Plasma membrane;Vesicles (Approved)			(M5930)HALLMARK EPITHELIAL MESENCHYMAL TRANSITION; (M5932)HALLMARK INFLAMMATORY RESPONSE	0	0	0	0	0	0	0	0	0	0	0	0	0	0	0	0	0	0	0	0
ANGPTL2	23452	symbol	H. sapiens	23452	H. sapiens	ANGPTL2	angiopoietin like 2	GO:0001525 angiogenesis;GO:0048514 blood vessel morphogenesis;GO:0001568 blood vessel development		Predicted intracellular proteins; Predicted secreted proteins	Golgi apparatus (Approved)		(M16801)SIG REGULATION OF THE ACTIN CYTOSKELETON BY RHO GTPASES; (M5193)SIG CHEMOTAXIS; (M3270)ST INTEGRIN SIGNALING PATHWAY		0	1	0	0	0	0	0	0	0	0	0	1	0	0	0	0	0	0	0	0
FCGR2B	2213	symbol	H. sapiens	2213	H. sapiens	FCGR2B	Fc fragment of IgG receptor IIb	GO:0001811 negative regulation of type I hypersensitivity;GO:0001797 negative regulation of type IIa hypersensitivity;GO:0001814 negative regulation of antibody-dependent cellular cytotoxicity		FDA approved drug targets:Biotech drugs; CD markers; Cancer-related genes; Disease related genes		Etanercept; Human immunoglobulin G; Abciximab; Tositumomab; Alemtuzumab; Antithymocyte immunoglobulin (rabbit); Palivizumab; Daclizumab; Bevacizumab; Sarilumab	(M7)PID FCER1 PATHWAY; (M10)PID BCR 5PATHWAY	(M5950)HALLMARK ALLOGRAFT REJECTION	0	0	0	1	1	1	1	0	0	1	1	0	0	0	0	0	0	1	1	0
HOXA5	3202	symbol	H. sapiens	3202	H. sapiens	HOXA5	homeobox A5	GO:0060764 cell-cell signaling involved in mammary gland development;GO:0060480 lung goblet cell differentiation;GO:0060481 lobar bronchus epithelium development		Transcription factors:Helix-turn-helix domains; Predicted intracellular proteins; Cancer-related genes:Candidate cancer biomarkers					0	1	0	0	1	0	1	0	0	0	0	0	1	0	0	0	0	0	0	0
MAOA	4128	symbol	H. sapiens	4128	H. sapiens	MAOA	monoamine oxidase A	GO:0042420 dopamine catabolic process;GO:0042135 neurotransmitter catabolic process;GO:0019614 catechol-containing compound catabolic process		Enzymes; FDA approved drug targets:Small molecule drugs; ENZYME proteins:Oxidoreductases; Disease related genes	Mitochondria (Enhanced); Additional: Cytosol	Amphetamine; Phentermine; Procaine; Tranylcypromine; Phenelzine; Minaprine; Zonisamide; Selegiline; Procarbazine; Moclobemide; Isocarboxazid; Ephedra sinica root; MMDA; 4-Methoxyamphetamine; Metamfetamine; Pargyline; Flavin adenine dinucleotide; Clorgiline; Nialamide; Nomifensine; Zimelidine; Posizolid; CX157; Decyl(dimethyl)phosphine oxide; Harmine; Pirlindole; Toloxatone; Brofaromine; Flortauci…		(M5935)HALLMARK FATTY ACID METABOLISM; (M5941)HALLMARK UV RESPONSE UP; (M5934)HALLMARK XENOBIOTIC METABOLISM	0	0	0	0	0	0	0	0	0	0	0	0	0	0	0	0	0	0	0	0
CCDC3	83643	symbol	H. sapiens	83643	H. sapiens	CCDC3	coiled-coil domain containing 3	GO:0010804 negative regulation of tumor necrosis factor-mediated signaling pathway;GO:0051055 negative regulation of lipid biosynthetic process;GO:0010803 regulation of tumor necrosis factor-mediated signaling pathway		Predicted intracellular proteins; Predicted secreted proteins	Nucleoplasm (Approved); Additional: Cytosol				0	0	0	0	0	0	0	0	0	0	0	0	0	0	0	0	0	0	0	0
LIMA1	51474	symbol	H. sapiens	51474	H. sapiens	LIMA1	LIM domain and actin binding 1	GO:0030299 intestinal cholesterol absorption;GO:0098856 intestinal lipid absorption;GO:0044241 lipid digestion		Predicted intracellular proteins	Actin filaments;Plasma membrane (Enhanced); Additional: Cytosol;Focal adhesion sites		(M232)PID ECADHERIN STABILIZATION PATHWAY	(M5915)HALLMARK APICAL JUNCTION	0	0	0	0	0	0	0	0	0	0	0	0	0	0	0	0	0	0	0	0
CPED1	79974	symbol	H. sapiens	79974	H. sapiens	CPED1	cadherin like and PC-esterase domain containing 1			Predicted intracellular proteins	Nucleoplasm (Approved)				0	0	0	0	0	0	0	0	0	0	0	0	0	0	0	0	0	0	0	0
HLA-DPA1	3113	symbol	H. sapiens	3113	H. sapiens	HLA-DPA1	major histocompatibility complex, class II, DP alpha 1	GO:0032729 positive regulation of interferon-gamma production;GO:0060333 interferon-gamma-mediated signaling pathway;GO:0019886 antigen processing and presentation of exogenous peptide antigen via MHC class II		Predicted intracellular proteins	Vesicles (Supported)				0	0	0	1	0	0	1	0	0	0	0	0	0	0	0	0	0	1	0	0
CCDC178	374864	symbol	H. sapiens	374864	H. sapiens	CCDC178	coiled-coil domain containing 178			Predicted intracellular proteins					0	0	0	0	0	0	0	0	0	0	0	0	0	0	0	0	0	0	0	0
TMEM140	55281	symbol	H. sapiens	55281	H. sapiens	TMEM140	transmembrane protein 140							(M5911)HALLMARK INTERFERON ALPHA RESPONSE	0	0	0	0	0	0	0	0	0	0	0	0	0	0	0	0	0	0	0	0
ZBTB16	7704	symbol	H. sapiens	7704	H. sapiens	ZBTB16	zinc finger and BTB domain containing 16	GO:0042078 germ-line stem cell division;GO:0048133 male germ-line stem cell asymmetric division;GO:0098722 asymmetric stem cell division		Disease related genes; Predicted intracellular proteins; Transcription factors:Zinc-coordinating DNA-binding domains; Cancer-related genes:Candidate cancer biomarkers				(M5939)HALLMARK P53 PATHWAY; (M5956)HALLMARK KRAS SIGNALING DN	0	0	0	0	1	0	1	0	0	0	0	0	0	0	0	0	0	0	0	1
IL10RA	3587	symbol	H. sapiens	3587	H. sapiens	IL10RA	interleukin 10 receptor subunit alpha	GO:0070086 ubiquitin-dependent endocytosis;GO:0046427 positive regulation of receptor signaling pathway via JAK-STAT;GO:1904894 positive regulation of receptor signaling pathway via STAT		CD markers; Disease related genes	Plasma membrane (Supported); Additional: Cytosol			(M5947)HALLMARK IL2 STAT5 SIGNALING; (M5913)HALLMARK INTERFERON GAMMA RESPONSE; (M5932)HALLMARK INFLAMMATORY RESPONSE	0	0	0	0	0	1	0	0	0	0	0	0	0	0	0	0	0	0	0	0
LINC01140	339524	symbol	H. sapiens	339524	H. sapiens	LINC01140	long intergenic non-protein coding RNA 1140								0	0	0	0	0	0	0	0	0	0	0	0	0	0	0	0	0	0	0	0
PTPRC	5788	symbol	H. sapiens	5788	H. sapiens	PTPRC	protein tyrosine phosphatase receptor type C	GO:1904155 DN2 thymocyte differentiation;GO:0044855 plasma membrane raft distribution;GO:0044856 plasma membrane raft localization		Predicted intracellular proteins; Cancer-related genes	Nucleoplasm;Vesicles (Uncertain)		(M1315)SIG PIP3 SIGNALING IN B LYMPHOCYTES; (M9526)ST T CELL SIGNAL TRANSDUCTION; (M8626)SIG BCR SIGNALING PATHWAY	(M5915)HALLMARK APICAL JUNCTION; (M5950)HALLMARK ALLOGRAFT REJECTION	0	0	0	1	1	0	1	1	0	0	1	0	0	0	0	0	0	1	1	0
MS4A4A	51338	symbol	H. sapiens	51338	H. sapiens	MS4A4A	membrane spanning 4-domains A4A								0	0	0	0	0	0	0	0	0	0	0	0	0	0	0	0	0	0	0	0
GPR183	1880	symbol	H. sapiens	1880	H. sapiens	GPR183	G protein-coupled receptor 183	GO:0036145 dendritic cell homeostasis;GO:0035700 astrocyte chemotaxis;GO:2000458 regulation of astrocyte chemotaxis		G-protein coupled receptors:GPCRs excl olfactory receptors	Nuclear membrane;Vesicles (Approved)			(M5890)HALLMARK TNFA SIGNALING VIA NFKB; (M5932)HALLMARK INFLAMMATORY RESPONSE	0	0	0	1	0	0	1	1	0	0	0	0	0	0	0	0	0	0	1	0
PRG4	10216	symbol	H. sapiens	10216	H. sapiens	PRG4	proteoglycan 4	GO:0006897 endocytosis;GO:0016192 vesicle-mediated transport;GO:0006955 immune response		Disease related genes; Predicted secreted proteins			(M5882)NABA PROTEOGLYCANS; (M5884)NABA CORE MATRISOME; (M5889)NABA MATRISOME		1	0	0	0	0	0	0	0	0	0	0	0	0	0	0	0	0	0	0	0
HTRA1	5654	symbol	H. sapiens	5654	H. sapiens	HTRA1	HtrA serine peptidase 1	GO:0060718 chorionic trophoblast cell differentiation;GO:0060717 chorion development;GO:0097187 dentinogenesis		Peptidases:Serine-type peptidases; Predicted intracellular proteins; Potential drug targets; Enzymes; Disease related genes; Predicted secreted proteins	Plasma membrane (Supported)		(M3468)NABA ECM REGULATORS; (M5885)NABA MATRISOME ASSOCIATED; (M5889)NABA MATRISOME	(M5946)HALLMARK COAGULATION; (M5930)HALLMARK EPITHELIAL MESENCHYMAL TRANSITION	1	0	1	1	0	0	0	0	0	0	1	1	1	0	0	0	0	0	0	0
TMEM119	338773	symbol	H. sapiens	338773	H. sapiens	TMEM119	transmembrane protein 119	GO:1903012 positive regulation of bone development;GO:1903010 regulation of bone development;GO:0033690 positive regulation of osteoblast proliferation		Predicted intracellular proteins					0	0	0	0	0	0	0	0	0	0	0	0	0	0	0	1	0	0	0	0
HSD11B1	3290	symbol	H. sapiens	3290	H. sapiens	HSD11B1	hydroxysteroid 11-beta dehydrogenase 1	GO:0006704 glucocorticoid biosynthetic process;GO:0008211 glucocorticoid metabolic process;GO:0006706 steroid catabolic process		Predicted intracellular proteins; Potential drug targets; Enzymes; Disease related genes; ENZYME proteins:Oxidoreductases		NADH; Carbenoxolone; Nicotinamide adenine dinucleotide phosphate; 2-(N-morpholino)ethanesulfonic acid; Corticosterone; INCB13739; (3,3-dimethylpiperidin-1-yl)(6-(3-fluoro-4-methylphenyl)pyridin-2-yl)methanone; (5S)-2-{[(1S)-1-(4-Fluorophenyl)ethyl]amino}-5-(2-hydroxy-2-propanyl)-5-methyl-1,3-thiazol-4(5H)-one; (2R)-1-[(4-tert-butylphenyl)sulfonyl]-2-methyl-4-(4-nitrophenyl)piperazine; 2-(6-{[(3-c…		(M5934)HALLMARK XENOBIOTIC METABOLISM; (M5953)HALLMARK KRAS SIGNALING UP	0	0	0	0	0	0	0	0	0	0	0	0	0	0	0	0	0	0	0	0
LRRC32	2615	symbol	H. sapiens	2615	H. sapiens	LRRC32	leucine rich repeat containing 32	GO:0036366 transforming growth factor beta3 activation;GO:1901398 regulation of transforming growth factor beta3 activation;GO:0032907 transforming growth factor beta3 production		Predicted intracellular proteins	Nucleoplasm (Enhanced)				0	0	1	0	1	0	1	0	0	0	0	0	0	0	0	0	0	1	0	0
RASD1	51655	symbol	H. sapiens	51655	H. sapiens	RASD1	ras related dexamethasone induced 1	GO:0007263 nitric oxide mediated signal transduction;GO:0019932 second-messenger-mediated signaling;GO:0045892 negative regulation of transcription, DNA-templated		Predicted intracellular proteins	Nucleoplasm (Approved); Additional: Plasma membrane				0	0	0	0	0	0	0	0	0	0	0	0	0	0	0	0	0	0	0	0
TSHZ2	128553	symbol	H. sapiens	128553	H. sapiens	TSHZ2	teashirt zinc finger homeobox 2	GO:0006357 regulation of transcription by RNA polymerase II;GO:0006366 transcription by RNA polymerase II;GO:0006355 regulation of transcription, DNA-templated		Transcription factors:Helix-turn-helix domains; Predicted intracellular proteins	Golgi apparatus (Approved); Additional: Nucleoplasm				0	0	0	0	0	0	0	0	0	0	0	0	0	0	0	0	0	0	0	0
PRSS23	11098	symbol	H. sapiens	11098	H. sapiens	PRSS23	serine protease 23	GO:0043687 post-translational protein modification;GO:0006508 proteolysis;GO:0006464 cellular protein modification process		Enzymes; Peptidases:Serine-type peptidases; Predicted intracellular proteins; Predicted secreted proteins				(M5946)HALLMARK COAGULATION; (M5906)HALLMARK ESTROGEN RESPONSE EARLY; (M5907)HALLMARK ESTROGEN RESPONSE LATE	0	0	0	0	0	0	0	0	0	0	0	0	0	0	0	0	0	0	0	0
HCLS1	3059	symbol	H. sapiens	3059	H. sapiens	HCLS1	hematopoietic cell-specific Lyn substrate 1	GO:0030854 positive regulation of granulocyte differentiation;GO:0045651 positive regulation of macrophage differentiation;GO:0030852 regulation of granulocyte differentiation		Predicted intracellular proteins	Cytosol;Plasma membrane (Supported)		(M7)PID FCER1 PATHWAY	(M5898)HALLMARK DNA REPAIR; (M5950)HALLMARK ALLOGRAFT REJECTION	0	0	0	0	0	0	1	0	0	0	0	0	0	0	0	0	0	0	0	0
ID3	3399	symbol	H. sapiens	3399	H. sapiens	ID3	inhibitor of DNA binding 3, HLH protein	GO:0072750 cellular response to leptomycin B;GO:1901344 response to leptomycin B;GO:0030903 notochord development		Predicted intracellular proteins; Transcription factors:Basic domains; Cancer-related genes:Candidate cancer biomarkers	Nucleoplasm (Supported)			(M5896)HALLMARK TGF BETA SIGNALING	0	0	0	0	1	0	0	0	1	1	0	0	0	0	0	0	1	0	0	1
TMEM132C	92293	symbol	H. sapiens	92293	H. sapiens	TMEM132C	transmembrane protein 132C				Centrosome;Cytosol (Approved)				0	0	0	0	0	0	0	0	0	0	0	0	0	0	0	0	0	0	0	0
HAS1	3036	symbol	H. sapiens	3036	H. sapiens	HAS1	hyaluronan synthase 1	GO:0045226 extracellular polysaccharide biosynthetic process;GO:0046379 extracellular polysaccharide metabolic process;GO:0010764 negative regulation of fibroblast migration		Enzymes; Predicted intracellular proteins; ENZYME proteins:Transferases; Transporters	Plasma membrane (Supported); Additional: Nucleoplasm			(M5891)HALLMARK HYPOXIA	1	0	1	0	0	0	0	0	0	0	0	0	0	0	1	0	0	0	0	0
IL6ST	3572	symbol	H. sapiens	3572	H. sapiens	IL6ST	interleukin 6 cytokine family signal transducer	GO:0038154 interleukin-11-mediated signaling pathway;GO:0070120 ciliary neurotrophic factor-mediated signaling pathway;GO:0038165 oncostatin-M-mediated signaling pathway		CD markers; Candidate cardiovascular disease genes; Cancer-related genes:Candidate cancer biomarkers; Predicted secreted proteins	Plasma membrane (Supported); Additional: Golgi apparatus		(M36)PID IL27 PATHWAY; (M183)PID IL6 7 PATHWAY; (M100)PID SHP2 PATHWAY	(M5897)HALLMARK IL6 JAK STAT3 SIGNALING; (M5941)HALLMARK UV RESPONSE UP; (M5890)HALLMARK TNFA SIGNALING VIA NFKB	0	0	0	1	0	0	1	0	0	1	1	0	0	0	0	0	0	1	0	0
HLA-DMA	3108	symbol	H. sapiens	3108	H. sapiens	HLA-DMA	major histocompatibility complex, class II, DM alpha	GO:0002399 MHC class II protein complex assembly;GO:0002503 peptide antigen assembly with MHC class II protein complex;GO:0002501 peptide antigen assembly with MHC protein complex		Predicted intracellular proteins	Vesicles (Approved)			(M5913)HALLMARK INTERFERON GAMMA RESPONSE; (M5950)HALLMARK ALLOGRAFT REJECTION	0	0	0	1	0	0	0	0	0	0	0	0	0	0	0	0	0	0	0	0
EMP1	2012	symbol	H. sapiens	2012	H. sapiens	EMP1	epithelial membrane protein 1	GO:0032060 bleb assembly;GO:0008544 epidermis development;GO:0120031 plasma membrane bounded cell projection assembly		Predicted intracellular proteins	Nucleoplasm (Approved)			(M5902)HALLMARK APOPTOSIS; (M5947)HALLMARK IL2 STAT5 SIGNALING; (M5953)HALLMARK KRAS SIGNALING UP	0	0	0	0	0	0	0	0	0	0	0	0	0	0	0	0	0	0	0	0
TWIST1	7291	symbol	H. sapiens	7291	H. sapiens	TWIST1	twist family bHLH transcription factor 1	GO:0140049 regulation of endocardial cushion to mesenchymal transition;GO:0140051 positive regulation of endocardial cushion to mesenchymal transition;GO:2000800 regulation of endocardial cushion to mesenchymal transition involved in heart valve formation		Disease related genes; Predicted intracellular proteins; Transcription factors:Basic domains; Cancer-related genes:Candidate cancer biomarkers			(M44)PID HIF2PATHWAY; (M288)PID HES HEY PATHWAY		0	1	1	0	0	0	0	1	0	1	0	0	1	0	1	0	1	1	0	0
MS4A7	58475	symbol	H. sapiens	58475	H. sapiens	MS4A7	membrane spanning 4-domains A7			Predicted intracellular proteins					0	0	0	0	0	0	0	0	0	0	0	0	0	0	0	0	0	0	0	0
RCAN2	10231	symbol	H. sapiens	10231	H. sapiens	RCAN2	regulator of calcineurin 2	GO:0043666 regulation of phosphoprotein phosphatase activity;GO:0035304 regulation of protein dephosphorylation;GO:0010921 regulation of phosphatase activity		Predicted intracellular proteins	Mitochondria (Approved); Additional: Nucleoplasm		(M235)PID TCR CALCIUM PATHWAY; (M113)PID NFAT 3PATHWAY		0	0	0	0	0	0	0	0	0	0	0	0	0	0	0	0	0	0	0	0
TMTC1	83857	symbol	H. sapiens	83857	H. sapiens	TMTC1	transmembrane O-mannosyltransferase targeting cadherins 1	GO:0035269 protein O-linked mannosylation;GO:0035268 protein mannosylation;GO:0097502 mannosylation			Cytosol;Nucleoplasm (Approved)				0	0	0	0	0	0	0	0	0	0	0	0	0	0	0	0	0	0	0	0
MEST	4232	symbol	H. sapiens	4232	H. sapiens	MEST	mesoderm specific transcript	GO:0010883 regulation of lipid storage;GO:0019915 lipid storage;GO:0007498 mesoderm development		Predicted intracellular proteins	Cytosol;Golgi apparatus (Approved)			(M5907)HALLMARK ESTROGEN RESPONSE LATE; (M5930)HALLMARK EPITHELIAL MESENCHYMAL TRANSITION	0	0	0	0	0	0	0	0	0	0	0	0	0	0	0	0	0	0	0	0
CHL1	10752	symbol	H. sapiens	10752	H. sapiens	CHL1	cell adhesion molecule L1 like	GO:0031103 axon regeneration;GO:0031102 neuron projection regeneration;GO:0048678 response to axon injury		Predicted intracellular proteins					0	0	0	0	0	0	0	1	0	0	0	0	0	0	0	0	0	0	0	0
MAN1A1	4121	symbol	H. sapiens	4121	H. sapiens	MAN1A1	mannosidase alpha class 1A member 1	GO:1904381 Golgi apparatus mannose trimming;GO:0035977 protein deglycosylation involved in glycoprotein catabolic process;GO:0097466 ubiquitin-dependent glycoprotein ERAD pathway		Enzymes; ENZYME proteins:Hydrolases	Golgi apparatus (Supported)			(M5934)HALLMARK XENOBIOTIC METABOLISM	0	0	0	0	0	0	0	0	0	0	0	0	0	0	0	0	0	0	0	0
NR3C1	2908	symbol	H. sapiens	2908	H. sapiens	NR3C1	nuclear receptor subfamily 3 group C member 1	GO:0043402 glucocorticoid mediated signaling pathway;GO:0042921 glucocorticoid receptor signaling pathway;GO:0031958 corticosteroid receptor signaling pathway		Predicted intracellular proteins; FDA approved drug targets:Small molecule drugs; Nuclear receptors; Disease related genes; Transcription factors:Zinc-coordinating DNA-binding domains	Cytosol;Nucleoplasm (Supported); Additional: Mitochondria	Flunisolide; Diflorasone; Alclometasone; Medrysone; Amcinonide; Fluorometholone; Megestrol acetate; Levonorgestrel; Beclomethasone dipropionate; Progesterone; Spironolactone; Betamethasone; Desoximetasone; Fluticasone propionate; Fluocinolone acetonide; Ulobetasol; Triamcinolone; Prednisone; Flumethasone; Fludrocortisone; Norethisterone; Hydrocortisone; Mometasone; Hydrocortamate; Mifepristone; C…	(M30)PID HDAC CLASSII PATHWAY; (M106)PID HNF3B PATHWAY; (M151)PID AR TF PATHWAY	(M5942)HALLMARK UV RESPONSE DN; (M5891)HALLMARK HYPOXIA; (M5945)HALLMARK HEME METABOLISM	0	0	1	0	0	0	0	0	1	1	0	0	0	0	0	0	0	0	0	0
GYG2	8908	symbol	H. sapiens	8908	H. sapiens	GYG2	glycogenin 2	GO:0005978 glycogen biosynthetic process;GO:0009250 glucan biosynthetic process;GO:0033692 cellular polysaccharide biosynthetic process		Enzymes; Predicted intracellular proteins; ENZYME proteins:Transferases	Cytosol;Nucleoli (Approved); Additional: Nucleoplasm				0	0	0	0	0	0	0	0	0	0	0	0	0	0	0	0	0	0	0	0
C1orf162	128346	symbol	H. sapiens	128346	H. sapiens	C1orf162	chromosome 1 open reading frame 162				Golgi apparatus;Nucleoplasm (Approved)				0	0	0	0	0	0	0	0	0	0	0	0	0	0	0	0	0	0	0	0
TXNIP	10628	symbol	H. sapiens	10628	H. sapiens	TXNIP	thioredoxin interacting protein	GO:0071228 cellular response to tumor cell;GO:0051782 negative regulation of cell division;GO:0002347 response to tumor cell		Predicted intracellular proteins; Cancer-related genes:Mutational cancer driver genes	Plasma membrane (Approved); Additional: Cytosol			(M5911)HALLMARK INTERFERON ALPHA RESPONSE; (M5902)HALLMARK APOPTOSIS; (M5913)HALLMARK INTERFERON GAMMA RESPONSE	0	0	0	0	1	1	0	0	1	1	0	0	0	0	0	0	0	0	1	0
CYTIP	9595	symbol	H. sapiens	9595	H. sapiens	CYTIP	cytohesin 1 interacting protein	GO:0030155 regulation of cell adhesion;GO:0007155 cell adhesion;GO:0022610 biological adhesion		Predicted intracellular proteins	Cytosol (Approved); Additional: Nucleoplasm				0	0	0	0	0	0	1	0	0	0	0	0	0	0	0	0	0	0	0	0
CHSY3	337876	symbol	H. sapiens	337876	H. sapiens	CHSY3	chondroitin sulfate synthase 3	GO:0030206 chondroitin sulfate biosynthetic process;GO:0050650 chondroitin sulfate proteoglycan biosynthetic process;GO:0030204 chondroitin sulfate metabolic process		Enzymes; Predicted intracellular proteins; ENZYME proteins:Transferases					0	0	0	0	0	0	0	0	0	0	0	0	0	0	0	0	0	0	0	0
FGF7P3	654466	symbol	H. sapiens	654466	H. sapiens	FGF7P3	fibroblast growth factor 7 pseudogene 3								0	0	0	0	0	0	0	0	0	0	0	0	0	0	0	0	0	0	0	0
HLA-DRA	3122	symbol	H. sapiens	3122	H. sapiens	HLA-DRA	major histocompatibility complex, class II, DR alpha	GO:0002491 antigen processing and presentation of endogenous peptide antigen via MHC class II;GO:0002469 myeloid dendritic cell antigen processing and presentation;GO:0002399 MHC class II protein complex assembly				1D09C3; Coccidioides immitis spherule	(M290)PID IL12 STAT4 PATHWAY; (M54)PID IL12 2PATHWAY; (M34)PID TCR PATHWAY	(M5950)HALLMARK ALLOGRAFT REJECTION	0	0	0	1	0	0	1	0	0	0	0	0	0	0	0	0	0	0	0	0
TM4SF18	116441	symbol	H. sapiens	116441	H. sapiens	TM4SF18	transmembrane 4 L six family member 18			Transporters:Accessory Factors Involved in Transport	Vesicles (Supported); Additional: Cytosol				0	0	0	0	0	0	0	0	0	0	0	0	0	0	0	0	0	0	0	0
P2RY13	53829	symbol	H. sapiens	53829	H. sapiens	P2RY13	purinergic receptor P2Y13	GO:0035589 G protein-coupled purinergic nucleotide receptor signaling pathway;GO:0007194 negative regulation of adenylate cyclase activity;GO:0031280 negative regulation of cyclase activity		G-protein coupled receptors:GPCRs excl olfactory receptors; G-protein coupled receptors:Adenosine and adenine nucleotide receptors					0	0	0	0	0	0	0	0	1	0	0	0	0	0	0	0	0	0	0	0
PTN	5764	symbol	H. sapiens	5764	H. sapiens	PTN	pleiotrophin	GO:0031104 dendrite regeneration;GO:1904389 rod bipolar cell differentiation;GO:1904391 response to ciliary neurotrophic factor		Cancer-related genes:Candidate cancer biomarkers; Predicted secreted proteins	Endoplasmic reticulum (Supported)		(M251)PID SYNDECAN 3 PATHWAY; (M5883)NABA SECRETED FACTORS; (M5885)NABA MATRISOME ASSOCIATED		0	1	1	0	1	0	1	1	1	1	1	1	1	0	1	0	1	0	0	0
ACSL1	2180	symbol	H. sapiens	2180	H. sapiens	ACSL1	acyl-CoA synthetase long chain family member 1	GO:0010747 positive regulation of long-chain fatty acid import across plasma membrane;GO:0140214 positive regulation of long-chain fatty acid import into cell;GO:0010746 regulation of long-chain fatty acid import across plasma membrane		Enzymes; Predicted intracellular proteins; ENZYME proteins:Ligase	Nucleoplasm (Uncertain); Additional: Cytosol;Mitochondria	Adenosine phosphate; ATP		(M5949)HALLMARK PEROXISOME; (M5948)HALLMARK BILE ACID METABOLISM; (M5935)HALLMARK FATTY ACID METABOLISM	0	0	0	0	0	0	0	0	1	1	0	0	0	0	0	1	0	0	1	0
THBD	7056	symbol	H. sapiens	7056	H. sapiens	THBD	thrombomodulin	GO:0051918 negative regulation of fibrinolysis;GO:0051917 regulation of fibrinolysis;GO:0010544 negative regulation of platelet activation		CD markers; Candidate cardiovascular disease genes; Disease related genes	Cytosol;Nucleoplasm (Approved)	Drotrecogin alfa; Ibuprofen; Dexibuprofen	(M65)PID FRA PATHWAY	(M5944)HALLMARK ANGIOGENESIS; (M5946)HALLMARK COAGULATION	0	0	0	1	0	1	1	1	0	0	1	0	0	0	0	0	0	0	0	0
IRF8	3394	symbol	H. sapiens	3394	H. sapiens	IRF8	interferon regulatory factor 8	GO:0002273 plasmacytoid dendritic cell differentiation;GO:0002270 plasmacytoid dendritic cell activation;GO:0001562 response to protozoan		Transcription factors:Helix-turn-helix domains; Predicted intracellular proteins; Disease related genes	Nucleoplasm (Enhanced)		(M22)PID GMCSF PATHWAY; (M254)PID MYC REPRESS PATHWAY	(M5947)HALLMARK IL2 STAT5 SIGNALING; (M5913)HALLMARK INTERFERON GAMMA RESPONSE; (M5934)HALLMARK XENOBIOTIC METABOLISM	0	0	0	1	0	1	1	0	1	0	0	0	0	0	0	0	0	1	0	0
SPRY2	10253	symbol	H. sapiens	10253	H. sapiens	SPRY2	sprouty RTK signaling antagonist 2	GO:0051387 negative regulation of neurotrophin TRK receptor signaling pathway;GO:1902747 negative regulation of lens fiber cell differentiation;GO:0060449 bud elongation involved in lung branching		Disease related genes	Actin filaments;Microtubules (Supported)		(M214)PID ERBB1 INTERNALIZATION PATHWAY; (M50)PID PTP1B PATHWAY; (M276)PID FGF PATHWAY	(M5953)HALLMARK KRAS SIGNALING UP	0	1	1	0	1	0	0	1	0	0	0	0	0	0	0	0	1	0	1	0
DOCK11	139818	symbol	H. sapiens	139818	H. sapiens	DOCK11	dedicator of cytokinesis 11	GO:0002315 marginal zone B cell differentiation;GO:0002313 mature B cell differentiation involved in immune response;GO:0001782 B cell homeostasis		Predicted intracellular proteins	Nucleoli (Approved); Additional: Nuclear membrane		(M83)PID CDC42 REG PATHWAY		0	0	0	0	0	0	1	0	0	0	0	0	0	0	0	0	0	0	0	0
MNDA	4332	symbol	H. sapiens	4332	H. sapiens	MNDA	myeloid cell nuclear differentiation antigen	GO:0030889 negative regulation of B cell proliferation;GO:0035458 cellular response to interferon-beta;GO:0035456 response to interferon-beta		Predicted intracellular proteins	Nucleoplasm (Supported); Additional: Cytosol;Nucleoli;Nucleoli rim;Vesicles				0	0	0	1	1	0	1	0	0	0	1	0	0	0	0	0	0	1	0	0
LAMA2	3908	symbol	H. sapiens	3908	H. sapiens	LAMA2	laminin subunit alpha 2	GO:0032224 positive regulation of synaptic transmission, cholinergic;GO:0032222 regulation of synaptic transmission, cholinergic;GO:0007271 synaptic transmission, cholinergic		Predicted intracellular proteins; Disease related genes; Predicted secreted proteins			(M158)PID INTEGRIN4 PATHWAY; (M5887)NABA BASEMENT MEMBRANES; (M239)PID A6B1 A6B4 INTEGRIN PATHWAY	(M5909)HALLMARK MYOGENESIS; (M5930)HALLMARK EPITHELIAL MESENCHYMAL TRANSITION	1	0	0	0	0	0	1	1	0	0	0	0	0	0	0	1	0	0	0	0
KAT2B	8850	symbol	H. sapiens	8850	H. sapiens	KAT2B	lysine acetyltransferase 2B	GO:2000233 negative regulation of rRNA processing;GO:0018076 N-terminal peptidyl-lysine acetylation;GO:0090069 regulation of ribosome biogenesis		Predicted intracellular proteins; Potential drug targets; Enzymes; Disease related genes; Cancer-related genes:Candidate cancer biomarkers; ENZYME proteins:Transferases	Nucleoplasm (Enhanced); Additional: Cytosol	Coenzyme A; (3E)-4-(1-METHYL-1H-INDOL-3-YL)BUT-3-EN-2-ONE; N-(3-AMINOPROPYL)-2-NITROBENZENAMINE	(M32)PID HDAC CLASSIII PATHWAY; (M207)PID RETINOIC ACID PATHWAY; (M136)PID FOXO PATHWAY	(M5945)HALLMARK HEME METABOLISM	0	0	0	0	1	0	1	0	1	1	0	0	0	0	0	0	1	0	1	0
SCGB1D2	10647	symbol	H. sapiens	10647	H. sapiens	SCGB1D2	secretoglobin family 1D member 2			Cancer-related genes:Candidate cancer biomarkers; Predicted secreted proteins					0	0	0	0	0	0	0	0	0	0	0	0	0	0	0	0	0	0	0	0
CLMP	79827	symbol	H. sapiens	79827	H. sapiens	CLMP	CXADR like membrane protein	GO:0048565 digestive tract development;GO:0055123 digestive system development;GO:0035295 tube development		Disease related genes					0	0	0	0	0	0	0	0	0	0	0	0	0	0	0	0	0	0	0	0
GPR171	29909	symbol	H. sapiens	29909	H. sapiens	GPR171	G protein-coupled receptor 171	GO:0035589 G protein-coupled purinergic nucleotide receptor signaling pathway;GO:0035590 purinergic nucleotide receptor signaling pathway;GO:0045638 negative regulation of myeloid cell differentiation		Predicted intracellular proteins; G-protein coupled receptors:GPCRs excl olfactory receptors					0	0	0	0	0	0	1	0	0	0	0	0	0	0	0	0	0	0	0	0
ASPA	443	symbol	H. sapiens	443	H. sapiens	ASPA	aspartoacylase	GO:0006533 aspartate catabolic process;GO:0006531 aspartate metabolic process;GO:0043649 dicarboxylic acid catabolic process		Predicted intracellular proteins; Potential drug targets; ENZYME proteins:Hydrolases; Enzymes; Disease related genes	Cytosol (Approved)	Aspartic acid; Zinc; Zinc acetate; Zinc chloride; Zinc sulfate, unspecified form			0	0	0	0	0	0	0	0	0	0	0	0	0	0	0	0	0	0	0	0
C1S	716	symbol	H. sapiens	716	H. sapiens	C1S	complement C1s	GO:0030449 regulation of complement activation;GO:0002920 regulation of humoral immune response;GO:0006958 complement activation, classical pathway		Peptidases:Serine-type peptidases; Predicted intracellular proteins; ENZYME proteins:Hydrolases; Enzymes; Disease related genes; FDA approved drug targets:Biotech drugs; Predicted secreted proteins	Nucleoplasm (Approved); Additional: Cytosol	Zinc; 2-(2-Hydroxy-1,1-Dihydroxymethyl-Ethylamino)-Ethanesulfonic Acid; Human C1-esterase inhibitor; Copper; Conestat alfa; Zinc acetate; Zinc chloride; Zinc sulfate, unspecified form		(M5911)HALLMARK INTERFERON ALPHA RESPONSE; (M5946)HALLMARK COAGULATION; (M5913)HALLMARK INTERFERON GAMMA RESPONSE	0	0	0	1	0	0	0	0	0	0	0	0	0	0	0	0	0	0	0	0
CYP1B1	1545	symbol	H. sapiens	1545	H. sapiens	CYP1B1	cytochrome P450 family 1 subfamily B member 1	GO:0002930 trabecular meshwork development;GO:0071603 endothelial cell-cell adhesion;GO:0061304 retinal blood vessel morphogenesis		Predicted intracellular proteins; Potential drug targets; Enzymes; Disease related genes; ENZYME proteins:Oxidoreductases	Mitochondria (Uncertain)	Genistein; 2-Methoxyestradiol; Naringenin; Quercetin; beta-Naphthoflavone; Flavone; Cannabidiol; Nabiximols			1	1	0	0	1	0	1	0	1	0	0	0	0	0	1	0	0	1	0	0
ANGPT1	284	symbol	H. sapiens	284	H. sapiens	ANGPT1	angiopoietin 1	GO:0048014 Tie signaling pathway;GO:0035691 macrophage migration inhibitory factor signaling pathway;GO:2000446 regulation of macrophage migration inhibitory factor signaling pathway		Predicted intracellular proteins; RAS pathway related proteins; Cancer-related genes:Candidate cancer biomarkers; Predicted secreted proteins			(M92)PID ANGIOPOIETIN RECEPTOR PATHWAY; (M100)PID SHP2 PATHWAY; (M5883)NABA SECRETED FACTORS	(M5905)HALLMARK ADIPOGENESIS	0	1	0	1	0	0	1	1	0	0	0	1	1	1	1	1	0	1	1	1
FRMD6	122786	symbol	H. sapiens	122786	H. sapiens	FRMD6	FERM domain containing 6	GO:0031032 actomyosin structure organization;GO:0030036 actin cytoskeleton organization;GO:0030029 actin filament-based process		Predicted intracellular proteins	Mitochondria (Approved)				0	0	0	0	0	0	0	0	0	0	0	0	0	0	0	0	0	0	0	0
FMO3	2328	symbol	H. sapiens	2328	H. sapiens	FMO3	flavin containing dimethylaniline monoxygenase 3	GO:0006805 xenobiotic metabolic process;GO:0071466 cellular response to xenobiotic stimulus;GO:0009410 response to xenobiotic stimulus		Predicted intracellular proteins; Potential drug targets; Enzymes; Disease related genes; ENZYME proteins:Oxidoreductases				(M5934)HALLMARK XENOBIOTIC METABOLISM	0	0	0	0	0	0	0	0	0	0	0	0	0	0	0	0	0	0	0	0
ITGBL1	9358	symbol	H. sapiens	9358	H. sapiens	ITGBL1	integrin subunit beta like 1	GO:0033627 cell adhesion mediated by integrin;GO:0007229 integrin-mediated signaling pathway;GO:0007160 cell-matrix adhesion		Predicted intracellular proteins; Predicted secreted proteins				(M5953)HALLMARK KRAS SIGNALING UP	0	0	0	0	0	0	0	0	0	0	0	0	0	0	0	0	0	0	0	0
NAP1L5	266812	symbol	H. sapiens	266812	H. sapiens	NAP1L5	nucleosome assembly protein 1 like 5	GO:0006334 nucleosome assembly;GO:0034728 nucleosome organization;GO:0031497 chromatin assembly		Predicted intracellular proteins	Nucleoplasm (Approved); Additional: Cytosol				0	0	0	0	0	0	0	0	0	0	0	0	0	0	0	0	0	0	0	0
MMRN1	22915	symbol	H. sapiens	22915	H. sapiens	MMRN1	multimerin 1	GO:0002576 platelet degranulation;GO:0007596 blood coagulation;GO:0007599 hemostasis		Predicted intracellular proteins; Disease related genes; Predicted secreted proteins	Endoplasmic reticulum (Approved)		(M3008)NABA ECM GLYCOPROTEINS; (M5884)NABA CORE MATRISOME; (M5889)NABA MATRISOME		1	0	0	0	0	0	0	0	0	0	0	0	0	0	0	0	0	0	0	0
ZFP36	7538	symbol	H. sapiens	7538	H. sapiens	ZFP36	ZFP36 ring finger protein	GO:1901834 regulation of deadenylation-independent decapping of nuclear-transcribed mRNA;GO:1901835 positive regulation of deadenylation-independent decapping of nuclear-transcribed mRNA;GO:1904246 negative regulation of polynucleotide adenylyltransferase activity		Predicted intracellular proteins	Intermediate filaments (Approved)		(M164)PID ERBB1 DOWNSTREAM PATHWAY	(M5890)HALLMARK TNFA SIGNALING VIA NFKB; (M5891)HALLMARK HYPOXIA; (M5907)HALLMARK ESTROGEN RESPONSE LATE	0	0	1	0	0	1	1	0	1	0	0	0	1	0	0	0	0	1	0	0
ACKR4	51554	symbol	H. sapiens	51554	H. sapiens	ACKR4	atypical chemokine receptor 4	GO:0070098 chemokine-mediated signaling pathway;GO:1990868 response to chemokine;GO:1990869 cellular response to chemokine		G-protein coupled receptors:Chemokines and chemotactic factors receptors; G-protein coupled receptors:GPCRs excl olfactory receptors	Mitochondria;Vesicles (Approved)				0	0	0	0	0	0	0	1	0	0	0	0	0	0	0	0	0	0	0	0
CES1	1066	symbol	H. sapiens	1066	H. sapiens	CES1	carboxylesterase 1	GO:0090122 cholesterol ester hydrolysis involved in cholesterol transport;GO:0090119 vesicle-mediated cholesterol transport;GO:0120188 regulation of bile acid secretion		Enzymes; Predicted intracellular proteins; ENZYME proteins:Hydrolases; FDA approved drug targets:Small molecule drugs	Endoplasmic reticulum (Supported)	Tacrine; Meperidine; Levocarnitine; Dextropropoxyphene; Cocaine; Naloxone; Diamorphine; Probucol; Hydroxy-Phenyl-Acetic Acid 8-Methyl-8-Aza-Bicyclo[3.2.1]Oct-3-Yl Ester; Cholic Acid; 4-Piperidino-Piperidine; N-acetyl-alpha-neuraminic acid; Thenoyltrifluoroacetone; Cyclandelate; Avasimibe; (1R)-1,2,2-trimethylpropyl (R)-methylphosphinate; (1S,7S,8S,8AR)-1,2,3,7,8,8A-HEXAHYDRO-7-METHYL-8-[2-[(2R,4R…	(M13096)SA PROGRAMMED CELL DEATH; (M40)PID E2F PATHWAY	(M5934)HALLMARK XENOBIOTIC METABOLISM	0	0	0	0	0	0	0	0	1	0	0	0	0	1	0	0	0	0	0	0
PROCR	10544	symbol	H. sapiens	10544	H. sapiens	PROCR	protein C receptor	GO:0050819 negative regulation of coagulation;GO:0050818 regulation of coagulation;GO:0007596 blood coagulation		CD markers; Predicted intracellular proteins; Candidate cardiovascular disease genes		Drotrecogin alfa; Phosphatidylethanolamine; Tetradecyl hydrogen sulfate (ester)		(M5911)HALLMARK INTERFERON ALPHA RESPONSE; (M5939)HALLMARK P53 PATHWAY	0	0	0	1	0	0	0	0	0	0	0	0	0	0	0	0	0	0	0	0
CSF1R	1436	symbol	H. sapiens	1436	H. sapiens	CSF1R	colony stimulating factor 1 receptor	GO:0038145 macrophage colony-stimulating factor signaling pathway;GO:0120041 positive regulation of macrophage proliferation;GO:0120040 regulation of macrophage proliferation	Tyr protein kinase family	CD markers; Predicted intracellular proteins; RAS pathway related proteins; FDA approved drug targets:Small molecule drugs; Enzymes; Disease related genes; Cancer-related genes:Candidate cancer biomarkers; Kinases:Tyr protein kinases; ENZYME proteins:Transferases	Plasma membrane;Vesicles (Supported)	Imatinib; Sunitinib; ABT-869; 5-CYANO-FURAN-2-CARBOXYLIC ACID [5-HYDROXYMETHYL-2-(4-METHYL-PIPERIDIN-1-YL)-PHENYL]-AMIDE; 6-CHLORO-3-(3-METHYLISOXAZOL-5-YL)-4-PHENYLQUINOLIN-2(1H)-ONE; Fostamatinib; Erdafitinib; Pexidartinib	(M91)PID TCPTP PATHWAY; (M50)PID PTP1B PATHWAY; (M160)PID AVB3 INTEGRIN PATHWAY		0	0	0	0	1	0	1	1	0	0	1	0	0	0	0	1	0	1	1	0
APLNR	187	symbol	H. sapiens	187	H. sapiens	APLNR	apelin receptor	GO:0002030 inhibitory G protein-coupled receptor phosphorylation;GO:1904323 regulation of inhibitory G protein-coupled receptor phosphorylation;GO:1904325 positive regulation of inhibitory G protein-coupled receptor phosphorylation		Transporters; G-protein coupled receptors:GPCRs excl olfactory receptors				(M5909)HALLMARK MYOGENESIS; (M5932)HALLMARK INFLAMMATORY RESPONSE	0	1	0	0	0	0	0	0	0	0	0	0	1	0	1	0	1	0	0	0
CREBL2	1389	symbol	H. sapiens	1389	H. sapiens	CREBL2	cAMP responsive element binding protein like 2	GO:0046326 positive regulation of glucose import;GO:0010828 positive regulation of glucose transmembrane transport;GO:0046324 regulation of glucose import		Predicted intracellular proteins; Transcription factors:Basic domains	Mitochondria (Approved); Additional: Cytosol;Nucleoplasm				0	0	0	0	0	0	0	0	0	0	0	0	0	0	0	0	0	0	0	0
SNAI2	6591	symbol	H. sapiens	6591	H. sapiens	SNAI2	snail family transcriptional repressor 2	GO:0035921 desmosome disassembly;GO:0070563 negative regulation of vitamin D receptor signaling pathway;GO:0150147 cell-cell junction disassembly		Predicted intracellular proteins; Transcription factors:Zinc-coordinating DNA-binding domains; Disease related genes	Nucleoplasm (Approved)		(M231)PID KIT PATHWAY; (M223)PID BETA CATENIN NUC PATHWAY; (M145)PID P53 DOWNSTREAM PATHWAY	(M5942)HALLMARK UV RESPONSE DN; (M5930)HALLMARK EPITHELIAL MESENCHYMAL TRANSITION	0	0	1	1	1	0	1	1	1	0	0	0	1	0	0	0	1	1	0	0
GPR146	115330	symbol	H. sapiens	115330	H. sapiens	GPR146	G protein-coupled receptor 146	GO:0007186 G protein-coupled receptor signaling pathway;GO:0007165 signal transduction;GO:0023052 signaling		Predicted intracellular proteins; G-protein coupled receptors:GPCRs excl olfactory receptors					0	0	0	0	0	0	0	0	0	0	0	0	0	0	0	0	0	0	0	0
C1orf54	79630	symbol	H. sapiens	79630	H. sapiens	C1orf54	chromosome 1 open reading frame 54			Predicted secreted proteins	Plasma membrane (Approved)				0	0	0	0	0	0	0	0	0	0	0	0	0	0	0	0	0	0	0	0
LGMN	5641	symbol	H. sapiens	5641	H. sapiens	LGMN	legumain	GO:0006624 vacuolar protein processing;GO:0097264 self proteolysis;GO:0040015 negative regulation of multicellular organism growth		Predicted intracellular proteins; ENZYME proteins:Hydrolases; Enzymes; Cancer-related genes:Candidate cancer biomarkers; Peptidases:Cysteine-type peptidases	Vesicles (Approved); Additional: Nucleoplasm			(M5892)HALLMARK CHOLESTEROL HOMEOSTASIS; (M5946)HALLMARK COAGULATION; (M5921)HALLMARK COMPLEMENT	0	0	1	0	0	0	0	1	0	1	1	0	0	0	1	0	1	0	1	0
PLAC8	51316	symbol	H. sapiens	51316	H. sapiens	PLAC8	placenta associated 8	GO:0040015 negative regulation of multicellular organism growth;GO:0050873 brown fat cell differentiation;GO:0009409 response to cold		Predicted intracellular proteins	Cytosol (Approved)			(M5891)HALLMARK HYPOXIA	0	0	0	0	0	1	0	0	0	0	0	0	0	0	0	1	1	0	0	0
RUNDC3B	154661	symbol	H. sapiens	154661	H. sapiens	RUNDC3B	RUN domain containing 3B			Predicted intracellular proteins	Cytosol (Uncertain); Additional: Vesicles				0	0	0	0	0	0	0	0	0	0	0	0	0	0	0	0	0	0	0	0
PPP1R16B	26051	symbol	H. sapiens	26051	H. sapiens	PPP1R16B	protein phosphatase 1 regulatory subunit 16B	GO:1902309 negative regulation of peptidyl-serine dephosphorylation;GO:1902308 regulation of peptidyl-serine dephosphorylation;GO:0070262 peptidyl-serine dephosphorylation		Predicted intracellular proteins	Plasma membrane (Supported); Additional: Nuclear speckles				0	1	0	0	0	0	0	0	0	0	0	0	1	0	1	0	0	0	0	0
LDB2	9079	symbol	H. sapiens	9079	H. sapiens	LDB2	LIM domain binding 2	GO:0010669 epithelial structure maintenance;GO:0035019 somatic stem cell population maintenance;GO:0001942 hair follicle development		Predicted intracellular proteins	Nucleoli;Nucleoplasm (Supported); Additional: Plasma membrane				0	0	0	0	0	0	0	0	0	0	0	0	0	0	0	1	0	0	0	0
CELF2	10659	symbol	H. sapiens	10659	H. sapiens	CELF2	CUGBP Elav-like family member 2	GO:0006376 mRNA splice site selection;GO:0000381 regulation of alternative mRNA splicing, via spliceosome;GO:0000380 alternative mRNA splicing, via spliceosome		Predicted intracellular proteins	Nucleoplasm (Supported); Additional: Midbody ring;Vesicles			(M5942)HALLMARK UV RESPONSE DN	0	0	0	0	0	0	0	0	0	0	0	0	0	1	0	0	0	0	0	0
SERPING1	710	symbol	H. sapiens	710	H. sapiens	SERPING1	serpin family G member 1	GO:0001868 regulation of complement activation, lectin pathway;GO:0001869 negative regulation of complement activation, lectin pathway;GO:0045916 negative regulation of complement activation		Predicted intracellular proteins; Candidate cardiovascular disease genes; Disease related genes; Predicted secreted proteins		PPL-100; Copper	(M3468)NABA ECM REGULATORS; (M5885)NABA MATRISOME ASSOCIATED; (M5889)NABA MATRISOME	(M5946)HALLMARK COAGULATION; (M5913)HALLMARK INTERFERON GAMMA RESPONSE; (M5921)HALLMARK COMPLEMENT	0	0	0	1	0	0	0	0	0	0	1	1	0	1	0	0	0	0	0	0
CD52	1043	symbol	H. sapiens	1043	H. sapiens	CD52	CD52 molecule	GO:0045730 respiratory burst;GO:0007204 positive regulation of cytosolic calcium ion concentration;GO:0051480 regulation of cytosolic calcium ion concentration		FDA approved drug targets:Biotech drugs; CD markers; Cancer-related genes:Candidate cancer biomarkers		Alemtuzumab			0	0	0	0	0	0	0	0	0	0	0	0	0	0	0	0	0	0	0	0
DDR2	4921	symbol	H. sapiens	4921	H. sapiens	DDR2	discoidin domain receptor tyrosine kinase 2	GO:0090091 positive regulation of extracellular matrix disassembly;GO:0038063 collagen-activated tyrosine kinase receptor signaling pathway;GO:0010763 positive regulation of fibroblast migration	Tyr protein kinase family	CD markers; Predicted intracellular proteins; FDA approved drug targets:Small molecule drugs; Enzymes; Cancer-related genes; Disease related genes; Kinases:Tyr protein kinases; ENZYME proteins:Transferases	Actin filaments;Plasma membrane (Supported)	Regorafenib; Fostamatinib			1	0	0	0	0	0	0	1	0	0	0	0	0	0	1	0	1	0	1	0
CYYR1	116159	symbol	H. sapiens	116159	H. sapiens	CYYR1	cysteine and tyrosine rich 1				Nucleoplasm (Approved)				0	0	0	0	0	0	0	0	0	0	0	0	0	0	0	0	0	0	0	0
SLC16A7	9194	symbol	H. sapiens	9194	H. sapiens	SLC16A7	solute carrier family 16 member 7	GO:0006848 pyruvate transport;GO:1901475 pyruvate transmembrane transport;GO:0015727 lactate transport		Transporters:Electrochemical Potential-driven transporters	Plasma membrane (Supported); Additional: Nucleoplasm	Pyruvic acid		(M5956)HALLMARK KRAS SIGNALING DN	0	0	0	0	0	0	0	0	0	0	0	0	0	1	0	0	0	0	0	0
ANXA1	301	symbol	H. sapiens	301	H. sapiens	ANXA1	annexin A1	GO:0014839 myoblast migration involved in skeletal muscle regeneration;GO:0033031 positive regulation of neutrophil apoptotic process;GO:0045629 negative regulation of T-helper 2 cell differentiation		Predicted intracellular proteins; Transporters:Transporter channels and pores; FDA approved drug targets:Small molecule drugs; Cancer-related genes:Candidate cancer biomarkers; Predicted secreted proteins	Cytosol;Plasma membrane (Enhanced); Additional: Nucleoplasm	Amcinonide; Fluocinolone acetonide; Hydrocortisone; Methylprednisolone; Clobetasol propionate; Budesonide; Dexamethasone; Hydrocortisone aceponate; Hydrocortisone acetate; Hydrocortisone butyrate; Hydrocortisone cypionate; Hydrocortisone phosphate; Hydrocortisone probutate; Hydrocortisone valerate; Prednisolone phosphate; Dexamethasone acetate; Betamethasone phosphate	(M5880)NABA ECM AFFILIATED; (M5885)NABA MATRISOME ASSOCIATED; (M5889)NABA MATRISOME	(M5946)HALLMARK COAGULATION; (M5902)HALLMARK APOPTOSIS	0	1	1	1	1	0	1	1	1	1	1	1	0	0	1	0	0	1	0	1
KLB	152831	symbol	H. sapiens	152831	H. sapiens	KLB	klotho beta	GO:0090080 positive regulation of MAPKKK cascade by fibroblast growth factor receptor signaling pathway;GO:0008543 fibroblast growth factor receptor signaling pathway;GO:0044344 cellular response to fibroblast growth factor stimulus		Transporters:Accessory Factors Involved in Transport			(M276)PID FGF PATHWAY		0	0	1	0	0	0	0	0	0	0	0	0	0	0	0	0	0	0	1	0
CCL2	6347	symbol	H. sapiens	6347	H. sapiens	CCL2	C-C motif chemokine ligand 2	GO:0035684 helper T cell extravasation;GO:2000502 negative regulation of natural killer cell chemotaxis;GO:1901624 negative regulation of lymphocyte chemotaxis		FDA approved drug targets:Small molecule drugs; Candidate cardiovascular disease genes; Cancer-related genes:Candidate cancer biomarkers; Predicted secreted proteins	Golgi apparatus (Approved); Additional: Vesicles	Mimosine; Danazol; Chondroitin sulfate	(M22)PID GMCSF PATHWAY; (M65)PID FRA PATHWAY; (M196)PID IL23 PATHWAY	(M5922)HALLMARK UNFOLDED PROTEIN RESPONSE; (M5890)HALLMARK TNFA SIGNALING VIA NFKB; (M5913)HALLMARK INTERFERON GAMMA RESPONSE	0	1	1	1	1	1	1	1	1	0	1	1	1	0	1	0	0	0	1	0
BCHE	590	symbol	H. sapiens	590	H. sapiens	BCHE	butyrylcholinesterase	GO:0046448 tropane alkaloid metabolic process;GO:0050783 cocaine metabolic process;GO:0014016 neuroblast differentiation		Predicted intracellular proteins; FDA approved drug targets:Small molecule drugs; ENZYME proteins:Hydrolases; Enzymes; Disease related genes; Predicted secreted proteins		Choline; Tacrine; Dipivefrin; Pyridostigmine; Galantamine; Isoflurophate; Pralidoxime; Malathion; Donepezil; Hexafluronium; Demecarium; Rivastigmine; Edrophonium; Echothiophate; Ketamine; Mivacurium; Diethyl phosphonate; Methylphosphinic Acid; Butyric Acid; 9-N-Phenylmethylamino-Tacrine; 2-(N-morpholino)ethanesulfonic acid; Ethyl dihydrogen phosphate; Butyrylthiocholine; Phenserine; DODECANESULFO…			0	0	0	0	1	0	0	0	1	0	0	0	0	0	0	0	0	0	0	0
SEMA3C	10512	symbol	H. sapiens	10512	H. sapiens	SEMA3C	semaphorin 3C	GO:0003350 pulmonary myocardium development;GO:1905312 positive regulation of cardiac neural crest cell migration involved in outflow tract morphogenesis;GO:0140074 cardiac endothelial to mesenchymal transition		Predicted secreted proteins	Cytosol;Golgi apparatus (Approved); Additional: Plasma membrane		(M5880)NABA ECM AFFILIATED; (M5885)NABA MATRISOME ASSOCIATED; (M5889)NABA MATRISOME	(M5949)HALLMARK PEROXISOME	0	1	0	0	0	0	0	1	0	0	0	1	0	0	1	0	1	0	0	0
TRBC1	28639	symbol	H. sapiens	28639	H. sapiens	TRBC1	T cell receptor beta constant 1	GO:0006910 phagocytosis, recognition;GO:0006911 phagocytosis, engulfment;GO:0050853 B cell receptor signaling pathway							0	0	0	1	0	1	1	0	0	0	0	0	0	0	0	0	0	0	0	0
LRCH2	57631	symbol	H. sapiens	57631	H. sapiens	LRCH2	leucine rich repeats and calponin homology domain containing 2			Predicted intracellular proteins	Nucleoli (Approved); Additional: Plasma membrane				0	0	0	0	0	0	0	0	0	0	0	0	0	0	0	0	0	0	0	0
FBLN2	2199	symbol	H. sapiens	2199	H. sapiens	FBLN2	fibulin 2	GO:0010811 positive regulation of cell-substrate adhesion;GO:0010810 regulation of cell-substrate adhesion;GO:0031589 cell-substrate adhesion		Predicted intracellular proteins; Predicted secreted proteins	Plasma membrane (Supported)		(M3008)NABA ECM GLYCOPROTEINS; (M5884)NABA CORE MATRISOME; (M5889)NABA MATRISOME	(M5930)HALLMARK EPITHELIAL MESENCHYMAL TRANSITION	1	0	0	0	0	0	1	0	0	0	0	0	0	0	0	0	0	0	0	0
MEIS2	4212	symbol	H. sapiens	4212	H. sapiens	MEIS2	Meis homeobox 2	GO:0110024 positive regulation of cardiac muscle myoblast proliferation;GO:0110021 cardiac muscle myoblast proliferation;GO:0110022 regulation of cardiac muscle myoblast proliferation		Transcription factors:Helix-turn-helix domains; Predicted intracellular proteins; Disease related genes	Nucleoplasm (Approved); Additional: Cytosol			(M5901)HALLMARK G2M CHECKPOINT	0	0	1	0	0	0	1	0	0	0	0	0	0	0	0	0	0	0	0	0
NUAK1	9891	symbol	H. sapiens	9891	H. sapiens	NUAK1	NUAK family kinase 1	GO:0035507 regulation of myosin-light-chain-phosphatase activity;GO:0042149 cellular response to glucose starvation;GO:2000772 regulation of cellular senescence	CAMK Ser/Thr protein kinase family	Enzymes; Kinases:CAMK Ser/Thr protein kinases; Predicted intracellular proteins; ENZYME proteins:Transferases	Nucleoli fibrillar center (Approved); Additional: Microtubules;Nucleoplasm	Fostamatinib			0	0	0	0	0	0	1	0	0	0	0	0	0	0	0	0	0	0	0	0
GPRASP1	9737	symbol	H. sapiens	9737	H. sapiens	GPRASP1	G protein-coupled receptor associated sorting protein 1	GO:1990172 G protein-coupled receptor catabolic process;GO:0032801 receptor catabolic process;GO:0045744 negative regulation of G protein-coupled receptor signaling pathway		Predicted intracellular proteins	Cytosol (Supported)				0	0	0	0	0	0	0	0	0	0	0	0	0	0	0	0	0	0	0	0
CD34	947	symbol	H. sapiens	947	H. sapiens	CD34	CD34 molecule	GO:1900035 negative regulation of cellular response to heat;GO:0035759 mesangial cell-matrix adhesion;GO:0072209 metanephric mesangial cell differentiation		CD markers	Cell Junctions;Plasma membrane (Approved); Additional: Nucleoplasm		(M195)PID CMYB PATHWAY	(M5915)HALLMARK APICAL JUNCTION	0	1	0	0	0	0	0	1	0	0	0	0	1	1	0	1	1	1	0	1
TCIM	56892	symbol	H. sapiens	56892	H. sapiens	TCIM	transcriptional and immune response regulator	GO:0002264 endothelial cell activation involved in immune response;GO:1900019 regulation of protein kinase C activity;GO:1900020 positive regulation of protein kinase C activity		Predicted intracellular proteins	Nucleoplasm (Approved); Additional: Cytosol;Plasma membrane				0	0	0	0	0	0	1	0	0	0	0	0	0	0	0	0	0	0	1	0
ADAM12	8038	symbol	H. sapiens	8038	H. sapiens	ADAM12	ADAM metallopeptidase domain 12	GO:0007520 myoblast fusion;GO:0000768 syncytium formation by plasma membrane fusion;GO:0140253 cell-cell fusion		Transporters:Accessory Factors Involved in Transport; Predicted secreted proteins	Plasma membrane (Supported)		(M118)PID INTEGRIN A9B1 PATHWAY; (M165)PID SYNDECAN 4 PATHWAY; (M17)PID NOTCH PATHWAY	(M5909)HALLMARK MYOGENESIS; (M5930)HALLMARK EPITHELIAL MESENCHYMAL TRANSITION	1	1	0	0	0	0	0	0	0	0	0	1	0	0	0	0	0	0	0	0
FOXO1	2308	symbol	H. sapiens	2308	H. sapiens	FOXO1	forkhead box O1	GO:1902617 response to fluoride;GO:0071455 cellular response to hyperoxia;GO:0010616 negative regulation of cardiac muscle adaptation		Transcription factors:Helix-turn-helix domains; Disease related genes; Predicted intracellular proteins; Cancer-related genes:Candidate cancer biomarkers	Cytosol;Nucleoplasm (Supported)		(M32)PID HDAC CLASSIII PATHWAY; (M249)PID PI3KCI AKT PATHWAY; (M14532)ST PHOSPHOINOSITIDE 3 KINASE PATHWAY	(M5957)HALLMARK PANCREAS BETA CELLS	0	0	0	0	1	0	0	0	1	1	0	0	0	0	0	1	0	0	1	0
CTSC	1075	symbol	H. sapiens	1075	H. sapiens	CTSC	cathepsin C	GO:0031642 negative regulation of myelination;GO:1903980 positive regulation of microglial cell activation;GO:0150078 positive regulation of neuroinflammatory response		Predicted intracellular proteins; Potential drug targets; ENZYME proteins:Hydrolases; Enzymes; Disease related genes; Peptidases:Cysteine-type peptidases	Vesicles (Supported)		(M3468)NABA ECM REGULATORS; (M5885)NABA MATRISOME ASSOCIATED; (M5889)NABA MATRISOME	(M5910)HALLMARK PROTEIN SECRETION; (M5921)HALLMARK COMPLEMENT; (M5924)HALLMARK MTORC1 SIGNALING	0	0	0	1	1	0	1	0	0	0	1	1	0	0	0	0	0	0	0	0
SMIM3	85027	symbol	H. sapiens	85027	H. sapiens	SMIM3	small integral membrane protein 3				Vesicles (Approved)				0	0	0	0	0	0	0	0	0	0	0	0	0	0	0	0	0	0	0	0
GFPT2	9945	symbol	H. sapiens	9945	H. sapiens	GFPT2	glutamine-fructose-6-phosphate transaminase 2	GO:0006002 fructose 6-phosphate metabolic process;GO:0006048 UDP-N-acetylglucosamine biosynthetic process;GO:0046349 amino sugar biosynthetic process		Enzymes; Predicted intracellular proteins; ENZYME proteins:Transferases	Vesicles (Approved)			(M5890)HALLMARK TNFA SIGNALING VIA NFKB; (M5953)HALLMARK KRAS SIGNALING UP	0	0	0	0	0	0	0	0	0	0	0	0	0	0	0	0	0	0	0	0
S100A4	6275	symbol	H. sapiens	6275	H. sapiens	S100A4	S100 calcium binding protein A4	GO:0001837 epithelial to mesenchymal transition;GO:0043123 positive regulation of I-kappaB kinase/NF-kappaB signaling;GO:0048762 mesenchymal cell differentiation		Predicted intracellular proteins; Cancer-related genes:Candidate cancer biomarkers	Plasma membrane (Enhanced)	Trifluoperazine; Copper	(M5883)NABA SECRETED FACTORS; (M5885)NABA MATRISOME ASSOCIATED; (M5889)NABA MATRISOME	(M5944)HALLMARK ANGIOGENESIS; (M5891)HALLMARK HYPOXIA; (M5939)HALLMARK P53 PATHWAY	0	0	0	0	0	0	0	0	0	0	0	1	0	0	0	0	0	0	0	0
SAMHD1	25939	symbol	H. sapiens	25939	H. sapiens	SAMHD1	SAM and HD domain containing deoxynucleoside triphosphate triphosphohydrolase 1	GO:0046061 dATP catabolic process;GO:0110025 DNA strand resection involved in replication fork processing;GO:0006203 dGTP catabolic process		Predicted intracellular proteins; Disease related genes	Nucleoplasm (Supported); Additional: Plasma membrane			(M5913)HALLMARK INTERFERON GAMMA RESPONSE	0	0	0	0	0	0	0	0	0	0	1	0	0	0	0	0	0	0	0	0
MN1	4330	symbol	H. sapiens	4330	H. sapiens	MN1	MN1 proto-oncogene, transcriptional regulator	GO:0070564 positive regulation of vitamin D receptor signaling pathway;GO:0001957 intramembranous ossification;GO:0036072 direct ossification		Predicted intracellular proteins; Cancer-related genes:Mutational cancer driver genes; Disease related genes	Nucleoplasm (Approved)				0	0	0	0	1	0	0	0	1	0	0	0	0	0	0	0	0	0	0	0
BHMT2	23743	symbol	H. sapiens	23743	H. sapiens	BHMT2	betaine--homocysteine S-methyltransferase 2	GO:0033477 S-methylmethionine metabolic process;GO:0043102 amino acid salvage;GO:0071265 L-methionine biosynthetic process		Enzymes; Cancer-related genes:Mutated cancer genes; Predicted intracellular proteins; ENZYME proteins:Transferases		Methionine			0	0	0	1	0	0	0	0	0	0	0	0	0	0	0	0	0	0	0	0
ITGA1	3672	symbol	H. sapiens	3672	H. sapiens	ITGA1	integrin subunit alpha 1	GO:0032516 positive regulation of phosphoprotein phosphatase activity;GO:0010922 positive regulation of phosphatase activity;GO:0042311 vasodilation		CD markers; Transporters:Accessory Factors Involved in Transport; Cancer-related genes:Candidate cancer biomarkers			(M11)PID PRL SIGNALING EVENTS PATHWAY; (M274)PID LYMPH ANGIOGENESIS PATHWAY; (M47)PID INTEGRIN CS PATHWAY		1	0	0	0	1	0	0	1	0	0	0	0	0	1	0	0	0	0	1	0
SUCNR1	56670	symbol	H. sapiens	56670	H. sapiens	SUCNR1	succinate receptor 1	GO:0060177 regulation of angiotensin metabolic process;GO:0001999 renal response to blood flow involved in circulatory renin-angiotensin regulation of systemic arterial blood pressure;GO:0002001 renin secretion into blood stream		G-protein coupled receptors:GPCRs excl olfactory receptors		Succinic acid			0	0	0	0	0	0	0	1	0	1	1	0	0	1	0	0	0	0	0	0
EPS8	2059	symbol	H. sapiens	2059	H. sapiens	EPS8	epidermal growth factor receptor pathway substrate 8	GO:0070358 actin polymerization-dependent cell motility;GO:0051764 actin crosslink formation;GO:1900029 positive regulation of ruffle assembly		Predicted intracellular proteins; Disease related genes	Golgi apparatus (Approved)		(M241)PID RAC1 REG PATHWAY; (M81)PID CDC42 PATHWAY; (M164)PID ERBB1 DOWNSTREAM PATHWAY		0	0	0	0	0	0	0	1	0	0	0	0	0	0	0	0	0	0	0	0
RBMS3	27303	symbol	H. sapiens	27303	H. sapiens	RBMS3	RNA binding motif single stranded interacting protein 3	GO:0002357 defense response to tumor cell;GO:0002347 response to tumor cell;GO:0090090 negative regulation of canonical Wnt signaling pathway		Predicted intracellular proteins	Vesicles (Approved)				0	0	0	0	0	0	0	0	0	0	0	0	0	0	0	0	0	0	0	0
HEG1	57493	symbol	H. sapiens	57493	H. sapiens	HEG1	heart development protein with EGF like domains 1	GO:0003017 lymph circulation;GO:2000299 negative regulation of Rho-dependent protein serine/threonine kinase activity;GO:0090271 positive regulation of fibroblast growth factor production		Predicted intracellular proteins	Vesicles (Approved); Additional: Plasma membrane				0	1	0	0	0	0	0	0	0	0	0	0	0	1	0	0	1	1	1	0
PALMD	54873	symbol	H. sapiens	54873	H. sapiens	PALMD	palmdelphin	GO:0008360 regulation of cell shape;GO:0022604 regulation of cell morphogenesis;GO:0000902 cell morphogenesis		Predicted intracellular proteins	Actin filaments (Supported); Additional: Focal adhesion sites;Plasma membrane				0	0	0	0	0	0	0	0	0	0	0	0	0	0	0	0	0	0	0	0
TNFRSF17	608	symbol	H. sapiens	608	H. sapiens	TNFRSF17	TNF receptor superfamily member 17	GO:0002260 lymphocyte homeostasis;GO:0001776 leukocyte homeostasis;GO:0033209 tumor necrosis factor-mediated signaling pathway		CD markers; Predicted intracellular proteins; Cancer-related genes; Disease related genes					0	0	0	1	0	0	0	0	0	0	0	0	0	0	0	0	0	0	0	0
CCR1	1230	symbol	H. sapiens	1230	H. sapiens	CCR1	C-C motif chemokine receptor 1	GO:0090026 positive regulation of monocyte chemotaxis;GO:0030502 negative regulation of bone mineralization;GO:0002407 dendritic cell chemotaxis		CD markers; G-protein coupled receptors:GPCRs excl olfactory receptors; G-protein coupled receptors:Chemokines and chemotactic factors receptors				(M5897)HALLMARK IL6 JAK STAT3 SIGNALING; (M5950)HALLMARK ALLOGRAFT REJECTION	0	0	0	0	0	0	1	1	0	0	1	0	0	0	0	0	0	0	1	0
RBP7	116362	symbol	H. sapiens	116362	H. sapiens	RBP7	retinol binding protein 7			Predicted intracellular proteins	Cytosol;Nuclear speckles (Uncertain)				0	0	0	0	0	0	0	0	0	0	0	0	0	0	0	0	0	0	0	0
BNC2	54796	symbol	H. sapiens	54796	H. sapiens	BNC2	basonuclin 2	GO:0043586 tongue development;GO:0003416 endochondral bone growth;GO:0098868 bone growth		Predicted intracellular proteins; Transcription factors:Zinc-coordinating DNA-binding domains	Nucleoplasm (Supported)				0	0	0	0	0	0	0	0	0	0	0	0	0	0	0	0	1	0	0	0
SLFN11	91607	symbol	H. sapiens	91607	H. sapiens	SLFN11	schlafen family member 11	GO:0043111 replication fork arrest;GO:2000104 negative regulation of DNA-dependent DNA replication;GO:0008156 negative regulation of DNA replication		Predicted intracellular proteins	Nucleoplasm (Supported); Additional: Cytosol				0	0	0	0	1	0	0	0	0	0	0	0	0	0	0	0	0	0	0	0
EFEMP2	30008	symbol	H. sapiens	30008	H. sapiens	EFEMP2	EGF containing fibulin extracellular matrix protein 2	GO:1905609 positive regulation of smooth muscle cell-matrix adhesion;GO:1904831 positive regulation of aortic smooth muscle cell differentiation;GO:1904028 positive regulation of collagen fibril organization		Predicted intracellular proteins; Disease related genes; Predicted secreted proteins			(M3008)NABA ECM GLYCOPROTEINS; (M5884)NABA CORE MATRISOME; (M5889)NABA MATRISOME	(M5930)HALLMARK EPITHELIAL MESENCHYMAL TRANSITION	1	1	0	0	1	0	1	0	0	0	0	0	0	0	0	0	1	0	0	0
VWF	7450	symbol	H. sapiens	7450	H. sapiens	VWF	von Willebrand factor	GO:0007597 blood coagulation, intrinsic pathway;GO:0072376 protein activation cascade;GO:0072378 blood coagulation, fibrin clot formation		Disease related genes; Cancer-related genes:Candidate cancer biomarkers; FDA approved drug targets:Biotech drugs; Candidate cardiovascular disease genes; Predicted secreted proteins		Antihemophilic factor, human recombinant; Egaptivon pegol; Caplacizumab; Simoctocog alfa; Antihemophilic Factor (Recombinant), PEGylated; Susoctocog alfa; Efmoroctocog alfa; Lonoctocog alfa; Moroctocog alfa	(M3008)NABA ECM GLYCOPROTEINS; (M5884)NABA CORE MATRISOME; (M5889)NABA MATRISOME	(M5946)HALLMARK COAGULATION; (M5915)HALLMARK APICAL JUNCTION	1	0	0	1	0	0	0	0	0	0	0	0	0	0	0	0	0	0	0	0
IL7R	3575	symbol	H. sapiens	3575	H. sapiens	IL7R	interleukin 7 receptor	GO:0033089 positive regulation of T cell differentiation in thymus;GO:0001915 negative regulation of T cell mediated cytotoxicity;GO:0048535 lymph node development		CD markers; Predicted intracellular proteins; Cancer-related genes:Mutated cancer genes; Disease related genes	Plasma membrane (Supported)			(M5890)HALLMARK TNFA SIGNALING VIA NFKB; (M5932)HALLMARK INFLAMMATORY RESPONSE; (M5953)HALLMARK KRAS SIGNALING UP	0	0	0	1	0	1	1	0	0	0	0	0	0	0	0	0	0	0	0	0
CARD6	84674	symbol	H. sapiens	84674	H. sapiens	CARD6	caspase recruitment domain family member 6	GO:0042981 regulation of apoptotic process;GO:0043067 regulation of programmed cell death;GO:0010941 regulation of cell death		Predicted intracellular proteins					0	0	0	0	0	0	0	0	0	0	0	0	0	0	0	0	0	0	0	0
RAMP3	10268	symbol	H. sapiens	10268	H. sapiens	RAMP3	receptor activity modifying protein 3	GO:0038041 cross-receptor inhibition within G protein-coupled receptor heterodimer;GO:1905665 positive regulation of calcium ion import across plasma membrane;GO:1990410 adrenomedullin receptor signaling pathway		FDA approved drug targets:Biotech drugs		Pramlintide			0	1	0	0	1	0	0	0	1	1	0	0	0	1	0	0	0	0	1	0
CCL18	6362	symbol	H. sapiens	6362	H. sapiens	CCL18	C-C motif chemokine ligand 18	GO:0048247 lymphocyte chemotaxis;GO:0002548 monocyte chemotaxis;GO:0070098 chemokine-mediated signaling pathway		Cancer-related genes:Candidate cancer biomarkers; Predicted secreted proteins			(M5883)NABA SECRETED FACTORS; (M5885)NABA MATRISOME ASSOCIATED; (M5889)NABA MATRISOME		0	0	0	0	0	0	0	1	0	0	1	1	0	0	0	0	0	0	1	0
EMX2	2018	symbol	H. sapiens	2018	H. sapiens	EMX2	empty spiracles homeobox 2	GO:0021796 cerebral cortex regionalization;GO:0072197 ureter morphogenesis;GO:0021978 telencephalon regionalization		Transcription factors:Helix-turn-helix domains; Predicted intracellular proteins; Disease related genes	Nucleoplasm (Approved)				0	0	0	0	0	0	0	0	0	0	0	0	0	0	0	0	0	0	0	1
INMT	11185	symbol	H. sapiens	11185	H. sapiens	INMT	indolethylamine N-methyltransferase	GO:0009308 amine metabolic process;GO:0009636 response to toxic substance;GO:0032259 methylation		Enzymes; Predicted intracellular proteins; ENZYME proteins:Transferases	Golgi apparatus;Vesicles (Approved)			(M5935)HALLMARK FATTY ACID METABOLISM	0	0	0	0	0	0	0	0	0	0	0	0	0	0	0	0	0	0	0	0
TYROBP	7305	symbol	H. sapiens	7305	H. sapiens	TYROBP	transmembrane immune signaling adaptor TYROBP	GO:0110090 positive regulation of hippocampal neuron apoptotic process;GO:0002222 stimulatory killer cell immunoglobulin-like receptor signaling pathway;GO:0090634 microglial cell mediated cytotoxicity		Disease related genes	Plasma membrane (Supported)				0	0	0	1	1	0	1	0	0	0	1	0	0	0	0	0	0	1	0	0
TNFRSF1B	7133	symbol	H. sapiens	7133	H. sapiens	TNFRSF1B	TNF receptor superfamily member 1B	GO:0150098 glial cell-neuron signaling;GO:1902339 positive regulation of apoptotic process involved in morphogenesis;GO:0003332 negative regulation of extracellular matrix constituent secretion		CD markers; Candidate cardiovascular disease genes; Cancer-related genes:Candidate cancer biomarkers; Predicted secreted proteins		Tasonermin	(M11736)SA MMP CYTOKINE CONNECTION; (M18030)ST TUMOR NECROSIS FACTOR PATHWAY; (M128)PID TNF PATHWAY	(M5897)HALLMARK IL6 JAK STAT3 SIGNALING; (M5947)HALLMARK IL2 STAT5 SIGNALING; (M5932)HALLMARK INFLAMMATORY RESPONSE	1	0	1	1	1	1	1	0	1	1	1	0	0	0	0	0	1	1	0	0
ADAMTS1	9510	symbol	H. sapiens	9510	H. sapiens	ADAMTS1	ADAM metallopeptidase with thrombospondin type 1 motif 1	GO:0001542 ovulation from ovarian follicle;GO:0060347 heart trabecula formation;GO:0030728 ovulation		Transporters:Accessory Factors Involved in Transport; Predicted intracellular proteins; Cancer-related genes:Candidate cancer biomarkers; Predicted secreted proteins	Plasma membrane (Approved)		(M3468)NABA ECM REGULATORS; (M5885)NABA MATRISOME ASSOCIATED; (M5889)NABA MATRISOME	(M5908)HALLMARK ANDROGEN RESPONSE	1	1	0	0	1	0	0	1	0	0	0	1	0	0	0	0	1	0	0	1
GMFG	9535	symbol	H. sapiens	9535	H. sapiens	GMFG	glia maturation factor gamma	GO:0071846 actin filament debranching;GO:0034316 negative regulation of Arp2/3 complex-mediated actin nucleation;GO:0051126 negative regulation of actin nucleation		Predicted intracellular proteins	Cytosol;Nucleoplasm (Approved); Additional: Nuclear bodies				0	0	0	0	0	0	0	0	0	0	0	0	0	0	0	0	0	0	1	0
KLF4	9314	symbol	H. sapiens	9314	H. sapiens	KLF4	Kruppel like factor 4	GO:1904998 negative regulation of leukocyte adhesion to arterial endothelial cell;GO:0014740 negative regulation of muscle hyperplasia;GO:0007500 mesodermal cell fate determination		Predicted intracellular proteins; Transcription factors:Zinc-coordinating DNA-binding domains; Cancer-related genes:Candidate cancer biomarkers	Nucleoplasm (Supported)		(M223)PID BETA CATENIN NUC PATHWAY	(M5890)HALLMARK TNFA SIGNALING VIA NFKB; (M5906)HALLMARK ESTROGEN RESPONSE EARLY; (M5907)HALLMARK ESTROGEN RESPONSE LATE	0	1	1	0	1	0	1	0	1	1	1	0	0	0	1	0	0	1	1	0
FYN	2534	symbol	H. sapiens	2534	H. sapiens	FYN	FYN proto-oncogene, Src family tyrosine kinase	GO:0000304 response to singlet oxygen;GO:1905430 cellular response to glycine;GO:1905429 response to glycine	Tyr protein kinase family	Enzymes; Predicted intracellular proteins; Kinases:Tyr protein kinases; ENZYME proteins:Transferases	Plasma membrane (Enhanced); Additional: Cytosol	Dasatinib; Triglyme; Fostamatinib	(M251)PID SYNDECAN 3 PATHWAY; (M184)PID ECADHERIN KERATINOCYTE PATHWAY; (M33)PID GLYPICAN 1PATHWAY	(M5946)HALLMARK COAGULATION; (M5942)HALLMARK UV RESPONSE DN; (M5921)HALLMARK COMPLEMENT	0	0	1	1	1	0	1	1	1	1	1	0	0	1	0	0	0	0	1	0
TNN	63923	symbol	H. sapiens	63923	H. sapiens	TNN	tenascin N	GO:1905240 negative regulation of canonical Wnt signaling pathway involved in osteoblast differentiation;GO:1905239 regulation of canonical Wnt signaling pathway involved in osteoblast differentiation;GO:0044339 canonical Wnt signaling pathway involved in osteoblast differentiation		Predicted secreted proteins			(M3008)NABA ECM GLYCOPROTEINS; (M5884)NABA CORE MATRISOME; (M5889)NABA MATRISOME		1	0	0	0	1	0	0	0	0	0	0	0	0	0	1	0	0	0	0	0
CASQ2	845	symbol	H. sapiens	845	H. sapiens	CASQ2	calsequestrin 2	GO:0086029 Purkinje myocyte to ventricular cardiac muscle cell signaling;GO:0086068 Purkinje myocyte to ventricular cardiac muscle cell communication;GO:0071313 cellular response to caffeine		Predicted intracellular proteins; Disease related genes		Calcium citrate; Calcium Phosphate; Calcium phosphate dihydrate		(M5909)HALLMARK MYOGENESIS	0	0	0	0	0	0	0	0	1	1	0	0	0	1	0	0	0	0	0	0

## Sheet: MES_Enrichment
GroupID	Category	Term	Description	LogP	Log(q-value)	InTerm_InList	Genes	Symbols
1_Summary	Canonical Pathways	M5884	NABA CORE MATRISOME	-29.5245	-25.1662	41/275	1306,1634,1805,1842,2192,2199,2200,2202,2331,3487,3489,3908,4060,4239,4958,4969,5118,5552,5649,6586,7060,7450,8076,8404,8406,8483,8839,9353,9370,10216,10418,10516,10875,22795,22915,26577,30008,63923,79812,83872,84870,857,858,1513,1545,3036,3037,3569,3672,4921,5175,5654,6423,7133,8038,9510,11096,58494,151887	COL15A1,DCN,DPT,ECM2,FBLN1,FBLN2,FBN1,EFEMP1,FMOD,IGFBP4,IGFBP6,LAMA2,LUM,MFAP4,OMD,OGN,PCOLCE,SRGN,RELN,SLIT3,THBS4,VWF,MFAP5,SPARCL1,SRPX,CILP,CCN5,SLIT2,ADIPOQ,PRG4,SPON1,FBLN5,FGL2,NID2,MMRN1,PCOLCE2,EFEMP2,TNN,MMRN2,HMCN1,RSPO3,CAV1,CAV2,CTSK,CYP1B1,HAS1,HAS2,IL6,ITGA1,DDR2,PECAM1,HTRA1,SFRP2,TNFRSF1B,ADAM12,ADAMTS1,ADAMTS5,JAM2,CCDC80
1_Member	Canonical Pathways	M5884	NABA CORE MATRISOME	-29.5245	-25.1662	41/275	1306,1634,1805,1842,2192,2199,2200,2202,2331,3487,3489,3908,4060,4239,4958,4969,5118,5552,5649,6586,7060,7450,8076,8404,8406,8483,8839,9353,9370,10216,10418,10516,10875,22795,22915,26577,30008,63923,79812,83872,84870	COL15A1,DCN,DPT,ECM2,FBLN1,FBLN2,FBN1,EFEMP1,FMOD,IGFBP4,IGFBP6,LAMA2,LUM,MFAP4,OMD,OGN,PCOLCE,SRGN,RELN,SLIT3,THBS4,VWF,MFAP5,SPARCL1,SRPX,CILP,CCN5,SLIT2,ADIPOQ,PRG4,SPON1,FBLN5,FGL2,NID2,MMRN1,PCOLCE2,EFEMP2,TNN,MMRN2,HMCN1,RSPO3
1_Member	Canonical Pathways	M3008	NABA ECM GLYCOPROTEINS	-25.5616	-21.5042	33/196	1805,1842,2192,2199,2200,2202,3487,3489,3908,4239,5118,5649,6586,7060,7450,8076,8404,8406,8483,8839,9353,9370,10418,10516,10875,22795,22915,26577,30008,63923,79812,83872,84870	DPT,ECM2,FBLN1,FBLN2,FBN1,EFEMP1,IGFBP4,IGFBP6,LAMA2,MFAP4,PCOLCE,RELN,SLIT3,THBS4,VWF,MFAP5,SPARCL1,SRPX,CILP,CCN5,SLIT2,ADIPOQ,SPON1,FBLN5,FGL2,NID2,MMRN1,PCOLCE2,EFEMP2,TNN,MMRN2,HMCN1,RSPO3
1_Member	GO Biological Processes	GO:0030198	extracellular matrix organization	-16.8021	-13.4893	34/395	857,858,1306,1513,1545,1634,1805,1842,2192,2199,2200,2331,3036,3037,3569,3672,3908,4060,4239,4921,5175,5654,6423,7133,7450,8038,8076,9510,10516,11096,22795,30008,58494,151887	CAV1,CAV2,COL15A1,CTSK,CYP1B1,DCN,DPT,ECM2,FBLN1,FBLN2,FBN1,FMOD,HAS1,HAS2,IL6,ITGA1,LAMA2,LUM,MFAP4,DDR2,PECAM1,HTRA1,SFRP2,TNFRSF1B,VWF,ADAM12,MFAP5,ADAMTS1,FBLN5,ADAMTS5,NID2,EFEMP2,JAM2,CCDC80
1_Member	GO Biological Processes	GO:0043062	extracellular structure organization	-16.7685	-13.4893	34/396	857,858,1306,1513,1545,1634,1805,1842,2192,2199,2200,2331,3036,3037,3569,3672,3908,4060,4239,4921,5175,5654,6423,7133,7450,8038,8076,9510,10516,11096,22795,30008,58494,151887	CAV1,CAV2,COL15A1,CTSK,CYP1B1,DCN,DPT,ECM2,FBLN1,FBLN2,FBN1,FMOD,HAS1,HAS2,IL6,ITGA1,LAMA2,LUM,MFAP4,DDR2,PECAM1,HTRA1,SFRP2,TNFRSF1B,VWF,ADAM12,MFAP5,ADAMTS1,FBLN5,ADAMTS5,NID2,EFEMP2,JAM2,CCDC80
1_Member	GO Biological Processes	GO:0045229	external encapsulating structure organization	-16.7015	-13.457	34/398	857,858,1306,1513,1545,1634,1805,1842,2192,2199,2200,2331,3036,3037,3569,3672,3908,4060,4239,4921,5175,5654,6423,7133,7450,8038,8076,9510,10516,11096,22795,30008,58494,151887	CAV1,CAV2,COL15A1,CTSK,CYP1B1,DCN,DPT,ECM2,FBLN1,FBLN2,FBN1,FMOD,HAS1,HAS2,IL6,ITGA1,LAMA2,LUM,MFAP4,DDR2,PECAM1,HTRA1,SFRP2,TNFRSF1B,VWF,ADAM12,MFAP5,ADAMTS1,FBLN5,ADAMTS5,NID2,EFEMP2,JAM2,CCDC80
1_Member	Reactome Gene Sets	R-HSA-1474244	Extracellular matrix organization	-13.8711	-10.8551	27/301	1306,1513,1634,2192,2199,2200,2202,2331,3672,3908,4060,4239,4921,5118,5175,5654,7450,8038,8076,9510,10516,11096,22795,26577,30008,58494,63923	COL15A1,CTSK,DCN,FBLN1,FBLN2,FBN1,EFEMP1,FMOD,ITGA1,LAMA2,LUM,MFAP4,DDR2,PCOLCE,PECAM1,HTRA1,VWF,ADAM12,MFAP5,ADAMTS1,FBLN5,ADAMTS5,NID2,PCOLCE2,EFEMP2,JAM2,TNN
2_Summary	GO Biological Processes	GO:0001568	blood vessel development	-24.4016	-20.5203	56/755	185,187,284,301,358,718,857,947,1003,1306,1545,1634,1901,1960,3037,3202,3569,3952,4208,4223,5138,5168,5175,5176,5396,5468,5764,6347,6423,7049,7060,7122,7291,8038,9068,9314,9353,9510,10253,10268,10512,23414,23452,26051,30008,55273,57493,64102,64321,79812,80310,81575,84870,221395,221981,641700	AGTR1,APLNR,ANGPT1,ANXA1,AQP1,C3,CAV1,CD34,CDH5,COL15A1,CYP1B1,DCN,S1PR1,EGR3,HAS2,HOXA5,IL6,LEP,MEF2C,MEOX2,PDE2A,ENPP2,PECAM1,SERPINF1,PRRX1,PPARG,PTN,CCL2,SFRP2,TGFBR3,THBS4,CLDN5,TWIST1,ADAM12,ANGPTL1,KLF4,SLIT2,ADAMTS1,SPRY2,RAMP3,SEMA3C,ZFPM2,ANGPTL2,PPP1R16B,EFEMP2,TMEM100,HEG1,TNMD,SOX17,MMRN2,PDGFD,APOLD1,RSPO3,ADGRF5,THSD7A,ECSCR
2_Member	GO Biological Processes	GO:0001568	blood vessel development	-24.4016	-20.5203	56/755	185,187,284,301,358,718,857,947,1003,1306,1545,1634,1901,1960,3037,3202,3569,3952,4208,4223,5138,5168,5175,5176,5396,5468,5764,6347,6423,7049,7060,7122,7291,8038,9068,9314,9353,9510,10253,10268,10512,23414,23452,26051,30008,55273,57493,64102,64321,79812,80310,81575,84870,221395,221981,641700	AGTR1,APLNR,ANGPT1,ANXA1,AQP1,C3,CAV1,CD34,CDH5,COL15A1,CYP1B1,DCN,S1PR1,EGR3,HAS2,HOXA5,IL6,LEP,MEF2C,MEOX2,PDE2A,ENPP2,PECAM1,SERPINF1,PRRX1,PPARG,PTN,CCL2,SFRP2,TGFBR3,THBS4,CLDN5,TWIST1,ADAM12,ANGPTL1,KLF4,SLIT2,ADAMTS1,SPRY2,RAMP3,SEMA3C,ZFPM2,ANGPTL2,PPP1R16B,EFEMP2,TMEM100,HEG1,TNMD,SOX17,MMRN2,PDGFD,APOLD1,RSPO3,ADGRF5,THSD7A,ECSCR
2_Member	GO Biological Processes	GO:0001944	vasculature development	-23.5181	-19.7617	56/787	185,187,284,301,358,718,857,947,1003,1306,1545,1634,1901,1960,3037,3202,3569,3952,4208,4223,5138,5168,5175,5176,5396,5468,5764,6347,6423,7049,7060,7122,7291,8038,9068,9314,9353,9510,10253,10268,10512,23414,23452,26051,30008,55273,57493,64102,64321,79812,80310,81575,84870,221395,221981,641700	AGTR1,APLNR,ANGPT1,ANXA1,AQP1,C3,CAV1,CD34,CDH5,COL15A1,CYP1B1,DCN,S1PR1,EGR3,HAS2,HOXA5,IL6,LEP,MEF2C,MEOX2,PDE2A,ENPP2,PECAM1,SERPINF1,PRRX1,PPARG,PTN,CCL2,SFRP2,TGFBR3,THBS4,CLDN5,TWIST1,ADAM12,ANGPTL1,KLF4,SLIT2,ADAMTS1,SPRY2,RAMP3,SEMA3C,ZFPM2,ANGPTL2,PPP1R16B,EFEMP2,TMEM100,HEG1,TNMD,SOX17,MMRN2,PDGFD,APOLD1,RSPO3,ADGRF5,THSD7A,ECSCR
2_Member	GO Biological Processes	GO:0048514	blood vessel morphogenesis	-22.4703	-18.8109	51/678	185,187,284,301,358,718,857,947,1003,1306,1545,1634,1901,1960,3037,3202,3569,3952,4223,5168,5176,5396,5468,5764,6347,6423,7049,7060,7122,7291,8038,9068,9314,9353,9510,10253,10268,23414,23452,26051,30008,55273,57493,64102,64321,79812,81575,84870,221395,221981,641700	AGTR1,APLNR,ANGPT1,ANXA1,AQP1,C3,CAV1,CD34,CDH5,COL15A1,CYP1B1,DCN,S1PR1,EGR3,HAS2,HOXA5,IL6,LEP,MEOX2,ENPP2,SERPINF1,PRRX1,PPARG,PTN,CCL2,SFRP2,TGFBR3,THBS4,CLDN5,TWIST1,ADAM12,ANGPTL1,KLF4,SLIT2,ADAMTS1,SPRY2,RAMP3,ZFPM2,ANGPTL2,PPP1R16B,EFEMP2,TMEM100,HEG1,TNMD,SOX17,MMRN2,APOLD1,RSPO3,ADGRF5,THSD7A,ECSCR
2_Member	GO Biological Processes	GO:0001525	angiogenesis	-20.0872	-16.5069	45/589	185,187,284,301,358,718,857,947,1003,1306,1545,1634,1901,1960,3202,3569,3952,4223,5168,5176,5468,5764,6347,6423,7049,7060,7122,7291,8038,9068,9314,9353,9510,10253,10268,23452,26051,55273,64102,64321,79812,81575,84870,221981,641700	AGTR1,APLNR,ANGPT1,ANXA1,AQP1,C3,CAV1,CD34,CDH5,COL15A1,CYP1B1,DCN,S1PR1,EGR3,HOXA5,IL6,LEP,MEOX2,ENPP2,SERPINF1,PPARG,PTN,CCL2,SFRP2,TGFBR3,THBS4,CLDN5,TWIST1,ADAM12,ANGPTL1,KLF4,SLIT2,ADAMTS1,SPRY2,RAMP3,ANGPTL2,PPP1R16B,TMEM100,TNMD,SOX17,MMRN2,APOLD1,RSPO3,THSD7A,ECSCR
2_Member	GO Biological Processes	GO:0045765	regulation of angiogenesis	-11.0479	-8.37972	25/337	187,358,718,947,1003,1545,1634,3202,3569,3952,5168,5176,5468,5764,6423,7060,7122,7291,8038,9314,9510,10253,26051,64102,641700	APLNR,AQP1,C3,CD34,CDH5,CYP1B1,DCN,HOXA5,IL6,LEP,ENPP2,SERPINF1,PPARG,PTN,SFRP2,THBS4,CLDN5,TWIST1,ADAM12,KLF4,ADAMTS1,SPRY2,PPP1R16B,TNMD,ECSCR
2_Member	GO Biological Processes	GO:1901342	regulation of vasculature development	-10.8815	-8.23911	25/343	187,358,718,947,1003,1545,1634,3202,3569,3952,5168,5176,5468,5764,6423,7060,7122,7291,8038,9314,9510,10253,26051,64102,641700	APLNR,AQP1,C3,CD34,CDH5,CYP1B1,DCN,HOXA5,IL6,LEP,ENPP2,SERPINF1,PPARG,PTN,SFRP2,THBS4,CLDN5,TWIST1,ADAM12,KLF4,ADAMTS1,SPRY2,PPP1R16B,TNMD,ECSCR
2_Member	GO Biological Processes	GO:0016525	negative regulation of angiogenesis	-6.08021	-4.11451	12/146	1634,3202,5176,5468,5764,7060,7122,9314,9510,10253,64102,641700	DCN,HOXA5,SERPINF1,PPARG,PTN,THBS4,CLDN5,KLF4,ADAMTS1,SPRY2,TNMD,ECSCR
2_Member	GO Biological Processes	GO:2000181	negative regulation of blood vessel morphogenesis	-6.01709	-4.06694	12/148	1634,3202,5176,5468,5764,7060,7122,9314,9510,10253,64102,641700	DCN,HOXA5,SERPINF1,PPARG,PTN,THBS4,CLDN5,KLF4,ADAMTS1,SPRY2,TNMD,ECSCR
2_Member	GO Biological Processes	GO:1901343	negative regulation of vasculature development	-5.98592	-4.03915	12/149	1634,3202,5176,5468,5764,7060,7122,9314,9510,10253,64102,641700	DCN,HOXA5,SERPINF1,PPARG,PTN,THBS4,CLDN5,KLF4,ADAMTS1,SPRY2,TNMD,ECSCR
3_Summary	GO Biological Processes	GO:0070848	response to growth factor	-19.3306	-15.8173	49/736	301,857,858,1003,1601,1634,1848,1960,2200,2331,2353,2534,2615,2908,3036,3037,4060,4208,4212,4692,5138,5468,5641,5654,5764,6347,6423,6424,6591,7049,7122,7133,7291,7538,8483,9314,9353,10252,10253,11167,23090,55273,64102,79633,79812,80310,91851,130399,152831	ANXA1,CAV1,CAV2,CDH5,DAB2,DCN,DUSP6,EGR3,FBN1,FMOD,FOS,FYN,LRRC32,NR3C1,HAS1,HAS2,LUM,MEF2C,MEIS2,NDN,PDE2A,PPARG,LGMN,HTRA1,PTN,CCL2,SFRP2,SFRP4,SNAI2,TGFBR3,CLDN5,TNFRSF1B,TWIST1,ZFP36,CILP,KLF4,SLIT2,SPRY1,SPRY2,FSTL1,ZNF423,TMEM100,TNMD,FAT4,MMRN2,PDGFD,CHRDL1,ACVR1C,KLB
3_Member	GO Biological Processes	GO:0070848	response to growth factor	-19.3306	-15.8173	49/736	301,857,858,1003,1601,1634,1848,1960,2200,2331,2353,2534,2615,2908,3036,3037,4060,4208,4212,4692,5138,5468,5641,5654,5764,6347,6423,6424,6591,7049,7122,7133,7291,7538,8483,9314,9353,10252,10253,11167,23090,55273,64102,79633,79812,80310,91851,130399,152831	ANXA1,CAV1,CAV2,CDH5,DAB2,DCN,DUSP6,EGR3,FBN1,FMOD,FOS,FYN,LRRC32,NR3C1,HAS1,HAS2,LUM,MEF2C,MEIS2,NDN,PDE2A,PPARG,LGMN,HTRA1,PTN,CCL2,SFRP2,SFRP4,SNAI2,TGFBR3,CLDN5,TNFRSF1B,TWIST1,ZFP36,CILP,KLF4,SLIT2,SPRY1,SPRY2,FSTL1,ZNF423,TMEM100,TNMD,FAT4,MMRN2,PDGFD,CHRDL1,ACVR1C,KLB
3_Member	GO Biological Processes	GO:0071363	cellular response to growth factor stimulus	-17.7566	-14.3982	46/707	301,857,858,1003,1601,1634,1960,2200,2331,2353,2534,2615,2908,3036,3037,4208,4692,5138,5468,5641,5654,5764,6347,6423,6424,6591,7049,7122,7133,7291,7538,8483,9314,9353,10252,10253,11167,23090,55273,64102,79633,79812,80310,91851,130399,152831	ANXA1,CAV1,CAV2,CDH5,DAB2,DCN,EGR3,FBN1,FMOD,FOS,FYN,LRRC32,NR3C1,HAS1,HAS2,MEF2C,NDN,PDE2A,PPARG,LGMN,HTRA1,PTN,CCL2,SFRP2,SFRP4,SNAI2,TGFBR3,CLDN5,TNFRSF1B,TWIST1,ZFP36,CILP,KLF4,SLIT2,SPRY1,SPRY2,FSTL1,ZNF423,TMEM100,TNMD,FAT4,MMRN2,PDGFD,CHRDL1,ACVR1C,KLB
3_Member	GO Biological Processes	GO:0071560	cellular response to transforming growth factor beta stimulus	-8.5652	-6.23619	19/255	857,858,1003,1601,2200,2331,2353,2534,2615,2908,4208,5138,5654,7049,7122,8483,10252,10253,80310	CAV1,CAV2,CDH5,DAB2,FBN1,FMOD,FOS,FYN,LRRC32,NR3C1,MEF2C,PDE2A,HTRA1,TGFBR3,CLDN5,CILP,SPRY1,SPRY2,PDGFD
3_Member	GO Biological Processes	GO:0071559	response to transforming growth factor beta	-8.39854	-6.09705	19/261	857,858,1003,1601,2200,2331,2353,2534,2615,2908,4208,5138,5654,7049,7122,8483,10252,10253,80310	CAV1,CAV2,CDH5,DAB2,FBN1,FMOD,FOS,FYN,LRRC32,NR3C1,MEF2C,PDE2A,HTRA1,TGFBR3,CLDN5,CILP,SPRY1,SPRY2,PDGFD
3_Member	GO Biological Processes	GO:0007178	transmembrane receptor protein serine/threonine kinase signaling pathway	-8.1507	-5.87149	22/363	857,858,1003,1601,2200,2331,2353,2615,5468,5654,6423,6424,7049,7122,8483,10252,10253,11167,23090,55273,91851,130399	CAV1,CAV2,CDH5,DAB2,FBN1,FMOD,FOS,LRRC32,PPARG,HTRA1,SFRP2,SFRP4,TGFBR3,CLDN5,CILP,SPRY1,SPRY2,FSTL1,ZNF423,TMEM100,CHRDL1,ACVR1C
3_Member	GO Biological Processes	GO:0090287	regulation of cellular response to growth factor stimulus	-7.48991	-5.29587	19/297	857,858,1003,1601,1634,2200,5468,5654,6423,6424,7049,9353,10252,10253,11167,23090,64102,79812,91851	CAV1,CAV2,CDH5,DAB2,DCN,FBN1,PPARG,HTRA1,SFRP2,SFRP4,TGFBR3,SLIT2,SPRY1,SPRY2,FSTL1,ZNF423,TNMD,MMRN2,CHRDL1
3_Member	GO Biological Processes	GO:0090288	negative regulation of cellular response to growth factor stimulus	-6.47472	-4.4323	11/110	1634,2200,5468,5654,6423,9353,10252,10253,64102,79812,91851	DCN,FBN1,PPARG,HTRA1,SFRP2,SLIT2,SPRY1,SPRY2,TNMD,MMRN2,CHRDL1
3_Member	GO Biological Processes	GO:0090092	regulation of transmembrane receptor protein serine/threonine kinase signaling pathway	-6.33426	-4.32611	16/253	857,858,1003,1601,2200,5468,5654,6423,6424,7049,8483,10252,10253,11167,23090,91851	CAV1,CAV2,CDH5,DAB2,FBN1,PPARG,HTRA1,SFRP2,SFRP4,TGFBR3,CILP,SPRY1,SPRY2,FSTL1,ZNF423,CHRDL1
3_Member	GO Biological Processes	GO:0090101	negative regulation of transmembrane receptor protein serine/threonine kinase signaling pathway	-5.61708	-3.712	11/134	857,858,2200,5468,5654,6423,7049,8483,10252,10253,91851	CAV1,CAV2,FBN1,PPARG,HTRA1,SFRP2,TGFBR3,CILP,SPRY1,SPRY2,CHRDL1
3_Member	GO Biological Processes	GO:0071772	response to BMP	-5.46499	-3.59232	12/167	1003,2200,5468,5654,6423,6424,7049,11167,23090,55273,64102,91851	CDH5,FBN1,PPARG,HTRA1,SFRP2,SFRP4,TGFBR3,FSTL1,ZNF423,TMEM100,TNMD,CHRDL1
3_Member	GO Biological Processes	GO:0071773	cellular response to BMP stimulus	-5.46499	-3.59232	12/167	1003,2200,5468,5654,6423,6424,7049,11167,23090,55273,64102,91851	CDH5,FBN1,PPARG,HTRA1,SFRP2,SFRP4,TGFBR3,FSTL1,ZNF423,TMEM100,TNMD,CHRDL1
3_Member	GO Biological Processes	GO:0030510	regulation of BMP signaling pathway	-5.36207	-3.50883	9/91	1003,2200,5468,5654,6423,6424,11167,23090,91851	CDH5,FBN1,PPARG,HTRA1,SFRP2,SFRP4,FSTL1,ZNF423,CHRDL1
3_Member	GO Biological Processes	GO:0007179	transforming growth factor beta receptor signaling pathway	-5.24759	-3.41164	13/206	857,858,1003,1601,2200,2331,2353,2615,5654,7049,7122,10252,10253	CAV1,CAV2,CDH5,DAB2,FBN1,FMOD,FOS,LRRC32,HTRA1,TGFBR3,CLDN5,SPRY1,SPRY2
3_Member	GO Biological Processes	GO:0030509	BMP signaling pathway	-5.03339	-3.23251	11/154	1003,2200,5468,5654,6423,6424,7049,11167,23090,55273,91851	CDH5,FBN1,PPARG,HTRA1,SFRP2,SFRP4,TGFBR3,FSTL1,ZNF423,TMEM100,CHRDL1
3_Member	GO Biological Processes	GO:0030512	negative regulation of transforming growth factor beta receptor signaling pathway	-3.75235	-2.17643	7/86	857,858,2200,5654,7049,10252,10253	CAV1,CAV2,FBN1,HTRA1,TGFBR3,SPRY1,SPRY2
3_Member	GO Biological Processes	GO:0017015	regulation of transforming growth factor beta receptor signaling pathway	-3.41634	-1.91528	8/128	857,858,1601,2200,5654,7049,10252,10253	CAV1,CAV2,DAB2,FBN1,HTRA1,TGFBR3,SPRY1,SPRY2
3_Member	GO Biological Processes	GO:1903844	regulation of cellular response to transforming growth factor beta stimulus	-3.34888	-1.8585	8/131	857,858,1601,2200,5654,7049,10252,10253	CAV1,CAV2,DAB2,FBN1,HTRA1,TGFBR3,SPRY1,SPRY2
3_Member	GO Biological Processes	GO:0030514	negative regulation of BMP signaling pathway	-3.19076	-1.73617	5/51	2200,5468,5654,6423,91851	FBN1,PPARG,HTRA1,SFRP2,CHRDL1
4_Summary	KEGG Pathway	hsa04610	Complement and coagulation cascades	-18.012	-14.6078	19/79	710,712,713,715,716,718,729,730,1191,1675,2162,3075,3426,5627,7035,7056,7450,10544,11326,1634,2219,6401,6402,6403,9370,22918,2213,3108,3113,3122,1880,3512,3569,4208,4239,5320,5788,5919,6039,6347,9547,28639,284,301,948,3575,3952,5105,5654,6363,7133,7305,10875,90865,185,6387,23743,929,2353,3394,23643,1075,2534,3572,4332,608,6591	SERPING1,C1QA,C1QB,C1R,C1S,C3,C6,C7,CLU,CFD,F13A1,CFH,CFI,PROS1,TFPI,THBD,VWF,PROCR,VSIG4,DCN,FCN1,SELE,SELL,SELP,ADIPOQ,CD93,FCGR2B,HLA-DMA,HLA-DPA1,HLA-DRA,GPR183,JCHAIN,IL6,MEF2C,MFAP4,PLA2G2A,PTPRC,RARRES2,RNASE6,CCL2,CXCL14,TRBC1,ANGPT1,ANXA1,CD36,IL7R,LEP,PCK1,HTRA1,CCL19,TNFRSF1B,TYROBP,FGL2,IL33,AGTR1,CXCL12,BHMT2,CD14,FOS,IRF8,LY96,CTSC,FYN,IL6ST,MNDA,TNFRSF17,SNAI2
4_Member	KEGG Pathway	hsa04610	Complement and coagulation cascades	-18.012	-14.6078	19/79	710,712,713,715,716,718,729,730,1191,1675,2162,3075,3426,5627,7035,7056,7450,10544,11326	SERPING1,C1QA,C1QB,C1R,C1S,C3,C6,C7,CLU,CFD,F13A1,CFH,CFI,PROS1,TFPI,THBD,VWF,PROCR,VSIG4
4_Member	KEGG Pathway	ko04610	Complement and coagulation cascades	-18.012	-14.6078	19/79	710,712,713,715,716,718,729,730,1191,1675,2162,3075,3426,5627,7035,7056,7450,10544,11326	SERPING1,C1QA,C1QB,C1R,C1S,C3,C6,C7,CLU,CFD,F13A1,CFH,CFI,PROS1,TFPI,THBD,VWF,PROCR,VSIG4
4_Member	WikiPathways	WP558	Complement and Coagulation Cascades	-16.172	-12.9597	16/59	710,712,713,715,716,718,729,730,1191,1675,3075,3426,5627,7035,7056,7450	SERPING1,C1QA,C1QB,C1R,C1S,C3,C6,C7,CLU,CFD,CFH,CFI,PROS1,TFPI,THBD,VWF
4_Member	WikiPathways	WP2806	Human Complement System	-16.0358	-12.8816	19/99	710,715,716,718,729,730,1634,1675,2162,2219,3075,3426,5627,6401,6402,6403,9370,11326,22918	SERPING1,C1R,C1S,C3,C6,C7,DCN,CFD,F13A1,FCN1,CFH,CFI,PROS1,SELE,SELL,SELP,ADIPOQ,VSIG4,CD93
4_Member	Reactome Gene Sets	R-HSA-166658	Complement cascade	-13.447	-10.4865	14/58	710,712,713,715,716,718,729,730,1191,1675,2219,3075,3426,5627	SERPING1,C1QA,C1QB,C1R,C1S,C3,C6,C7,CLU,CFD,FCN1,CFH,CFI,PROS1
4_Member	KEGG Pathway	ko05150	Staphylococcus aureus infection	-12.2907	-9.4094	13/56	712,713,715,716,718,1675,2213,3075,3108,3113,3122,3426,6403	C1QA,C1QB,C1R,C1S,C3,CFD,FCGR2B,CFH,HLA-DMA,HLA-DPA1,HLA-DRA,CFI,SELP
4_Member	GO Biological Processes	GO:0006959	humoral immune response	-12.1843	-9.33106	28/382	710,712,713,715,716,718,729,730,1191,1675,1880,2213,2219,3075,3426,3512,3569,4208,4239,5320,5627,5788,5919,6039,6347,9547,11326,28639	SERPING1,C1QA,C1QB,C1R,C1S,C3,C6,C7,CLU,CFD,GPR183,FCGR2B,FCN1,CFH,CFI,JCHAIN,IL6,MEF2C,MFAP4,PLA2G2A,PROS1,PTPRC,RARRES2,RNASE6,CCL2,CXCL14,VSIG4,TRBC1
4_Member	Reactome Gene Sets	R-HSA-977606	Regulation of Complement cascade	-11.9267	-9.15937	12/47	710,712,713,715,716,718,729,730,1191,3075,3426,5627	SERPING1,C1QA,C1QB,C1R,C1S,C3,C6,C7,CLU,CFH,CFI,PROS1
4_Member	GO Biological Processes	GO:0002697	regulation of immune effector process	-10.8254	-8.19133	29/467	284,301,710,712,713,715,716,718,729,730,948,1191,2213,3075,3122,3426,3569,3575,3952,5105,5627,5654,5788,6363,7133,7305,10875,11326,90865	ANGPT1,ANXA1,SERPING1,C1QA,C1QB,C1R,C1S,C3,C6,C7,CD36,CLU,FCGR2B,CFH,HLA-DRA,CFI,IL6,IL7R,LEP,PCK1,PROS1,HTRA1,PTPRC,CCL19,TNFRSF1B,TYROBP,FGL2,VSIG4,IL33
4_Member	KEGG Pathway	hsa05150	Staphylococcus aureus infection	-10.1967	-7.63073	13/80	712,713,715,716,718,1675,2213,3075,3108,3113,3122,3426,6403	C1QA,C1QB,C1R,C1S,C3,CFD,FCGR2B,CFH,HLA-DMA,HLA-DPA1,HLA-DRA,CFI,SELP
4_Member	WikiPathways	WP545	Complement Activation	-9.52182	-7.05552	8/22	712,713,715,716,718,729,730,1675	C1QA,C1QB,C1R,C1S,C3,C6,C7,CFD
4_Member	GO Biological Processes	GO:0006956	complement activation	-9.32905	-6.91514	17/179	710,712,713,715,716,718,729,730,1191,1675,2219,3075,3426,4239,5627,11326,28639	SERPING1,C1QA,C1QB,C1R,C1S,C3,C6,C7,CLU,CFD,FCN1,CFH,CFI,MFAP4,PROS1,VSIG4,TRBC1
4_Member	GO Biological Processes	GO:0002920	regulation of humoral immune response	-9.07523	-6.68997	15/139	710,712,713,715,716,718,729,730,1191,2213,3075,3426,5627,5788,11326	SERPING1,C1QA,C1QB,C1R,C1S,C3,C6,C7,CLU,FCGR2B,CFH,CFI,PROS1,PTPRC,VSIG4
4_Member	WikiPathways	WP2328	Allograft Rejection	-8.49267	-6.17568	12/89	185,712,713,718,729,730,3108,3113,3122,6363,6387,23743	AGTR1,C1QA,C1QB,C3,C6,C7,HLA-DMA,HLA-DPA1,HLA-DRA,CCL19,CXCL12,BHMT2
4_Member	KEGG Pathway	ko05133	Pertussis	-8.16698	-5.88414	11/76	710,712,713,715,716,718,929,2353,3394,3569,23643	SERPING1,C1QA,C1QB,C1R,C1S,C3,CD14,FOS,IRF8,IL6,LY96
4_Member	GO Biological Processes	GO:0030449	regulation of complement activation	-8.14662	-5.87102	13/116	710,712,713,715,716,718,729,730,1191,3075,3426,5627,11326	SERPING1,C1QA,C1QB,C1R,C1S,C3,C6,C7,CLU,CFH,CFI,PROS1,VSIG4
4_Member	GO Biological Processes	GO:0002460	adaptive immune response based on somatic recombination of immune receptors built from immunoglobulin superfamily domains	-8.02171	-5.76369	22/369	301,710,712,713,715,716,718,729,730,1075,1191,2213,3122,3426,3569,3575,4208,5788,6363,7133,28639,90865	ANXA1,SERPING1,C1QA,C1QB,C1R,C1S,C3,C6,C7,CTSC,CLU,FCGR2B,HLA-DRA,CFI,IL6,IL7R,MEF2C,PTPRC,CCL19,TNFRSF1B,TRBC1,IL33
4_Member	KEGG Pathway	hsa05133	Pertussis	-7.8677	-5.62988	11/81	710,712,713,715,716,718,929,2353,3394,3569,23643	SERPING1,C1QA,C1QB,C1R,C1S,C3,CD14,FOS,IRF8,IL6,LY96
4_Member	Reactome Gene Sets	R-HSA-166663	Initial triggering of complement	-7.77324	-5.55157	7/23	712,713,715,716,718,1675,2219	C1QA,C1QB,C1R,C1S,C3,CFD,FCN1
4_Member	GO Biological Processes	GO:0050778	positive regulation of immune response	-7.12525	-4.99044	31/761	301,710,712,713,715,716,718,729,730,1191,1675,2213,2219,2534,3075,3113,3122,3426,3569,3572,4208,4239,4332,5105,5627,5788,6363,7305,11326,28639,90865	ANXA1,SERPING1,C1QA,C1QB,C1R,C1S,C3,C6,C7,CLU,CFD,FCGR2B,FCN1,FYN,CFH,HLA-DPA1,HLA-DRA,CFI,IL6,IL6ST,MEF2C,MFAP4,MNDA,PCK1,PROS1,PTPRC,CCL19,TYROBP,VSIG4,TRBC1,IL33
4_Member	GO Biological Processes	GO:0002250	adaptive immune response	-6.68468	-4.60959	29/713	301,608,710,712,713,715,716,718,729,730,1075,1191,1880,2213,2534,3108,3113,3122,3426,3512,3569,3572,3575,4208,5788,6363,7133,28639,90865	ANXA1,TNFRSF17,SERPING1,C1QA,C1QB,C1R,C1S,C3,C6,C7,CTSC,CLU,GPR183,FCGR2B,FYN,HLA-DMA,HLA-DPA1,HLA-DRA,CFI,JCHAIN,IL6,IL6ST,IL7R,MEF2C,PTPRC,CCL19,TNFRSF1B,TRBC1,IL33
4_Member	GO Biological Processes	GO:0002455	humoral immune response mediated by circulating immunoglobulin	-6.60697	-4.54743	13/156	710,712,713,715,716,718,729,730,1191,2213,3426,5788,28639	SERPING1,C1QA,C1QB,C1R,C1S,C3,C6,C7,CLU,FCGR2B,CFI,PTPRC,TRBC1
4_Member	GO Biological Processes	GO:0002253	activation of immune response	-6.3904	-4.37052	25/573	710,712,713,715,716,718,729,730,1191,1675,2213,2219,2534,3075,3113,3122,3426,4208,4239,4332,5627,5788,7305,11326,28639	SERPING1,C1QA,C1QB,C1R,C1S,C3,C6,C7,CLU,CFD,FCGR2B,FCN1,FYN,CFH,HLA-DPA1,HLA-DRA,CFI,MEF2C,MFAP4,MNDA,PROS1,PTPRC,TYROBP,VSIG4,TRBC1
4_Member	Reactome Gene Sets	R-HSA-173623	Classical antibody-mediated complement activation	-6.30138	-4.29901	4/6	712,713,715,716	C1QA,C1QB,C1R,C1S
4_Member	GO Biological Processes	GO:0002449	lymphocyte mediated immunity	-6.17768	-4.19769	19/361	710,712,713,715,716,718,729,730,1075,1191,2213,3122,3426,3569,3575,3952,5788,7133,28639	SERPING1,C1QA,C1QB,C1R,C1S,C3,C6,C7,CTSC,CLU,FCGR2B,HLA-DRA,CFI,IL6,IL7R,LEP,PTPRC,TNFRSF1B,TRBC1
4_Member	Reactome Gene Sets	R-HSA-166786	Creation of C4 and C2 activators	-6.08044	-4.11451	5/14	712,713,715,716,2219	C1QA,C1QB,C1R,C1S,FCN1
4_Member	GO Biological Processes	GO:0006958	complement activation, classical pathway	-5.40134	-3.54264	11/141	710,712,713,715,716,718,729,730,1191,3426,28639	SERPING1,C1QA,C1QB,C1R,C1S,C3,C6,C7,CLU,CFI,TRBC1
4_Member	GO Biological Processes	GO:0016064	immunoglobulin mediated immune response	-4.877	-3.09878	13/223	710,712,713,715,716,718,729,730,1191,2213,3426,5788,28639	SERPING1,C1QA,C1QB,C1R,C1S,C3,C6,C7,CLU,FCGR2B,CFI,PTPRC,TRBC1
4_Member	KEGG Pathway	hsa05322	Systemic lupus erythematosus	-4.82175	-3.05554	10/133	712,713,715,716,718,729,730,3108,3113,3122	C1QA,C1QB,C1R,C1S,C3,C6,C7,HLA-DMA,HLA-DPA1,HLA-DRA
4_Member	KEGG Pathway	ko05322	Systemic lupus erythematosus	-4.82175	-3.05554	10/133	712,713,715,716,718,729,730,3108,3113,3122	C1QA,C1QB,C1R,C1S,C3,C6,C7,HLA-DMA,HLA-DPA1,HLA-DRA
4_Member	GO Biological Processes	GO:0019724	B cell mediated immunity	-4.81536	-3.05136	13/226	710,712,713,715,716,718,729,730,1191,2213,3426,5788,28639	SERPING1,C1QA,C1QB,C1R,C1S,C3,C6,C7,CLU,FCGR2B,CFI,PTPRC,TRBC1
4_Member	GO Biological Processes	GO:0150146	cell junction disassembly	-3.85793	-2.25351	4/20	712,713,718,6591	C1QA,C1QB,C3,SNAI2
4_Member	WikiPathways	WP3941	Oxidative Damage	-3.63857	-2.08839	5/41	712,713,715,716,7133	C1QA,C1QB,C1R,C1S,TNFRSF1B
4_Member	GO Biological Processes	GO:0098883	synapse pruning	-3.41722	-1.91556	3/11	712,713,718	C1QA,C1QB,C3
4_Member	KEGG Pathway	ko05142	Chagas disease (American trypanosomiasis)	-2.55683	-1.23262	6/102	712,713,718,2353,3569,6347	C1QA,C1QB,C3,FOS,IL6,CCL2
4_Member	KEGG Pathway	hsa05142	Chagas disease (American trypanosomiasis)	-2.45357	-1.15361	6/107	712,713,718,2353,3569,6347	C1QA,C1QB,C3,FOS,IL6,CCL2
5_Summary	GO Biological Processes	GO:0010942	positive regulation of cell death	-16.0696	-12.8873	42/652	301,712,857,948,1075,1191,1545,1848,1902,2213,2308,2353,2534,3043,3202,3399,3569,3672,3952,4208,4332,5468,5764,5788,6347,6423,6424,7133,7305,7704,8406,8644,9353,9370,9590,10268,10628,50486,57124,91607,130399,641700,590,858,1003,1436,1805,2192,2615,3489,4330,4692,4969,5176,6586,6591,7049,8611,8850,9314,9510,10252,10253,11326,30008,63923,64102,90865	ANXA1,C1QA,CAV1,CD36,CTSC,CLU,CYP1B1,DUSP6,LPAR1,FCGR2B,FOXO1,FOS,FYN,HBB,HOXA5,ID3,IL6,ITGA1,LEP,MEF2C,MNDA,PPARG,PTN,PTPRC,CCL2,SFRP2,SFRP4,TNFRSF1B,TYROBP,ZBTB16,SRPX,AKR1C3,SLIT2,ADIPOQ,AKAP12,RAMP3,TXNIP,G0S2,CD248,SLFN11,ACVR1C,ECSCR,BCHE,CAV2,CDH5,CSF1R,DPT,FBLN1,LRRC32,IGFBP6,MN1,NDN,OGN,SERPINF1,SLIT3,SNAI2,TGFBR3,PLPP1,KAT2B,KLF4,ADAMTS1,SPRY1,SPRY2,VSIG4,EFEMP2,TNN,TNMD,IL33
5_Member	GO Biological Processes	GO:0010942	positive regulation of cell death	-16.0696	-12.8873	42/652	301,712,857,948,1075,1191,1545,1848,1902,2213,2308,2353,2534,3043,3202,3399,3569,3672,3952,4208,4332,5468,5764,5788,6347,6423,6424,7133,7305,7704,8406,8644,9353,9370,9590,10268,10628,50486,57124,91607,130399,641700	ANXA1,C1QA,CAV1,CD36,CTSC,CLU,CYP1B1,DUSP6,LPAR1,FCGR2B,FOXO1,FOS,FYN,HBB,HOXA5,ID3,IL6,ITGA1,LEP,MEF2C,MNDA,PPARG,PTN,PTPRC,CCL2,SFRP2,SFRP4,TNFRSF1B,TYROBP,ZBTB16,SRPX,AKR1C3,SLIT2,ADIPOQ,AKAP12,RAMP3,TXNIP,G0S2,CD248,SLFN11,ACVR1C,ECSCR
5_Member	GO Biological Processes	GO:0008285	negative regulation of cell population proliferation	-14.5792	-11.4996	43/753	590,857,858,1003,1436,1545,1805,2192,2213,2615,3489,3569,3672,4208,4330,4332,4692,4969,5176,5468,5764,6347,6423,6424,6586,6591,7049,7305,7704,8406,8611,8850,9314,9370,9510,10252,10253,11326,30008,63923,64102,90865,130399	BCHE,CAV1,CAV2,CDH5,CSF1R,CYP1B1,DPT,FBLN1,FCGR2B,LRRC32,IGFBP6,IL6,ITGA1,MEF2C,MN1,MNDA,NDN,OGN,SERPINF1,PPARG,PTN,CCL2,SFRP2,SFRP4,SLIT3,SNAI2,TGFBR3,TYROBP,ZBTB16,SRPX,PLPP1,KAT2B,KLF4,ADIPOQ,ADAMTS1,SPRY1,SPRY2,VSIG4,EFEMP2,TNN,TNMD,IL33,ACVR1C
5_Member	GO Biological Processes	GO:0043065	positive regulation of apoptotic process	-12.0366	-9.22223	34/574	301,857,1075,1191,1545,1848,1902,2308,3202,3399,3569,3672,3952,4208,4332,5468,5764,5788,6347,6423,6424,7133,7305,7704,8406,8644,9353,9370,9590,10628,50486,57124,130399,641700	ANXA1,CAV1,CTSC,CLU,CYP1B1,DUSP6,LPAR1,FOXO1,HOXA5,ID3,IL6,ITGA1,LEP,MEF2C,MNDA,PPARG,PTN,PTPRC,CCL2,SFRP2,SFRP4,TNFRSF1B,TYROBP,ZBTB16,SRPX,AKR1C3,SLIT2,ADIPOQ,AKAP12,TXNIP,G0S2,CD248,ACVR1C,ECSCR
5_Member	GO Biological Processes	GO:0043068	positive regulation of programmed cell death	-11.7042	-8.96902	34/590	301,857,1075,1191,1545,1848,1902,2308,3202,3399,3569,3672,3952,4208,4332,5468,5764,5788,6347,6423,6424,7133,7305,7704,8406,8644,9353,9370,9590,10628,50486,57124,130399,641700	ANXA1,CAV1,CTSC,CLU,CYP1B1,DUSP6,LPAR1,FOXO1,HOXA5,ID3,IL6,ITGA1,LEP,MEF2C,MNDA,PPARG,PTN,PTPRC,CCL2,SFRP2,SFRP4,TNFRSF1B,TYROBP,ZBTB16,SRPX,AKR1C3,SLIT2,ADIPOQ,AKAP12,TXNIP,G0S2,CD248,ACVR1C,ECSCR
6_Summary	GO Biological Processes	GO:0009617	response to bacterium	-15.807	-12.6791	44/728	358,718,857,929,948,1439,1634,1910,2167,2213,2326,2353,3394,3512,3569,3575,3587,3764,4023,4208,4360,5105,5320,5919,6039,6347,6401,6403,7035,7056,7079,7133,7538,9370,9590,11096,23643,28639,51316,57088,81035,83872,151887,219972,10628	AQP1,C3,CAV1,CD14,CD36,CSF2RB,DCN,EDNRB,FABP4,FCGR2B,FMO1,FOS,IRF8,JCHAIN,IL6,IL7R,IL10RA,KCNJ8,LPL,MEF2C,MRC1,PCK1,PLA2G2A,RARRES2,RNASE6,CCL2,SELE,SELP,TFPI,THBD,TIMP4,TNFRSF1B,ZFP36,ADIPOQ,AKAP12,ADAMTS5,LY96,TRBC1,PLAC8,PLSCR4,COLEC12,HMCN1,CCDC80,MPEG1,TXNIP
6_Member	GO Biological Processes	GO:0009617	response to bacterium	-15.807	-12.6791	44/728	358,718,857,929,948,1439,1634,1910,2167,2213,2326,2353,3394,3512,3569,3575,3587,3764,4023,4208,4360,5105,5320,5919,6039,6347,6401,6403,7035,7056,7079,7133,7538,9370,9590,11096,23643,28639,51316,57088,81035,83872,151887,219972	AQP1,C3,CAV1,CD14,CD36,CSF2RB,DCN,EDNRB,FABP4,FCGR2B,FMO1,FOS,IRF8,JCHAIN,IL6,IL7R,IL10RA,KCNJ8,LPL,MEF2C,MRC1,PCK1,PLA2G2A,RARRES2,RNASE6,CCL2,SELE,SELP,TFPI,THBD,TIMP4,TNFRSF1B,ZFP36,ADIPOQ,AKAP12,ADAMTS5,LY96,TRBC1,PLAC8,PLSCR4,COLEC12,HMCN1,CCDC80,MPEG1
6_Member	GO Biological Processes	GO:0002237	response to molecule of bacterial origin	-11.5952	-8.87023	26/346	929,948,1439,1634,1910,2213,2326,2353,3394,3569,3587,3764,4208,4360,5105,6347,6401,6403,7035,7056,7079,7133,7538,9590,23643,57088	CD14,CD36,CSF2RB,DCN,EDNRB,FCGR2B,FMO1,FOS,IRF8,IL6,IL10RA,KCNJ8,MEF2C,MRC1,PCK1,CCL2,SELE,SELP,TFPI,THBD,TIMP4,TNFRSF1B,ZFP36,AKAP12,LY96,PLSCR4
6_Member	GO Biological Processes	GO:0032496	response to lipopolysaccharide	-11.3627	-8.65756	25/326	929,948,1439,1634,1910,2326,2353,3394,3569,3587,3764,4208,4360,5105,6347,6401,6403,7035,7056,7079,7133,7538,9590,23643,57088	CD14,CD36,CSF2RB,DCN,EDNRB,FMO1,FOS,IRF8,IL6,IL10RA,KCNJ8,MEF2C,MRC1,PCK1,CCL2,SELE,SELP,TFPI,THBD,TIMP4,TNFRSF1B,ZFP36,AKAP12,LY96,PLSCR4
6_Member	GO Biological Processes	GO:0071216	cellular response to biotic stimulus	-6.07284	-4.1089	15/233	929,948,1910,2213,3394,3569,4208,4360,6347,7035,7133,7538,10628,23643,57088	CD14,CD36,EDNRB,FCGR2B,IRF8,IL6,MEF2C,MRC1,CCL2,TFPI,TNFRSF1B,ZFP36,TXNIP,LY96,PLSCR4
6_Member	GO Biological Processes	GO:0071219	cellular response to molecule of bacterial origin	-5.91161	-3.97317	14/209	929,948,1910,2213,3394,3569,4208,4360,6347,7035,7133,7538,23643,57088	CD14,CD36,EDNRB,FCGR2B,IRF8,IL6,MEF2C,MRC1,CCL2,TFPI,TNFRSF1B,ZFP36,LY96,PLSCR4
6_Member	GO Biological Processes	GO:0071222	cellular response to lipopolysaccharide	-5.45989	-3.59004	13/197	929,948,1910,3394,3569,4208,4360,6347,7035,7133,7538,23643,57088	CD14,CD36,EDNRB,IRF8,IL6,MEF2C,MRC1,CCL2,TFPI,TNFRSF1B,ZFP36,LY96,PLSCR4
7_Summary	GO Biological Processes	GO:0030155	regulation of cell adhesion	-14.9702	-11.8671	43/734	284,301,857,948,1545,1842,1901,1960,2192,2199,2213,2534,2615,3037,3113,3122,3479,3569,3572,3575,3908,3952,5105,5764,5788,6347,6363,6387,6401,6403,6423,6591,7704,8613,9314,9370,9595,9891,10875,11326,30008,57678,151887,5175,6402,58494,1075,1880,4208,4332,5320,7056,7133,7305,28639,90865,221395,1191,1436,1230,2124,2200,2353,3059,3202,4212,7538,8850,29909,56892,3394,5468,9452,139818,718	ANGPT1,ANXA1,CAV1,CD36,CYP1B1,ECM2,S1PR1,EGR3,FBLN1,FBLN2,FCGR2B,FYN,LRRC32,HAS2,HLA-DPA1,HLA-DRA,IGF1,IL6,IL6ST,IL7R,LAMA2,LEP,PCK1,PTN,PTPRC,CCL2,CCL19,CXCL12,SELE,SELP,SFRP2,SNAI2,ZBTB16,PLPP3,KLF4,ADIPOQ,CYTIP,NUAK1,FGL2,VSIG4,EFEMP2,GPAM,CCDC80,PECAM1,SELL,JAM2,CTSC,GPR183,MEF2C,MNDA,PLA2G2A,THBD,TNFRSF1B,TYROBP,TRBC1,IL33,ADGRF5,CLU,CSF1R,CCR1,EVI2B,FBN1,FOS,HCLS1,HOXA5,MEIS2,ZFP36,KAT2B,GP…
7_Member	GO Biological Processes	GO:0030155	regulation of cell adhesion	-14.9702	-11.8671	43/734	284,301,857,948,1545,1842,1901,1960,2192,2199,2213,2534,2615,3037,3113,3122,3479,3569,3572,3575,3908,3952,5105,5764,5788,6347,6363,6387,6401,6403,6423,6591,7704,8613,9314,9370,9595,9891,10875,11326,30008,57678,151887	ANGPT1,ANXA1,CAV1,CD36,CYP1B1,ECM2,S1PR1,EGR3,FBLN1,FBLN2,FCGR2B,FYN,LRRC32,HAS2,HLA-DPA1,HLA-DRA,IGF1,IL6,IL6ST,IL7R,LAMA2,LEP,PCK1,PTN,PTPRC,CCL2,CCL19,CXCL12,SELE,SELP,SFRP2,SNAI2,ZBTB16,PLPP3,KLF4,ADIPOQ,CYTIP,NUAK1,FGL2,VSIG4,EFEMP2,GPAM,CCDC80
7_Member	GO Biological Processes	GO:0007159	leukocyte cell-cell adhesion	-13.4618	-10.4865	29/366	301,857,1960,2213,2534,2615,3037,3113,3122,3479,3569,3572,3575,3952,5105,5175,5788,6347,6363,6387,6401,6402,6403,7704,9314,10875,11326,57678,58494	ANXA1,CAV1,EGR3,FCGR2B,FYN,LRRC32,HAS2,HLA-DPA1,HLA-DRA,IGF1,IL6,IL6ST,IL7R,LEP,PCK1,PECAM1,PTPRC,CCL2,CCL19,CXCL12,SELE,SELL,SELP,ZBTB16,KLF4,FGL2,VSIG4,GPAM,JAM2
7_Member	GO Biological Processes	GO:0045785	positive regulation of cell adhesion	-12.5957	-9.69975	30/425	284,301,857,948,1842,1960,2199,2534,3037,3113,3122,3479,3569,3572,3575,3952,5105,5764,5788,6347,6363,6387,6401,6403,6423,7704,8613,30008,57678,151887	ANGPT1,ANXA1,CAV1,CD36,ECM2,EGR3,FBLN2,FYN,HAS2,HLA-DPA1,HLA-DRA,IGF1,IL6,IL6ST,IL7R,LEP,PCK1,PTN,PTPRC,CCL2,CCL19,CXCL12,SELE,SELP,SFRP2,ZBTB16,PLPP3,EFEMP2,GPAM,CCDC80
7_Member	GO Biological Processes	GO:1903037	regulation of leukocyte cell-cell adhesion	-12.0645	-9.22467	26/330	301,857,1960,2213,2534,2615,3037,3113,3122,3479,3569,3572,3575,3952,5105,5788,6347,6363,6387,6401,6403,7704,9314,10875,11326,57678	ANXA1,CAV1,EGR3,FCGR2B,FYN,LRRC32,HAS2,HLA-DPA1,HLA-DRA,IGF1,IL6,IL6ST,IL7R,LEP,PCK1,PTPRC,CCL2,CCL19,CXCL12,SELE,SELP,ZBTB16,KLF4,FGL2,VSIG4,GPAM
7_Member	GO Biological Processes	GO:0022407	regulation of cell-cell adhesion	-10.7409	-8.12475	28/439	301,857,1960,2213,2534,2615,3037,3113,3122,3479,3569,3572,3575,3952,5105,5788,6347,6363,6387,6401,6403,7704,8613,9314,9370,10875,11326,57678	ANXA1,CAV1,EGR3,FCGR2B,FYN,LRRC32,HAS2,HLA-DPA1,HLA-DRA,IGF1,IL6,IL6ST,IL7R,LEP,PCK1,PTPRC,CCL2,CCL19,CXCL12,SELE,SELP,ZBTB16,PLPP3,KLF4,ADIPOQ,FGL2,VSIG4,GPAM
7_Member	GO Biological Processes	GO:0050865	regulation of cell activation	-10.22	-7.64692	33/633	301,857,1075,1880,1960,2213,2534,2615,3113,3122,3479,3569,3572,3575,3952,4208,4332,5105,5320,5788,6347,6363,6403,7056,7133,7305,7704,10875,11326,28639,57678,90865,221395	ANXA1,CAV1,CTSC,GPR183,EGR3,FCGR2B,FYN,LRRC32,HLA-DPA1,HLA-DRA,IGF1,IL6,IL6ST,IL7R,LEP,MEF2C,MNDA,PCK1,PLA2G2A,PTPRC,CCL2,CCL19,SELP,THBD,TNFRSF1B,TYROBP,ZBTB16,FGL2,VSIG4,TRBC1,GPAM,IL33,ADGRF5
7_Member	GO Biological Processes	GO:1903039	positive regulation of leukocyte cell-cell adhesion	-10.0394	-7.48714	20/234	301,857,1960,2534,3037,3113,3122,3479,3569,3572,3575,3952,5105,5788,6347,6363,6401,6403,7704,57678	ANXA1,CAV1,EGR3,FYN,HAS2,HLA-DPA1,HLA-DRA,IGF1,IL6,IL6ST,IL7R,LEP,PCK1,PTPRC,CCL2,CCL19,SELE,SELP,ZBTB16,GPAM
7_Member	GO Biological Processes	GO:0002694	regulation of leukocyte activation	-9.63996	-7.1508	31/594	301,857,1075,1880,1960,2213,2534,2615,3113,3122,3479,3569,3572,3575,3952,4208,4332,5105,5320,5788,6347,6363,7133,7305,7704,10875,11326,28639,57678,90865,221395	ANXA1,CAV1,CTSC,GPR183,EGR3,FCGR2B,FYN,LRRC32,HLA-DPA1,HLA-DRA,IGF1,IL6,IL6ST,IL7R,LEP,MEF2C,MNDA,PCK1,PLA2G2A,PTPRC,CCL2,CCL19,TNFRSF1B,TYROBP,ZBTB16,FGL2,VSIG4,TRBC1,GPAM,IL33,ADGRF5
7_Member	GO Biological Processes	GO:0022409	positive regulation of cell-cell adhesion	-9.57182	-7.09991	21/276	301,857,1960,2534,3037,3113,3122,3479,3569,3572,3575,3952,5105,5788,6347,6363,6401,6403,7704,8613,57678	ANXA1,CAV1,EGR3,FYN,HAS2,HLA-DPA1,HLA-DRA,IGF1,IL6,IL6ST,IL7R,LEP,PCK1,PTPRC,CCL2,CCL19,SELE,SELP,ZBTB16,PLPP3,GPAM
7_Member	GO Biological Processes	GO:0070661	leukocyte proliferation	-9.34344	-6.92457	22/313	301,1191,1436,1880,2213,2534,2615,3113,3479,3569,3572,3575,3952,4208,4332,5788,6363,7133,7305,11326,57678,90865	ANXA1,CLU,CSF1R,GPR183,FCGR2B,FYN,LRRC32,HLA-DPA1,IGF1,IL6,IL6ST,IL7R,LEP,MEF2C,MNDA,PTPRC,CCL19,TNFRSF1B,TYROBP,VSIG4,GPAM,IL33
7_Member	GO Biological Processes	GO:1903706	regulation of hemopoiesis	-9.0884	-6.6938	25/417	301,1230,1960,2124,2200,2213,2353,3059,3122,3202,3575,4208,4212,5105,5764,5788,6363,7305,7538,7704,8850,9370,10875,29909,56892	ANXA1,CCR1,EGR3,EVI2B,FBN1,FCGR2B,FOS,HCLS1,HLA-DRA,HOXA5,IL7R,MEF2C,MEIS2,PCK1,PTN,PTPRC,CCL19,TYROBP,ZFP36,ZBTB16,KAT2B,ADIPOQ,FGL2,GPR171,TCIM
7_Member	GO Biological Processes	GO:0050863	regulation of T cell activation	-8.98641	-6.61029	22/327	301,857,1960,2213,2534,2615,3113,3122,3479,3569,3572,3575,3952,5105,5788,6347,6363,7133,7704,10875,11326,57678	ANXA1,CAV1,EGR3,FCGR2B,FYN,LRRC32,HLA-DPA1,HLA-DRA,IGF1,IL6,IL6ST,IL7R,LEP,PCK1,PTPRC,CCL2,CCL19,TNFRSF1B,ZBTB16,FGL2,VSIG4,GPAM
7_Member	GO Biological Processes	GO:0070663	regulation of leukocyte proliferation	-8.97361	-6.60199	19/241	301,1436,1880,2213,2615,3113,3479,3569,3572,3952,4208,4332,5788,6363,7133,7305,11326,57678,90865	ANXA1,CSF1R,GPR183,FCGR2B,LRRC32,HLA-DPA1,IGF1,IL6,IL6ST,LEP,MEF2C,MNDA,PTPRC,CCL19,TNFRSF1B,TYROBP,VSIG4,GPAM,IL33
7_Member	GO Biological Processes	GO:0051249	regulation of lymphocyte activation	-8.63071	-6.28935	27/508	301,857,1880,1960,2213,2534,2615,3113,3122,3479,3569,3572,3575,3952,4208,4332,5105,5788,6347,6363,7133,7305,7704,10875,11326,28639,57678	ANXA1,CAV1,GPR183,EGR3,FCGR2B,FYN,LRRC32,HLA-DPA1,HLA-DRA,IGF1,IL6,IL6ST,IL7R,LEP,MEF2C,MNDA,PCK1,PTPRC,CCL2,CCL19,TNFRSF1B,TYROBP,ZBTB16,FGL2,VSIG4,TRBC1,GPAM
7_Member	GO Biological Processes	GO:0050867	positive regulation of cell activation	-8.5013	-6.18034	24/412	301,857,1075,1880,1960,2534,3113,3122,3479,3569,3572,3575,3952,4208,5105,5788,6347,6363,6403,7305,7704,28639,57678,90865	ANXA1,CAV1,CTSC,GPR183,EGR3,FYN,HLA-DPA1,HLA-DRA,IGF1,IL6,IL6ST,IL7R,LEP,MEF2C,PCK1,PTPRC,CCL2,CCL19,SELP,TYROBP,ZBTB16,TRBC1,GPAM,IL33
7_Member	GO Biological Processes	GO:0050870	positive regulation of T cell activation	-8.20265	-5.91244	17/212	301,857,1960,2534,3113,3122,3479,3569,3572,3575,3952,5105,5788,6347,6363,7704,57678	ANXA1,CAV1,EGR3,FYN,HLA-DPA1,HLA-DRA,IGF1,IL6,IL6ST,IL7R,LEP,PCK1,PTPRC,CCL2,CCL19,ZBTB16,GPAM
7_Member	GO Biological Processes	GO:0002696	positive regulation of leukocyte activation	-8.0445	-5.77953	23/401	301,857,1075,1880,1960,2534,3113,3122,3479,3569,3572,3575,3952,4208,5105,5788,6347,6363,7305,7704,28639,57678,90865	ANXA1,CAV1,CTSC,GPR183,EGR3,FYN,HLA-DPA1,HLA-DRA,IGF1,IL6,IL6ST,IL7R,LEP,MEF2C,PCK1,PTPRC,CCL2,CCL19,TYROBP,ZBTB16,TRBC1,GPAM,IL33
7_Member	GO Biological Processes	GO:0050670	regulation of lymphocyte proliferation	-7.93206	-5.68426	17/221	301,1880,2213,2615,3113,3479,3569,3572,3952,4208,4332,5788,6363,7133,7305,11326,57678	ANXA1,GPR183,FCGR2B,LRRC32,HLA-DPA1,IGF1,IL6,IL6ST,LEP,MEF2C,MNDA,PTPRC,CCL19,TNFRSF1B,TYROBP,VSIG4,GPAM
7_Member	GO Biological Processes	GO:0032944	regulation of mononuclear cell proliferation	-7.87376	-5.63264	17/223	301,1880,2213,2615,3113,3479,3569,3572,3952,4208,4332,5788,6363,7133,7305,11326,57678	ANXA1,GPR183,FCGR2B,LRRC32,HLA-DPA1,IGF1,IL6,IL6ST,LEP,MEF2C,MNDA,PTPRC,CCL19,TNFRSF1B,TYROBP,VSIG4,GPAM
7_Member	GO Biological Processes	GO:0046651	lymphocyte proliferation	-7.82596	-5.59467	19/283	301,1880,2213,2534,2615,3113,3479,3569,3572,3575,3952,4208,4332,5788,6363,7133,7305,11326,57678	ANXA1,GPR183,FCGR2B,FYN,LRRC32,HLA-DPA1,IGF1,IL6,IL6ST,IL7R,LEP,MEF2C,MNDA,PTPRC,CCL19,TNFRSF1B,TYROBP,VSIG4,GPAM
7_Member	GO Biological Processes	GO:0032943	mononuclear cell proliferation	-7.7522	-5.53369	19/286	301,1880,2213,2534,2615,3113,3479,3569,3572,3575,3952,4208,4332,5788,6363,7133,7305,11326,57678	ANXA1,GPR183,FCGR2B,FYN,LRRC32,HLA-DPA1,IGF1,IL6,IL6ST,IL7R,LEP,MEF2C,MNDA,PTPRC,CCL19,TNFRSF1B,TYROBP,VSIG4,GPAM
7_Member	GO Biological Processes	GO:0051251	positive regulation of lymphocyte activation	-7.60363	-5.39753	21/356	301,857,1880,1960,2534,3113,3122,3479,3569,3572,3575,3952,4208,5105,5788,6347,6363,7305,7704,28639,57678	ANXA1,CAV1,GPR183,EGR3,FYN,HLA-DPA1,HLA-DRA,IGF1,IL6,IL6ST,IL7R,LEP,MEF2C,PCK1,PTPRC,CCL2,CCL19,TYROBP,ZBTB16,TRBC1,GPAM
7_Member	GO Biological Processes	GO:0002521	leukocyte differentiation	-7.08728	-4.95677	25/526	301,1230,1436,1880,1960,2124,2200,2213,2353,3059,3122,3394,3569,3575,3952,5105,5468,5788,6363,7305,7704,9370,9452,10875,139818	ANXA1,CCR1,CSF1R,GPR183,EGR3,EVI2B,FBN1,FCGR2B,FOS,HCLS1,HLA-DRA,IRF8,IL6,IL7R,LEP,PCK1,PPARG,PTPRC,CCL19,TYROBP,ZBTB16,ADIPOQ,ITM2A,FGL2,DOCK11
7_Member	GO Biological Processes	GO:0042110	T cell activation	-6.70734	-4.62541	23/475	301,857,1880,1960,2213,2534,2615,3113,3122,3479,3569,3572,3575,3952,5105,5788,6347,6363,7133,7704,10875,11326,57678	ANXA1,CAV1,GPR183,EGR3,FCGR2B,FYN,LRRC32,HLA-DPA1,HLA-DRA,IGF1,IL6,IL6ST,IL7R,LEP,PCK1,PTPRC,CCL2,CCL19,TNFRSF1B,ZBTB16,FGL2,VSIG4,GPAM
7_Member	GO Biological Processes	GO:1902107	positive regulation of leukocyte differentiation	-6.60697	-4.54743	13/156	301,1230,1960,2124,2353,3059,3122,3575,5105,5788,6363,7305,7704	ANXA1,CCR1,EGR3,EVI2B,FOS,HCLS1,HLA-DRA,IL7R,PCK1,PTPRC,CCL19,TYROBP,ZBTB16
7_Member	GO Biological Processes	GO:1903708	positive regulation of hemopoiesis	-6.60697	-4.54743	13/156	301,1230,1960,2124,2353,3059,3122,3575,5105,5788,6363,7305,7704	ANXA1,CCR1,EGR3,EVI2B,FOS,HCLS1,HLA-DRA,IL7R,PCK1,PTPRC,CCL19,TYROBP,ZBTB16
7_Member	GO Biological Processes	GO:1902105	regulation of leukocyte differentiation	-6.42099	-4.38933	17/281	301,1230,1960,2124,2200,2213,2353,3059,3122,3575,5105,5788,6363,7305,7704,9370,10875	ANXA1,CCR1,EGR3,EVI2B,FBN1,FCGR2B,FOS,HCLS1,HLA-DRA,IL7R,PCK1,PTPRC,CCL19,TYROBP,ZBTB16,ADIPOQ,FGL2
7_Member	GO Biological Processes	GO:0046649	lymphocyte activation	-6.1876	-4.20579	29/754	301,857,1880,1960,2213,2534,2615,3113,3122,3479,3569,3572,3575,3952,4208,4332,5105,5788,6347,6363,7133,7305,7704,9452,10875,11326,28639,57678,139818	ANXA1,CAV1,GPR183,EGR3,FCGR2B,FYN,LRRC32,HLA-DPA1,HLA-DRA,IGF1,IL6,IL6ST,IL7R,LEP,MEF2C,MNDA,PCK1,PTPRC,CCL2,CCL19,TNFRSF1B,TYROBP,ZBTB16,ITM2A,FGL2,VSIG4,TRBC1,GPAM,DOCK11
7_Member	GO Biological Processes	GO:0070665	positive regulation of leukocyte proliferation	-6.01709	-4.06694	12/148	301,1436,1880,3113,3479,3569,3572,3952,4208,5788,6363,57678	ANXA1,CSF1R,GPR183,HLA-DPA1,IGF1,IL6,IL6ST,LEP,MEF2C,PTPRC,CCL19,GPAM
7_Member	GO Biological Processes	GO:0050671	positive regulation of lymphocyte proliferation	-5.58543	-3.68944	11/135	301,1880,3113,3479,3569,3572,3952,4208,5788,6363,57678	ANXA1,GPR183,HLA-DPA1,IGF1,IL6,IL6ST,LEP,MEF2C,PTPRC,CCL19,GPAM
7_Member	GO Biological Processes	GO:0032946	positive regulation of mononuclear cell proliferation	-5.55407	-3.66697	11/136	301,1880,3113,3479,3569,3572,3952,4208,5788,6363,57678	ANXA1,GPR183,HLA-DPA1,IGF1,IL6,IL6ST,LEP,MEF2C,PTPRC,CCL19,GPAM
7_Member	GO Biological Processes	GO:0042098	T cell proliferation	-5.48423	-3.60538	13/196	301,2534,2615,3113,3479,3569,3572,3952,5788,6363,7133,11326,57678	ANXA1,FYN,LRRC32,HLA-DPA1,IGF1,IL6,IL6ST,LEP,PTPRC,CCL19,TNFRSF1B,VSIG4,GPAM
7_Member	GO Biological Processes	GO:0042129	regulation of T cell proliferation	-5.43809	-3.57386	12/168	301,2615,3113,3479,3569,3572,3952,5788,6363,7133,11326,57678	ANXA1,LRRC32,HLA-DPA1,IGF1,IL6,IL6ST,LEP,PTPRC,CCL19,TNFRSF1B,VSIG4,GPAM
7_Member	GO Biological Processes	GO:0042102	positive regulation of T cell proliferation	-5.05949	-3.25596	9/99	301,3113,3479,3569,3572,3952,5788,6363,57678	ANXA1,HLA-DPA1,IGF1,IL6,IL6ST,LEP,PTPRC,CCL19,GPAM
7_Member	GO Biological Processes	GO:1903131	mononuclear cell differentiation	-4.76915	-3.01281	18/412	301,1436,1880,1960,2213,3122,3394,3569,3575,3952,5105,5468,5788,6363,7704,9452,10875,139818	ANXA1,CSF1R,GPR183,EGR3,FCGR2B,HLA-DRA,IRF8,IL6,IL7R,LEP,PCK1,PPARG,PTPRC,CCL19,ZBTB16,ITM2A,FGL2,DOCK11
7_Member	GO Biological Processes	GO:0045582	positive regulation of T cell differentiation	-4.55887	-2.83496	8/88	301,1960,3122,3575,5105,5788,6363,7704	ANXA1,EGR3,HLA-DRA,IL7R,PCK1,PTPRC,CCL19,ZBTB16
7_Member	GO Biological Processes	GO:0002292	T cell differentiation involved in immune response	-4.20486	-2.53755	7/73	301,1880,3122,3569,5105,6363,10875	ANXA1,GPR183,HLA-DRA,IL6,PCK1,CCL19,FGL2
7_Member	GO Biological Processes	GO:0002285	lymphocyte activation involved in immune response	-4.18817	-2.52351	11/190	301,1880,2213,3122,3569,5105,5788,6363,9452,10875,139818	ANXA1,GPR183,FCGR2B,HLA-DRA,IL6,PCK1,PTPRC,CCL19,ITM2A,FGL2,DOCK11
7_Member	GO Biological Processes	GO:0045621	positive regulation of lymphocyte differentiation	-4.12802	-2.4712	8/101	301,1960,3122,3575,5105,5788,6363,7704	ANXA1,EGR3,HLA-DRA,IL7R,PCK1,PTPRC,CCL19,ZBTB16
7_Member	GO Biological Processes	GO:0030098	lymphocyte differentiation	-3.87033	-2.26167	15/358	301,1880,1960,2213,3122,3569,3575,3952,5105,5788,6363,7704,9452,10875,139818	ANXA1,GPR183,EGR3,FCGR2B,HLA-DRA,IL6,IL7R,LEP,PCK1,PTPRC,CCL19,ZBTB16,ITM2A,FGL2,DOCK11
7_Member	GO Biological Processes	GO:0002286	T cell activation involved in immune response	-3.8398	-2.24259	8/111	301,1880,2213,3122,3569,5105,6363,10875	ANXA1,GPR183,FCGR2B,HLA-DRA,IL6,PCK1,CCL19,FGL2
7_Member	GO Biological Processes	GO:0030217	T cell differentiation	-3.80565	-2.21811	12/246	301,1880,1960,3122,3569,3575,3952,5105,5788,6363,7704,10875	ANXA1,GPR183,EGR3,HLA-DRA,IL6,IL7R,LEP,PCK1,PTPRC,CCL19,ZBTB16,FGL2
7_Member	GO Biological Processes	GO:0045580	regulation of T cell differentiation	-3.73084	-2.16133	9/146	301,1960,3122,3575,5105,5788,6363,7704,10875	ANXA1,EGR3,HLA-DRA,IL7R,PCK1,PTPRC,CCL19,ZBTB16,FGL2
7_Member	GO Biological Processes	GO:0045619	regulation of lymphocyte differentiation	-3.15362	-1.70639	9/175	301,1960,3122,3575,5105,5788,6363,7704,10875	ANXA1,EGR3,HLA-DRA,IL7R,PCK1,PTPRC,CCL19,ZBTB16,FGL2
7_Member	GO Biological Processes	GO:0002699	positive regulation of immune effector process	-3.02801	-1.60209	10/220	301,718,948,3122,3569,5105,5788,6363,7305,90865	ANXA1,C3,CD36,HLA-DRA,IL6,PCK1,PTPRC,CCL19,TYROBP,IL33
7_Member	GO Biological Processes	GO:0042093	T-helper cell differentiation	-2.74208	-1.37889	5/64	301,1880,3122,3569,6363	ANXA1,GPR183,HLA-DRA,IL6,CCL19
7_Member	GO Biological Processes	GO:0002294	CD4-positive, alpha-beta T cell differentiation involved in immune response	-2.68272	-1.33079	5/66	301,1880,3122,3569,6363	ANXA1,GPR183,HLA-DRA,IL6,CCL19
7_Member	GO Biological Processes	GO:0046635	positive regulation of alpha-beta T cell activation	-2.68272	-1.33079	5/66	301,3122,5788,6363,7704	ANXA1,HLA-DRA,PTPRC,CCL19,ZBTB16
7_Member	GO Biological Processes	GO:0002287	alpha-beta T cell activation involved in immune response	-2.65384	-1.30786	5/67	301,1880,3122,3569,6363	ANXA1,GPR183,HLA-DRA,IL6,CCL19
7_Member	GO Biological Processes	GO:0002293	alpha-beta T cell differentiation involved in immune response	-2.65384	-1.30786	5/67	301,1880,3122,3569,6363	ANXA1,GPR183,HLA-DRA,IL6,CCL19
7_Member	GO Biological Processes	GO:0046632	alpha-beta T cell differentiation	-2.45357	-1.15361	6/107	301,1880,3122,3569,6363,7704	ANXA1,GPR183,HLA-DRA,IL6,CCL19,ZBTB16
7_Member	GO Biological Processes	GO:0046638	positive regulation of alpha-beta T cell differentiation	-2.35203	-1.07642	4/49	301,3122,6363,7704	ANXA1,HLA-DRA,CCL19,ZBTB16
7_Member	GO Biological Processes	GO:0046631	alpha-beta T cell activation	-2.3508	-1.07555	7/149	301,1880,3122,3569,5788,6363,7704	ANXA1,GPR183,HLA-DRA,IL6,PTPRC,CCL19,ZBTB16
7_Member	GO Biological Processes	GO:0043367	CD4-positive, alpha-beta T cell differentiation	-2.29717	-1.03499	5/81	301,1880,3122,3569,6363	ANXA1,GPR183,HLA-DRA,IL6,CCL19
7_Member	GO Biological Processes	GO:0043372	positive regulation of CD4-positive, alpha-beta T cell differentiation	-2.03112	-0.827149	3/32	301,3122,6363	ANXA1,HLA-DRA,CCL19
8_Summary	GO Biological Processes	GO:0050900	leukocyte migration	-14.2319	-11.1745	35/511	284,301,857,947,1230,1436,1880,1901,1910,2059,2534,3512,3569,3672,3952,5175,5627,5641,5764,5919,6347,6362,6363,6387,6401,6402,6403,7056,7060,9023,9353,9547,58494,80310,90865,1003,1601,1902,3037,3479,4921,5168,5788,6591,7291,8613,9510,9590,10253,10512,56670,56920,185,1960,3908,5649,6586,10752,51554,91624,641700	ANGPT1,ANXA1,CAV1,CD34,CCR1,CSF1R,GPR183,S1PR1,EDNRB,EPS8,FYN,JCHAIN,IL6,ITGA1,LEP,PECAM1,PROS1,LGMN,PTN,RARRES2,CCL2,CCL18,CCL19,CXCL12,SELE,SELL,SELP,THBD,THBS4,CH25H,SLIT2,CXCL14,JAM2,PDGFD,IL33,CDH5,DAB2,LPAR1,HAS2,IGF1,DDR2,ENPP2,PTPRC,SNAI2,TWIST1,PLPP3,ADAMTS1,AKAP12,SPRY2,SEMA3C,SUCNR1,SEMA3G,AGTR1,EGR3,LAMA2,RELN,SLIT3,CHL1,ACKR4,NEXN,ECSCR
8_Member	GO Biological Processes	GO:0050900	leukocyte migration	-14.2319	-11.1745	35/511	284,301,857,947,1230,1436,1880,1901,1910,2059,2534,3512,3569,3672,3952,5175,5627,5641,5764,5919,6347,6362,6363,6387,6401,6402,6403,7056,7060,9023,9353,9547,58494,80310,90865	ANGPT1,ANXA1,CAV1,CD34,CCR1,CSF1R,GPR183,S1PR1,EDNRB,EPS8,FYN,JCHAIN,IL6,ITGA1,LEP,PECAM1,PROS1,LGMN,PTN,RARRES2,CCL2,CCL18,CCL19,CXCL12,SELE,SELL,SELP,THBD,THBS4,CH25H,SLIT2,CXCL14,JAM2,PDGFD,IL33
8_Member	GO Biological Processes	GO:0040017	positive regulation of locomotion	-13.1711	-10.2441	36/587	284,301,857,1003,1230,1436,1601,1901,1902,3037,3479,3569,4921,5168,5175,5641,5764,5788,5919,6363,6387,6403,6591,7060,7291,8613,9353,9510,9547,9590,10253,10512,56670,56920,58494,80310	ANGPT1,ANXA1,CAV1,CDH5,CCR1,CSF1R,DAB2,S1PR1,LPAR1,HAS2,IGF1,IL6,DDR2,ENPP2,PECAM1,LGMN,PTN,PTPRC,RARRES2,CCL19,CXCL12,SELP,SNAI2,THBS4,TWIST1,PLPP3,SLIT2,ADAMTS1,CXCL14,AKAP12,SPRY2,SEMA3C,SUCNR1,SEMA3G,JAM2,PDGFD
8_Member	GO Biological Processes	GO:2000147	positive regulation of cell motility	-12.0366	-9.22223	34/574	284,301,857,1003,1230,1436,1601,1901,1902,3037,3479,3569,4921,5168,5175,5641,5764,5788,5919,6363,6387,6403,6591,7060,7291,8613,9510,9547,9590,10253,10512,56920,58494,80310	ANGPT1,ANXA1,CAV1,CDH5,CCR1,CSF1R,DAB2,S1PR1,LPAR1,HAS2,IGF1,IL6,DDR2,ENPP2,PECAM1,LGMN,PTN,PTPRC,RARRES2,CCL19,CXCL12,SELP,SNAI2,THBS4,TWIST1,PLPP3,ADAMTS1,CXCL14,AKAP12,SPRY2,SEMA3C,SEMA3G,JAM2,PDGFD
8_Member	GO Biological Processes	GO:0006935	chemotaxis	-11.9833	-9.18119	36/644	185,284,301,1230,1436,1880,1901,1902,1910,1960,2534,3569,3672,3908,5168,5641,5649,5764,5919,6347,6362,6363,6387,6586,7060,9023,9353,9547,10512,10752,51554,56670,56920,80310,91624,641700	AGTR1,ANGPT1,ANXA1,CCR1,CSF1R,GPR183,S1PR1,LPAR1,EDNRB,EGR3,FYN,IL6,ITGA1,LAMA2,ENPP2,LGMN,RELN,PTN,RARRES2,CCL2,CCL18,CCL19,CXCL12,SLIT3,THBS4,CH25H,SLIT2,CXCL14,SEMA3C,CHL1,ACKR4,SUCNR1,SEMA3G,PDGFD,NEXN,ECSCR
8_Member	GO Biological Processes	GO:0042330	taxis	-11.9441	-9.1655	36/646	185,284,301,1230,1436,1880,1901,1902,1910,1960,2534,3569,3672,3908,5168,5641,5649,5764,5919,6347,6362,6363,6387,6586,7060,9023,9353,9547,10512,10752,51554,56670,56920,80310,91624,641700	AGTR1,ANGPT1,ANXA1,CCR1,CSF1R,GPR183,S1PR1,LPAR1,EDNRB,EGR3,FYN,IL6,ITGA1,LAMA2,ENPP2,LGMN,RELN,PTN,RARRES2,CCL2,CCL18,CCL19,CXCL12,SLIT3,THBS4,CH25H,SLIT2,CXCL14,SEMA3C,CHL1,ACKR4,SUCNR1,SEMA3G,PDGFD,NEXN,ECSCR
8_Member	GO Biological Processes	GO:0030335	positive regulation of cell migration	-11.8466	-9.09026	33/550	284,301,857,1003,1230,1436,1601,1901,1902,3037,3479,3569,4921,5168,5175,5641,5764,5788,5919,6363,6387,6403,6591,7060,8613,9510,9547,9590,10253,10512,56920,58494,80310	ANGPT1,ANXA1,CAV1,CDH5,CCR1,CSF1R,DAB2,S1PR1,LPAR1,HAS2,IGF1,IL6,DDR2,ENPP2,PECAM1,LGMN,PTN,PTPRC,RARRES2,CCL19,CXCL12,SELP,SNAI2,THBS4,PLPP3,ADAMTS1,CXCL14,AKAP12,SPRY2,SEMA3C,SEMA3G,JAM2,PDGFD
8_Member	GO Biological Processes	GO:0051272	positive regulation of cellular component movement	-11.7862	-9.04055	34/586	284,301,857,1003,1230,1436,1601,1901,1902,3037,3479,3569,4921,5168,5175,5641,5764,5788,5919,6363,6387,6403,6591,7060,7291,8613,9510,9547,9590,10253,10512,56920,58494,80310	ANGPT1,ANXA1,CAV1,CDH5,CCR1,CSF1R,DAB2,S1PR1,LPAR1,HAS2,IGF1,IL6,DDR2,ENPP2,PECAM1,LGMN,PTN,PTPRC,RARRES2,CCL19,CXCL12,SELP,SNAI2,THBS4,TWIST1,PLPP3,ADAMTS1,CXCL14,AKAP12,SPRY2,SEMA3C,SEMA3G,JAM2,PDGFD
8_Member	GO Biological Processes	GO:0060326	cell chemotaxis	-11.1062	-8.42902	24/307	185,301,1230,1436,1880,1901,1902,1910,1960,3569,3672,5641,5764,5919,6347,6362,6363,6387,7060,9023,9353,9547,51554,80310	AGTR1,ANXA1,CCR1,CSF1R,GPR183,S1PR1,LPAR1,EDNRB,EGR3,IL6,ITGA1,LGMN,PTN,RARRES2,CCL2,CCL18,CCL19,CXCL12,THBS4,CH25H,SLIT2,CXCL14,ACKR4,PDGFD
8_Member	GO Biological Processes	GO:0071674	mononuclear cell migration	-10.7088	-8.10632	19/191	301,1230,1436,1880,1901,2059,3569,5175,5641,5919,6347,6362,6363,6387,9023,9353,9547,58494,80310	ANXA1,CCR1,CSF1R,GPR183,S1PR1,EPS8,IL6,PECAM1,LGMN,RARRES2,CCL2,CCL18,CCL19,CXCL12,CH25H,SLIT2,CXCL14,JAM2,PDGFD
8_Member	GO Biological Processes	GO:0050920	regulation of chemotaxis	-9.51043	-7.04967	19/224	1230,1436,1880,1901,1902,3569,5641,5764,5919,6347,6363,6387,7060,9353,9547,10512,56670,56920,80310	CCR1,CSF1R,GPR183,S1PR1,LPAR1,IL6,LGMN,PTN,RARRES2,CCL2,CCL19,CXCL12,THBS4,SLIT2,CXCL14,SEMA3C,SUCNR1,SEMA3G,PDGFD
8_Member	GO Biological Processes	GO:0030595	leukocyte chemotaxis	-9.41216	-6.97805	19/227	301,1230,1436,1880,1901,1910,3569,3672,5641,5764,5919,6347,6362,6363,6387,7060,9023,9353,9547	ANXA1,CCR1,CSF1R,GPR183,S1PR1,EDNRB,IL6,ITGA1,LGMN,PTN,RARRES2,CCL2,CCL18,CCL19,CXCL12,THBS4,CH25H,SLIT2,CXCL14
8_Member	GO Biological Processes	GO:0002685	regulation of leukocyte migration	-9.24997	-6.84582	18/206	301,1230,1436,3569,5641,5764,5919,6347,6363,6387,6401,6403,7060,9353,9547,58494,80310,90865	ANXA1,CCR1,CSF1R,IL6,LGMN,PTN,RARRES2,CCL2,CCL19,CXCL12,SELE,SELP,THBS4,SLIT2,CXCL14,JAM2,PDGFD,IL33
8_Member	GO Biological Processes	GO:0050921	positive regulation of chemotaxis	-9.07523	-6.68997	15/139	1230,1436,1901,1902,3569,5641,5764,5919,6363,6387,7060,9353,9547,56670,80310	CCR1,CSF1R,S1PR1,LPAR1,IL6,LGMN,PTN,RARRES2,CCL19,CXCL12,THBS4,SLIT2,CXCL14,SUCNR1,PDGFD
8_Member	GO Biological Processes	GO:0002687	positive regulation of leukocyte migration	-7.42501	-5.24271	13/133	1230,1436,3569,5641,5764,5919,6363,6387,6403,7060,9547,58494,80310	CCR1,CSF1R,IL6,LGMN,PTN,RARRES2,CCL19,CXCL12,SELP,THBS4,CXCL14,JAM2,PDGFD
8_Member	GO Biological Processes	GO:0097529	myeloid leukocyte migration	-7.16097	-5.02268	16/220	301,1230,1436,1910,3569,3672,5175,5641,5919,6347,6362,6363,6387,7060,9353,80310	ANXA1,CCR1,CSF1R,EDNRB,IL6,ITGA1,PECAM1,LGMN,RARRES2,CCL2,CCL18,CCL19,CXCL12,THBS4,SLIT2,PDGFD
8_Member	GO Biological Processes	GO:0002688	regulation of leukocyte chemotaxis	-7.05014	-4.92474	12/119	1230,1436,3569,5641,5764,5919,6347,6363,6387,7060,9353,9547	CCR1,CSF1R,IL6,LGMN,PTN,RARRES2,CCL2,CCL19,CXCL12,THBS4,SLIT2,CXCL14
8_Member	GO Biological Processes	GO:0002690	positive regulation of leukocyte chemotaxis	-6.3221	-4.31589	10/91	1230,1436,3569,5641,5764,5919,6363,6387,7060,9547	CCR1,CSF1R,IL6,LGMN,PTN,RARRES2,CCL19,CXCL12,THBS4,CXCL14
8_Member	GO Biological Processes	GO:0071675	regulation of mononuclear cell migration	-5.52274	-3.63856	10/111	1230,1436,5641,5919,6347,6387,9353,9547,58494,80310	CCR1,CSF1R,LGMN,RARRES2,CCL2,CXCL12,SLIT2,CXCL14,JAM2,PDGFD
8_Member	GO Biological Processes	GO:0071677	positive regulation of mononuclear cell migration	-3.66137	-2.10637	6/63	1230,5641,6387,9547,58494,80310	CCR1,LGMN,CXCL12,CXCL14,JAM2,PDGFD
8_Member	GO Biological Processes	GO:0090025	regulation of monocyte chemotaxis	-3.33167	-1.84602	4/27	1230,5641,6387,9353	CCR1,LGMN,CXCL12,SLIT2
8_Member	GO Biological Processes	GO:0090026	positive regulation of monocyte chemotaxis	-2.61735	-1.28138	3/20	1230,5641,6387	CCR1,LGMN,CXCL12
9_Summary	GO Biological Processes	GO:0071396	cellular response to lipid	-13.8814	-10.8551	36/556	301,358,929,948,1066,1191,1601,1646,1902,1910,2308,2908,3394,3399,3569,3952,4023,4208,4330,4360,5105,5176,5468,5764,6347,6591,7035,7133,7538,8611,8644,9314,10268,23643,57088,57678,845,857,858,1545,3357,5138,9370,53829,81035,185,2180,2200,2353,2354,2534,2690,5919,6586,8850,9353,6363,7049,10628,590,1036	ANXA1,AQP1,CD14,CD36,CES1,CLU,DAB2,AKR1C2,LPAR1,EDNRB,FOXO1,NR3C1,IRF8,ID3,IL6,LEP,LPL,MEF2C,MN1,MRC1,PCK1,SERPINF1,PPARG,PTN,CCL2,SNAI2,TFPI,TNFRSF1B,ZFP36,PLPP1,AKR1C3,KLF4,RAMP3,LY96,PLSCR4,GPAM,CASQ2,CAV1,CAV2,CYP1B1,HTR2B,PDE2A,ADIPOQ,P2RY13,COLEC12,AGTR1,ACSL1,FBN1,FOS,FOSB,FYN,GHR,RARRES2,SLIT3,KAT2B,SLIT2,CCL19,TGFBR3,TXNIP,BCHE,CDO1
9_Member	GO Biological Processes	GO:0071396	cellular response to lipid	-13.8814	-10.8551	36/556	301,358,929,948,1066,1191,1601,1646,1902,1910,2308,2908,3394,3399,3569,3952,4023,4208,4330,4360,5105,5176,5468,5764,6347,6591,7035,7133,7538,8611,8644,9314,10268,23643,57088,57678	ANXA1,AQP1,CD14,CD36,CES1,CLU,DAB2,AKR1C2,LPAR1,EDNRB,FOXO1,NR3C1,IRF8,ID3,IL6,LEP,LPL,MEF2C,MN1,MRC1,PCK1,SERPINF1,PPARG,PTN,CCL2,SNAI2,TFPI,TNFRSF1B,ZFP36,PLPP1,AKR1C3,KLF4,RAMP3,LY96,PLSCR4,GPAM
9_Member	GO Biological Processes	GO:0071407	cellular response to organic cyclic compound	-10.9861	-8.33529	32/558	301,358,845,857,858,1066,1191,1545,1601,2308,2908,3357,3399,4208,4330,5105,5138,5176,5468,5764,6347,6591,7035,7538,8611,8644,9314,9370,10268,53829,57678,81035	ANXA1,AQP1,CASQ2,CAV1,CAV2,CES1,CLU,CYP1B1,DAB2,FOXO1,NR3C1,HTR2B,ID3,MEF2C,MN1,PCK1,PDE2A,SERPINF1,PPARG,PTN,CCL2,SNAI2,TFPI,ZFP36,PLPP1,AKR1C3,KLF4,ADIPOQ,RAMP3,P2RY13,GPAM,COLEC12
9_Member	GO Biological Processes	GO:0032870	cellular response to hormone stimulus	-9.7967	-7.28341	32/621	185,301,358,857,858,1601,1646,2180,2200,2308,2353,2354,2534,2690,2908,3952,4023,4208,5105,5176,5468,5919,6586,7035,7538,8611,8644,8850,9353,9370,10268,57678	AGTR1,ANXA1,AQP1,CAV1,CAV2,DAB2,AKR1C2,ACSL1,FBN1,FOXO1,FOS,FOSB,FYN,GHR,NR3C1,LEP,LPL,MEF2C,PCK1,SERPINF1,PPARG,RARRES2,SLIT3,TFPI,ZFP36,PLPP1,AKR1C3,KAT2B,SLIT2,ADIPOQ,RAMP3,GPAM
9_Member	GO Biological Processes	GO:1901654	response to ketone	-9.71271	-7.21165	18/193	358,857,1646,2308,2353,2354,2908,5105,5176,5468,5764,6363,6586,7049,8644,9314,9353,10628	AQP1,CAV1,AKR1C2,FOXO1,FOS,FOSB,NR3C1,PCK1,SERPINF1,PPARG,PTN,CCL19,SLIT3,TGFBR3,AKR1C3,KLF4,SLIT2,TXNIP
9_Member	GO Biological Processes	GO:0048545	response to steroid hormone	-9.67001	-7.17494	23/330	301,358,590,857,1036,1601,2308,2353,2354,2908,3569,5105,5176,5764,6586,7035,7538,8611,8644,9353,9370,10628,57678	ANXA1,AQP1,BCHE,CAV1,CDO1,DAB2,FOXO1,FOS,FOSB,NR3C1,IL6,PCK1,SERPINF1,PTN,SLIT3,TFPI,ZFP36,PLPP1,AKR1C3,SLIT2,ADIPOQ,TXNIP,GPAM
9_Member	GO Biological Processes	GO:0031960	response to corticosteroid	-9.47802	-7.02272	16/152	301,358,590,1036,2308,2353,2354,2908,3569,5105,5176,6586,7538,8644,9353,9370	ANXA1,AQP1,BCHE,CDO1,FOXO1,FOS,FOSB,NR3C1,IL6,PCK1,SERPINF1,SLIT3,ZFP36,AKR1C3,SLIT2,ADIPOQ
[truncated: 162 more rows]

## Sheet: LAR_Annotation
MyList	Gene ID	Type	Tax ID	Homologene Gene ID	Homologene Gene Tax ID	Gene Symbol	Description	Biological Process (GO)	Kinase Class (UniProt)	Protein Function (Protein Atlas)	Subcellular Location (Protein Atlas)	Drug (DrugBank)	Canonical Pathways_x000D_	Hallmark Gene Sets_x000D_	R-HSA-9018519 Estrogen-dependent gene expres	R-HSA-556833 Metabolism of lipids	GO:0016054 organic acid catabolic process	GO:0048608 reproductive structure develop	M00094 Ceramide biosynthesis	GO:0061180 mammary gland epithelium devel	GO:0030855 epithelial cell differentiatio	GO:2000010 positive regulation of protein	GO:0071363 cellular response to growth fa	hsa00280 Valine, leucine and isoleucine	GO:0007169 transmembrane receptor protein	GO:0010038 response to metal ion	GO:0006063 uronic acid metabolic process	GO:0042445 hormone metabolic process	GO:0016266 O-glycan processing	GO:1901570 fatty acid derivative biosynth	WP43 Oxidation by Cytochrome P450	GO:0015711 organic anion transport	GO:0010811 positive regulation of cell-su	GO:0015695 organic cation transport
[truncated: 186 more rows]

[truncated: 1 more sheets: LAR_Enrichment]
