# Supplementary material for: Molecular Classification Models for Triple Negative Breast Cancer Subtype Using Machine Learning
Source: J Pers Med. 2021 Sep 1;11(9):881. doi: 10.3390/jpm11090881 (PMC8472680; doi:10.3390/jpm11090881)
Supplement: Supplementary file 1 [file jpm-11-00881-s001.zip › S3. Model performance.xlsx]

## Sheet: Model performence
Classification methods		% Accuracy
		BLIA	BLIS	MES	LAR
Tree	Fine Tree	82.3 ± 2.1	79.0 ± 2.5	89.7 ± 1.6	95.5 ± 1.6
	Medium Tree	81.7 ± 2.2	79.0 ± 2.5	89.7 ± 1.6	95.5 ± 1.6
	Coarse Tree	83.5 ± 1.7	80.9 ± 2.4	89.9 ± 1.8	95.5 ± 1.6
Linear Discriminant	Linear Discriminant	86.0 ± 1.2	90.2 ± 0.8	90.2 ± 1.1	97.4 ± 0.6
logistic Regresssion	logistic Regresssion	64.7 ± 1.7	61.5 ± 2.9	61.9 ± 4.0	74.0 ± 3.4
Naïve Bayes	Gaussian Naïve Bayes	76.8 ± 0.8	78.4 ± 0.2	95.0 ± 0.5	97.9 ± 0.2
	Kernel Naïve Bayes	83.0 ± 0.9	79.3 ± 0.4	95.0 ± 0.9	97.5 ± 0.6
SVM	Linear SVM	92.3 ± 0.4	93.6 ± 0.5	94.8 ± 0.2	98.0 ± 0.3
	Quadratic SVM	93.9 ± 0.7	93.4 ± 1.1	94.5 ± 0.2	98.4 ± 0.2
	Cubic SVM	94.2 ± 1.2	93.9 ± 1.0	94.4 ± 0.4	98.4 ± 0.2
	Fine Gaussian SVM	72.7 ± 0.0	69.7 ± 0.0	76.3 ± 0.0	81.3 ± 0.0
	Medium Gaussian SVM	95.7 ± 0.7	95.6 ± 0.7	95.0 ± 0.3	98.3 ± 0.2
	Coarse Gaussian SVM	74.2 ± 0.0	83.1 ± 0.4	91.4 ± 0.5	98.8 ± 0.2
KNN	Fine KNN	89.0 ± 1.0	88.5 ± 0.7	93.3 ± 0.4	98.4 ± 0.2
	Medium KNN	92.3 ± 0.8	93.4 ± 0.4	93.5 ± 0.4	97.8 ± 0.4
	Coarse KNN	72.7 ± 0.0	69.7 ± 0.0	76.3 ± 0.0	81.3 ± 0.0
	Cosine KNN	94.8 ± 0.8	94.3 ± 1.3	94.7 ± 0.6	98.5 ± 0.4
	Cubic KNN	92.1 ± 1.0	93.8 ± 0.7	93.9 ± 0.5	97.6 ± 0.8
	Weighted KNN	94.1 ± 0.8	93.7 ± 0.8	94.7 ± 0.5	98.1 ± 0.2
Ensemble	Boosted Trees	72.7 ± 0.0	69.7 ± 0.0	76.3 ± 0.0	81.3 ± 0.0
	Bagged trees	86.6 ± 1.8	88.5 ± 1.0	90.7 ± 1.4	92.9 ± 0.8
	Subspace Discriminate	91.1 ± 1.9	91.5 ± 1.1	92.2 ± 1.1	98.0 ± 0.5
	Subspace KNN	90.5 ± 1.0	90.3 ± 1.3	93.8 ± 0.2	98.4 ± 0.2
	RUSBoosted Trees	88.2 ± 1.8	88.9 ± 0.9	92.4 ± 0.7	95.4 ± 0.6
	Classification methods	Total misclassification cost	Prediction speed (obs/sec)	Training time (sec)
BLIA	Medium Gaussian SVM	7	2400	0.55029
BLIS	Medium Gaussian SVM	7	2300	0.56239
MES	Medium Gaussian SVM	10	2400	0.545566
LAR	Coarse Gaussian SVM	3	2400	0.54843

## Sheet: BLIA
		N1	N2	N3	N4	N5
		% Accuracy	% Accuracy	% Accuracy	% Accuracy	% Accuracy	Average	sd
Tree	Fine Tree	80.8	83.3	79.8	81.8	85.9	82.32	2.38265
	Medium Tree	80.8	80.3	79.8	81.8	85.9	81.72	2.45092
	Coarse Tree	81.3	85.4	82.8	82.8	85.4	83.54	1.80499
Linear Discriminant	Linear Discriminant	87.9	85.9	84.8	86.4	84.8	85.96	1.28957
logistic Regresssion	logistic Regresssion	62.6	66.7	64.6	65.2	64.6	64.74	1.47241
Naïve Bayes	Gaussian Naïve Bayes	76.3	77.3	76.8	77.8	75.8	76.8	0.790569
	Kernel Naïve Bayes	83.8	82.3	83.3	83.3	82.3	83	0.67082
SVM	Linear SVM	92.9	92.4	92.4	91.9	91.9	92.3	0.41833
	Quadratic SVM	94.9	93.4	93.9	94.4	92.9	93.9	0.790569
	Cubic SVM	94.9	92.9	92.9	96	94.4	94.22	1.33679
	Fine Gaussian SVM	72.7	72.7	72.7	72.7	72.7	72.7	0
	Medium Gaussian SVM	94.9	96	94.9	96	96.5	95.66	0.723187
	Coarse Gaussian SVM	74.2	74.2	74.2	74.2	74.2	74.2	0
KNN	Fine KNN	90.4	87.9	87.9	89.9	88.9	89	1.14018
	Medium KNN	92.4	92.4	91.9	92.4	92.4	92.3	0.223607
	Coarse KNN	72.7	72.7	72.7	72.7	72.7	72.7	0
	Cosine KNN	94.9	95.5	94.9	93.4	95.5	94.84	0.859069
	Cubic KNN	92.4	92.4	91.4	93.4	90.9	92.1	0.974679
	Weighted KNN	94.4	94.4	93.9	93.4	94.4	94.1	0.447214
Ensemble	Boosted Trees	72.7	72.7	72.7	72.7	72.7	72.7	0
	Bagged trees	87.4	88.9	87.4	83.8	85.4	86.58	1.99048
	Subspace Discriminate	91.4	92.4	87.9	90.9	92.9	91.1	1.95576
	Subspace KNN	90.9	88.9	89.9	91.9	90.9	90.5	1.14018
	RUSBoosted Trees	85.9	87.4	88.4	87.9	91.4	88.2	2.01866

## Sheet: BLIS 
		N1	N2	N3	N4	N5
		% Accuracy	% Accuracy	% Accuracy	% Accuracy	% Accuracy	Average	sd
Tree	Fine Tree	78.3	78.3	78.3	76.8	83.3	79	2.48998
	Medium Tree	78.3	78.3	78.3	76.8	83.3	79	2.48998
	Coarse Tree	79.8	79.8	81.3	78.8	84.8	80.9	2.35584
Linear Discriminant	Linear Discriminant	90.9	90.9	88.9	89.9	90.4	90.2	0.83666
logistic Regresssion	logistic Regresssion	63.6	63.6	58.1	58.6	63.6	61.5	2.88097
Naïve Bayes	Gaussian Naïve Bayes	78.3	78.3	78.8	78.3	78.3	78.4	0.223607
	Kernel Naïve Bayes	79.3	79.3	78.8	79.8	79.3	79.3	0.353553
SVM	Linear SVM	93.4	93.4	94.4	93.4	93.4	93.6	0.447214
	Quadratic SVM	93.4	93.4	94.9	91.9	93.4	93.4	1.06066
	Cubic SVM	93.9	93.9	95.5	92.9	93.4	93.92	0.975705
	Fine Gaussian SVM	69.7	69.7	69.7	69.7	69.7	69.7	0
	Medium Gaussian SVM	94.9	94.9	96.5	96	95.5	95.56	0.69857
	Coarse Gaussian SVM	82.8	82.8	83.8	83.3	82.8	83.1	0.447214
KNN	Fine KNN	87.9	87.9	88.9	89.4	88.4	88.5	0.65192
	Medium KNN	93.4	93.4	93.4	93.9	92.9	93.4	0.353553
	Coarse KNN	69.7	69.7	69.7	69.7	69.7	69.7	0
	Cosine KNN	95.5	95.5	93.9	92.4	94.4	94.34	1.28957
	Cubic KNN	94.4	94.4	93.9	93.4	92.9	93.8	0.65192
	Weighted KNN	93.4	93.4	94.9	93.9	92.9	93.7	0.758288
Ensemble	Boosted Trees	69.7	69.7	69.7	69.7	69.7	69.7	0
	Bagged trees	88.9	88.4	89.4	88.9	86.9	88.5	0.961769
	Subspace Discriminate	90.4	90.4	92.9	91.9	91.9	91.5	1.08397
	Subspace KNN	90.4	90.4	92.4	89.4	88.9	90.3	1.34164
	RUSBoosted Trees	88.4	88.4	87.9	89.9	89.9	88.9	0.935414

## Sheet: MES
		N1	N2	N3	N4	N5
		% Accuracy	% Accuracy	% Accuracy	% Accuracy	% Accuracy	Average	sd
Tree	Fine Tree	89.9	91.9	88.4	87.9	90.4	89.7	1.60468
	Medium Tree	89.9	91.9	88.4	87.9	90.4	89.7	1.60468
	Coarse Tree	90.4	91.9	87.4	88.9	90.9	89.9	1.76777
Linear Discriminant	Linear Discriminant	91.9	89.9	89.9	88.9	90.4	90.2	1.09545
logistic Regresssion	logistic Regresssion	62.6	61.6	56.6	67.7	61.1	61.92	3.96699
Naïve Bayes	Gaussian Naïve Bayes	95.5	94.9	94.4	94.9	95.5	95.04	0.466905
	Kernel Naïve Bayes	94.9	95.5	93.4	95.5	95.5	94.96	0.909945
SVM	Linear SVM	94.9	94.9	94.9	94.9	94.4	94.8	0.223607
	Quadratic SVM	94.4	94.4	94.9	94.4	94.4	94.5	0.223607
	Cubic SVM	94.4	94.4	94.9	93.9	94.4	94.4	0.353553
	Fine Gaussian SVM	76.3	76.3	76.3	76.3	76.3	76.3	0
	Medium Gaussian SVM	94.9	94.9	95.5	94.9	94.9	95.02	0.268328
	Coarse Gaussian SVM	91.9	90.9	91.4	91.9	90.9	91.4	0.5
KNN	Fine KNN	93.4	92.9	92.9	93.9	93.4	93.3	0.41833
	Medium KNN	93.4	93.4	93.9	93.9	92.9	93.5	0.41833
	Coarse KNN	76.3	76.3	76.3	76.3	76.3	76.3	0
	Cosine KNN	94.4	93.9	94.9	95.5	94.9	94.72	0.601664
	Cubic KNN	93.4	93.9	94.4	94.4	93.4	93.9	0.5
	Weighted KNN	95.5	94.4	94.4	94.9	94.4	94.72	0.486826
Ensemble	Boosted Trees	76.3	76.3	76.3	76.3	76.3	76.3	0
	Bagged trees	91.9	91.9	88.9	91.4	89.4	90.7	1.44049
	Subspace Discriminate	93.9	90.9	91.9	91.9	92.4	92.2	1.09545
	Subspace KNN	93.9	93.9	93.4	93.9	93.9	93.8	0.223607
	RUSBoosted Trees	92.9	91.9	91.9	91.9	93.4	92.4	0.707107

## Sheet: LAR 
		N1	N2	N3	N4	N5
		% Accuracy	% Accuracy	% Accuracy	% Accuracy	% Accuracy	Average	sd
Tree	Fine Tree	95.5	94.9	96.5	92.9	97.5	95.46	1.55641
	Medium Tree	95.5	94.9	96.5	92.9	97.5	95.46	1.55641
	Coarse Tree	95.5	94.9	96.5	92.9	97.5	95.46	1.55641
Linear Discriminant	Linear Discriminant	98	98	97.5	96.5	97	97.4	0.583095
logistic Regresssion	logistic Regresssion	78.3	70.7	69.2	75.3	76.3	73.96	3.44651
Naïve Bayes	Gaussian Naïve Bayes	98	98	97.5	98	98	97.9	0.2
	Kernel Naïve Bayes	97	98.5	97	98	97	97.5	0.632456
SVM	Linear SVM	98	98	98	97.5	98.5	98	0.316228
	Quadratic SVM	98.5	98.5	98.5	98	98.5	98.4	0.2
	Cubic SVM	98.5	98.5	98.5	98	98.5	98.4	0.2
	Fine Gaussian SVM	81.3	81.3	81.3	81.3	81.3	81.3	0
	Medium Gaussian SVM	98.5	98	98.5	98.5	98	98.3	0.244949
	Coarse Gaussian SVM	99	99	98.5	98.5	99	98.8	0.244949
KNN	Fine KNN	98.5	98.5	98	98.5	98.5	98.4	0.2
	Medium KNN	98	98	98	98	97	97.8	0.4
	Coarse KNN	81.3	81.3	81.3	81.3	81.3	81.3	0
	Cosine KNN	99	99	98	98.5	98	98.5	0.447214
	Cubic KNN	97	98.5	98.5	97.5	96.5	97.6	0.8
	Weighted KNN	98	98	98	98.5	98	98.1	0.2
Ensemble	Boosted Trees	81.3	81.3	81.3	81.3	81.3	81.3	0
	Bagged trees	92.9	92.4	92.9	94.4	91.9	92.9	0.83666
	Subspace Discriminate	98	98.5	97	98	98.5	98	0.547723
	Subspace KNN	98.5	98.5	98	98.5	98.5	98.4	0.2
	RUSBoosted Trees	94.9	95.5	96	94.4	96	95.36	0.628013
