# Supplementary material for: Molecular Classification Models for Triple Negative Breast Cancer Subtype Using Machine Learning
Source: J Pers Med. 2021 Sep 1;11(9):881. doi: 10.3390/jpm11090881 (PMC8472680; doi:10.3390/jpm11090881)
Supplement: Supplementary file 1 [file jpm-11-00881-s001.zip › S4. Prediction of test set.xlsx]

## Sheet: Sheet1
	BLIA	BLIS	MES	LAR
	(Medium Gaussian SVM)	(Medium Gaussian SVM)	(Medium Gaussian SVM)	(Coarse Gaussian SVM)
A1_GSM1176880_13_cancer	Control	Control	MES	Control
A10_GSM1176953_Breast_Cancer_121T	Control	Control	Control	Control
A14_GSM2522296_BRCA01	Control	BLIS	Control	Control
A15_GSM2522297_BRCA02	BLIA	Control	Control	Control
A16_GSM2522298_BRCA03	Control	Control	Control	Control
A17_GSM2522299_BRCA04	Control	Control	Control	LAR
A18_GSM2522300_BRCA05	Control	Control	Control	Control
A19_GSM2522301_BRCA06	Control	Control	Control	Control
A2_GSM1176882_134T	Control	Control	MES	Control
A20_GSM2522302_BRCA07	BLIA	Control	Control	Control
A21_GSM2522303_BRCA08	Control	Control	Control	Control
A22_GSM2522304_BRCA09	Control	Control	Control	LAR
A23_GSM2522305_BRCA10	Control	Control	Control	LAR
A24_GSM2522306_BRCA11	BLIA	Control	Control	Control
A25_GSM2522307_BRCA12	Control	Control	Control	LAR
A26_GSM2522308_BRCA13	Control	Control	Control	Control
A27_GSM2522309_BRCA14	Control	BLIS	Control	Control
A28_GSM2522310_BRCA15	Control	Control	Control	Control
A29_GSM2522311_BRCA16	Control	Control	Control	Control
A3_GSM1176892_22_cancer	Control	Control	Control	Control
A30_GSM2522312_BRCA17	Control	Control	Control	Control
A31_GSM2522313_BRCA18	Control	BLIS	Control	Control
A32_GSM2522314_BRCA19	Control	BLIS	Control	Control
A33_GSM2522315_BRCA20	Control	Control	Control	LAR
A34_GSM2522316_BRCA21	Control	Control	Control	LAR
A35_GSM2522317_BRCA22	BLIA	Control	Control	Control
A36_GSM2522318_BRCA23	Control	Control	Control	Control
A37_GSM2522319_BRCA24	BLIA	Control	Control	Control
A38_GSM2522320_BRCA25	Control	BLIS	Control	Control
A39_GSM2522322_BRCA26	BLIA	Control	Control	Control
A4_GSM1176903_69_cancer	BLIA	Control	Control	Control
A40_GSM2522322_BRCA27	Control	Control	Control	Control
A41_GSM2522323_BRCA28	BLIA	Control	Control	Control
A42_GSM2522324_BRCA29	Control	BLIS	Control	Control
A43_GSM2522325_BRCA30	Control	Control	Control	Control
A44_GSM2522326_BRCA31	Control	Control	Control	LAR
A45_GSM2522327_BRCA32	Control	Control	Control	Control
A46_GSM2522328_BRCA33	Control	Control	Control	Control
A47_GSM2522329_BRCA34	Control	Control	Control	LAR
A48_GSM2522330_BRCA35	BLIA	Control	Control	Control
A49_GSM2522331_BRCA36	Control	Control	Control	Control
A5_GSM1176909_78_cancer2	Control	Control	Control	Control
A50_GSM2522332_BRCA37	Control	Control	Control	LAR
A51_GSM2522333_BRCA38	Control	BLIS	Control	Control
A52_GSM2522334_BRCA39	Control	Control	Control	LAR
A53_GSM2522335_BRCA40	Control	Control	Control	LAR
A54_GSM2522336_BRCA41	Control	Control	Control	Control
A55_GSM2522337_BRCA42	Control	Control	Control	LAR
A56_GSM2522338_BRCA43	Control	Control	Control	Control
A57_GSM2522339_BRCA44	Control	Control	Control	Control
A58_GSM2522340_BRCA45	BLIA	Control	Control	Control
A59_GSM2522341_BRCA46	Control	Control	Control	Control
A6_GSM1176912_90T	BLIA	Control	Control	Control
A60_GSM2522342_BRCA47	Control	Control	Control	LAR
A61_GSM2522343_BRCA48	Control	Control	Control	Control
A62_GSM2522344_BRCA49	Control	Control	Control	LAR
A63_GSM2522345_BRCA50	BLIA	Control	Control	Control
A64_GSM2522346_BRCA51	Control	Control	Control	Control
A65_GSM2522347_BRCA52	Control	Control	Control	LAR
A66_GSM2522348_BRCA53	BLIA	Control	Control	Control
A67_GSM2522349_BRCA54	BLIA	Control	Control	Control
A68_GSM2522350_BRCA55	Control	Control	Control	Control
A69_GSM2522351_BRCA56	Control	Control	MES	Control
A7_GSM1176916_BH0312.13	Control	Control	MES	Control
A70_GSM2522352_BRCA57	Control	Control	Control	Control
A8_GSM1176919_BH0312.6	Control	Control	Control	Control
A9_GSM1176920_BH0312.7	Control	Control	Control	Control
C1_GSM1974566_S1_H10	Control	Control	MES	Control
C10_GSM1974575_S1_H31	Control	Control	MES	Control
C100_GSM1974667_S3_H137B	Control	BLIS	Control	Control
C101_GSM1974668_S3_H138	Control	BLIS	Control	Control
C102_GSM1974669_S3_H139	Control	BLIS	Control	Control
C103_GSM1974670_S3_H140	BLIA	Control	Control	Control
C104_GSM1974671_S3_H141	BLIA	Control	Control	Control
C105_GSM1974672_S3_H142	Control	Control	MES	Control
C106_GSM1974673_S3_H143	Control	Control	Control	LAR
C107_GSM1974674_S3_H144	Control	Control	Control	LAR
C108_GSM1974675_S3_H145	BLIA	Control	Control	Control
C109_GSM1974676_S3_H146	Control	Control	Control	Control
C110_GSM1974677_S3_H147	Control	Control	Control	LAR
C111_GSM1974678_S3_H148	Control	BLIS	Control	Control
C112_GSM1974679_S3_H149	BLIA	Control	Control	Control
C113_GSM1974680_S3_H150	Control	BLIS	Control	Control
C114_GSM1974681_S3_H151	Control	Control	Control	LAR
C115_GSM1974682_S3_H152	Control	BLIS	Control	Control
C116_GSM1974683_S3_H153	Control	BLIS	Control	Control
C117_GSM1974684_S3_H154	Control	Control	Control	Control
C118_GSM1974685_S3_H155	Control	Control	Control	LAR
C119_GSM1974686_S3_H156	BLIA	Control	Control	Control
C12_GSM1974577_S1_H36	BLIA	Control	Control	Control
C120_GSM1974687_S3_H157	Control	BLIS	Control	Control
C121_GSM1974688_S3_H158	Control	Control	Control	LAR
C122_GSM1974689_S3_H159	Control	Control	Control	LAR
C123_GSM1974692_S3_H162	BLIA	Control	Control	Control
C124_GSM1974693_S3_H163	Control	BLIS	Control	Control
C125_GSM1974695_S3_H165	Control	BLIS	Control	Control
C126_GSM1974696_S3_H166	BLIA	Control	Control	Control
C127_GSM1974697_S3_H167	BLIA	Control	Control	Control
C128_GSM1974698_S3_H168	Control	BLIS	Control	Control
C129_GSM1974699_S3_H170	BLIA	Control	Control	Control
C13_GSM1974578_S1_H38	Control	Control	MES	Control
C130_GSM1974700_S3_H171	BLIA	Control	Control	Control
C131_GSM1974701_S3_H172B	BLIA	Control	Control	Control
C132_GSM1974702_S3_H173	Control	BLIS	Control	Control
C133_GSM1974703_S3_H174	Control	Control	Control	Control
C134_GSM1974704_S3_H175B	BLIA	Control	Control	Control
C135_GSM1974706_S3_H177	Control	Control	Control	LAR
C136_GSM1974707_S3_H178	Control	BLIS	Control	Control
C137_GSM1974708_S3_H179	BLIA	Control	Control	Control
C138_GSM1974709_S3_H180	BLIA	Control	Control	Control
C139_GSM1974710_S3_H181	BLIA	Control	Control	Control
C14_GSM1974579_S1_H3B	Control	Control	MES	Control
C140_GSM1974711_S3_H182	Control	BLIS	Control	Control
C141_GSM1974713_S3_H184	Control	BLIS	Control	Control
C142_GSM1974714_S3_H185	Control	Control	MES	Control
C143_GSM1974715_S3_H186	Control	BLIS	Control	Control
C144_GSM1974716_S3_H187B	Control	Control	Control	LAR
C145_GSM1974718_S3_H189	BLIA	Control	Control	Control
C146_GSM1974719_S3_H190	Control	Control	MES	Control
C147_GSM1974720_S3_H191B	Control	Control	Control	LAR
C148_GSM1974721_S3_H193	BLIA	Control	Control	Control
C149_GSM1974722_S3_H194	Control	BLIS	Control	Control
C15_GSM1974580_S1_H40	Control	Control	MES	Control
C150_GSM1974723_S3_H196	Control	Control	MES	Control
C151_GSM1974724_S3_H197	BLIA	Control	Control	Control
C152_GSM1974725_S3_H198	Control	Control	MES	Control
C153_GSM1974726_S3_H199	Control	BLIS	Control	Control
C154_GSM1974727_S3_H200	Control	BLIS	Control	Control
C155_GSM1974728_S3_H201	Control	Control	Control	LAR
C156_GSM1974729_S3_H202	Control	Control	Control	LAR
C157_GSM1974730_S3_H203	Control	Control	Control	LAR
C158_GSM1974731_S3_H204	Control	BLIS	Control	Control
C159_GSM1974732_S3_H205B	BLIA	Control	Control	Control
C16_GSM1974581_S1_H41	Control	Control	MES	Control
C160_GSM1974733_S3_H206B	Control	Control	MES	Control
C161_GSM1974734_S3_H207B	Control	Control	MES	Control
C162_GSM1974735_S3_H208B	Control	Control	Control	LAR
C163_GSM1974736_S3_H209B	Control	Control	MES	Control
C164_GSM1974737_S3_H210B	Control	BLIS	Control	Control
C165_GSM1974738_S3_H211B	BLIA	Control	Control	Control
C166_GSM1974739_S3_H212	Control	Control	Control	LAR
C167_GSM1974740_S3_H213	Control	BLIS	Control	Control
C168_GSM1974741_S3_H214	Control	Control	Control	LAR
C169_GSM1974742_S3_H215	Control	BLIS	Control	Control
C170_GSM1974743_S3_H216	Control	Control	Control	Control
C171_GSM1974745_S3_H218	Control	BLIS	Control	Control
C172_GSM1974746_S3_H219	Control	BLIS	Control	Control
C173_GSM1974747_S3_H220	BLIA	Control	Control	Control
C174_GSM1974748_S3_H221	Control	Control	Control	Control
C175_GSM1974749_S3_H222	BLIA	Control	Control	Control
C176_GSM1974750_S3_H224	Control	BLIS	Control	Control
C177_GSM1974751_S3_H225B	Control	Control	Control	LAR
C178_GSM1974752_S3_H226B	Control	Control	MES	Control
C179_GSM1974755_S3_H229	BLIA	Control	Control	Control
C180_GSM1974756_S3_H230	Control	Control	MES	Control
C181_GSM1974757_S3_H93C	Control	Control	MES	Control
C182_GSM1974758_S3_H94C	BLIA	Control	Control	Control
C183_GSM1974759_S3_H95C	Control	BLIS	Control	Control
C184_GSM1974760_S3_H96C	Control	BLIS	Control	Control
C185_GSM1974761_S3_H97CC	Control	BLIS	Control	Control
C186_GSM1974762_S3_H98C	Control	Control	MES	Control
C187_GSM1974763_S3_H99C	Control	Control	Control	LAR
C193_GSM491615	Control	Control	MES	Control
C194_GSM491616	Control	Control	Control	Control
C195_GSM491617	BLIA	Control	Control	Control
C196_GSM491618	Control	Control	Control	Control
C197_GSM491619	Control	Control	Control	Control
C198_GSM491620	BLIA	Control	Control	Control
C2_GSM1974567_S1_H14	BLIA	Control	Control	Control
C200_GSM491621	Control	Control	Control	Control
C201_GSM491622	Control	Control	MES	Control
C202_GSM491623	BLIA	Control	Control	Control
C203_GSM491624	Control	Control	Control	Control
C204_GSM491625	BLIA	Control	Control	Control
C205_GSM491626	BLIA	Control	Control	Control
C206_GSM491627	BLIA	Control	Control	Control
C207_GSM491628	Control	Control	Control	Control
C208_GSM491629	Control	BLIS	Control	Control
C209_GSM491630	BLIA	Control	Control	Control
C210_GSM491631	Control	Control	Control	Control
C211_GSM491632	Control	Control	Control	Control
C212_GSM491633	Control	Control	Control	Control
C235_GSM540117_150606.07	BLIA	Control	Control	Control
C236_GSM540118_260106.15	BLIA	Control	Control	Control
C237_GSM540119_261104.1	Control	Control	Control	Control
C238_GSM540121_090205.22	Control	Control	Control	Control
C239_GSM540124_030205.06	Control	Control	Control	Control
C24_GSM1974589_S1_H4B	Control	Control	MES	Control
C240_GSM540125_260106.14	BLIA	Control	Control	Control
C241_GSM540127_150606.06	Control	BLIS	Control	Control
C242_GSM540130_160302.02	Control	Control	Control	Control
C243_GSM540132_030205.07	BLIA	Control	Control	Control
C244_GSM540138_240205.08	Control	Control	Control	Control
C245_GSM540140_240205.10	Control	Control	Control	Control
C246_GSM540146_150606.05	Control	BLIS	Control	Control
C247_GSM540147_080214.04	Control	Control	Control	Control
C248_GSM540151_260106.12	Control	BLIS	Control	Control
C249_GSM540156_270905.06	Control	BLIS	Control	Control
C250_GSM540164_260106.10	Control	Control	Control	LAR
C251_GSM540167_260106.09	Control	Control	Control	Control
C252_GSM540176_030205.08	Control	Control	Control	Control
C253_GSM540181_150606.02	Control	Control	Control	Control
C254_GSM540183_010405.11	Control	Control	Control	Control
C255_GSM540186_090205.17	Control	BLIS	Control	Control
C256_GSM540195_260106.08	Control	Control	Control	Control
C257_GSM540206_090205.10	Control	Control	Control	Control
C258_GSM540209_090205.11	Control	Control	Control	Control
C259_GSM540214_260106.06_2nd_scan_taches	Control	BLIS	Control	Control
C260_GSM540215_260106.05	BLIA	Control	Control	Control
C261_GSM540219_260106.04	BLIA	Control	Control	Control
C262_GSM540236_240205.06	BLIA	Control	Control	Control
C263_GSM540237_260106.03	Control	Control	Control	Control
C264_GSM540238_090205.13	Control	Control	Control	Control
C265_GSM540248_090205.14	BLIA	Control	Control	Control
C266_GSM540249_090205.15	BLIA	Control	Control	Control
C267_GSM540254_171104.1	BLIA	Control	Control	Control
C268_GSM540255_260106.01	BLIA	Control	Control	Control
C269_GSM540256_150606.01	BLIA	Control	Control	Control
C270_GSM540260_010405.04	Control	BLIS	Control	Control
C271_GSM540261_010405.05	Control	Control	Control	Control
C272_GSM540264_200406.20	BLIA	Control	Control	Control
C273_GSM540267_160306.14	BLIA	Control	Control	Control
C274_GSM540271_010405.06	BLIA	Control	Control	Control
C275_GSM540273_160306.12	BLIA	Control	Control	Control
C276_GSM540276_010405.07	Control	Control	Control	Control
C277_GSM540281_200406.23	Control	Control	Control	Control
C278_GSM540282_260105.12	Control	Control	Control	Control
C279_GSM540285_160306.04	Control	Control	Control	Control
C28_GSM1974593_S2_H53	BLIA	Control	Control	Control
C280_GSM540288_200406.19	Control	Control	Control	Control
C281_GSM540291_080115.11	Control	Control	Control	Control
C282_GSM540292_080115.16	Control	Control	Control	Control
C283_GSM540294_010405.02	BLIA	Control	Control	Control
C284_GSM540302_080417.01	Control	BLIS	Control	Control
C285_GSM540304_080311.03	Control	Control	Control	Control
C286_GSM540307_080414.05	BLIA	Control	Control	Control
C287_GSM540310_080318.05	BLIA	Control	Control	Control
C288_GSM540325_17231_T125	BLIA	Control	Control	Control
C289_GSM540331_090115.07	Control	Control	Control	Control
C29_GSM1974594_S2_H58B	Control	Control	Control	LAR
C290_GSM540345_090129.03	Control	Control	Control	Control
C291_GSM540348_20091006.09	BLIA	Control	Control	Control
C292_GSM540351_20091006.12	Control	BLIS	Control	Control
C293_GSM540352_20091006.14	Control	BLIS	Control	Control
C294_GSM540353_20091006.16	Control	Control	Control	Control
C295_GSM540355_20091006.19	Control	Control	MES	Control
C296_GSM540356_20091006.20	BLIA	Control	Control	Control
C297_GSM540357_20091022.01	BLIA	Control	Control	Control
C298_GSM540360_20091022.05	BLIA	Control	Control	Control
C299_GSM540361_20091022.06	Control	Control	Control	Control
C3_GSM1974568_S1_H19	Control	Control	MES	Control
C30_GSM1974595_S2_H59	BLIA	Control	Control	Control
C300_GSM540362_20091022.07	Control	BLIS	Control	Control
C301_GSM540364_20091022.09	BLIA	Control	Control	Control
C302_GSM540365_20091022.10	Control	Control	MES	Control
C303_GSM540368_20091022.15	Control	Control	Control	Control
C304_GSM540369_20091022.17	Control	Control	Control	Control
C305_GSM540371_20091022.19	Control	BLIS	Control	Control
C306_GSM540372_20091022.20	Control	BLIS	Control	Control
C307_GSM540373_20091022.21	BLIA	Control	Control	Control
C31_GSM1974596_S1_H6	Control	Control	MES	Control
C32_GSM1974597_S2_H60	Control	Control	Control	LAR
C33_GSM1974598_S2_H61	BLIA	Control	Control	Control
C34_GSM1974599_S2_H62	Control	Control	MES	Control
C35_GSM1974600_S2_H63	Control	BLIS	Control	Control
C36_GSM1974601_S2_H64	Control	Control	Control	Control
C37_GSM1974602_S2_H65	Control	BLIS	Control	Control
C38_GSM1974603_S2_H66	BLIA	Control	Control	Control
C39_GSM1974604_S2_H67	BLIA	Control	Control	Control
C40_GSM1974605_S2_H68	BLIA	Control	Control	Control
C41_GSM1974606_S2_H69	Control	Control	MES	Control
C42_GSM1974607_S1_H7	Control	BLIS	Control	Control
C43_GSM1974608_S2_H70	BLIA	Control	MES	Control
C44_GSM1974609_S2_H71	Control	Control	Control	Control
C45_GSM1974610_S2_H72B	Control	Control	Control	LAR
C46_GSM1974611_S2_H73	Control	BLIS	Control	Control
C47_GSM1974612_S1_H8	Control	Control	MES	Control
C48_GSM1974613_S1_H9	BLIA	Control	Control	Control
C49_GSM1974614_S2_H54B	BLIA	Control	Control	Control
C5_GSM1974570_S1_H22	Control	Control	MES	Control
C50_GSM1974615_S2_H55B	BLIA	Control	Control	Control
C51_GSM1974616_S2_H56B	Control	Control	Control	LAR
C52_GSM1974617_S2_H57C	Control	BLIS	Control	Control
C53_GSM1974618_S2_H76	Control	BLIS	Control	Control
C54_GSM1974619_S2_H77	Control	BLIS	Control	Control
C55_GSM1974620_S2_H78	BLIA	Control	Control	Control
C56_GSM1974621_S2_H79	Control	BLIS	Control	Control
C57_GSM1974622_S2_H80	Control	Control	Control	LAR
C58_GSM1974623_S2_H81	Control	BLIS	Control	Control
C59_GSM1974624_S2_H82	BLIA	Control	Control	Control
C6_GSM1974571_S1_H27	BLIA	Control	Control	Control
C60_GSM1974625_S2_H83	Control	Control	Control	LAR
C61_GSM1974626_S2_H84	BLIA	Control	Control	Control
C62_GSM1974627_S2_H85B	Control	Control	MES	Control
C63_GSM1974628_S2_H88	BLIA	Control	Control	Control
C64_GSM1974629_S2_H89	Control	Control	MES	Control
C65_GSM1974630_S2_H90	Control	BLIS	Control	Control
C66_GSM1974631_S2_H91B	BLIA	Control	Control	Control
C67_GSM1974632_S3_H100C	Control	Control	Control	Control
C68_GSM1974633_S3_H102C	BLIA	Control	Control	Control
C69_GSM1974634_S3_H103C	Control	BLIS	Control	Control
C7_GSM1974572_S1_H28	Control	BLIS	Control	Control
C70_GSM1974635_S3_H104C	Control	Control	MES	Control
C71_GSM1974637_S3_H106C	Control	Control	Control	LAR
C72_GSM1974638_S3_H107C	Control	Control	Control	LAR
C73_GSM1974639_S3_H108C	Control	Control	Control	Control
C74_GSM1974640_S3_H109C	BLIA	Control	Control	Control
C75_GSM1974641_S3_H110C	Control	Control	Control	LAR
C76_GSM1974642_S3_H111C	Control	BLIS	Control	Control
C77_GSM1974643_S3_H113C	Control	Control	Control	LAR
C78_GSM1974644_S3_H114C	Control	Control	Control	LAR
C79_GSM1974645_S3_H115	Control	Control	Control	LAR
C8_GSM1974573_S1_H29	Control	Control	MES	Control
C80_GSM1974646_S3_H116C	BLIA	Control	Control	Control
C81_GSM1974647_S3_H117C	Control	BLIS	Control	Control
C82_GSM1974648_S3_H118C	Control	Control	MES	Control
C83_GSM1974649_S3_H119C	Control	BLIS	Control	Control
C84_GSM1974650_S3_H120C	Control	BLIS	Control	Control
C85_GSM1974651_S3_H121C	Control	BLIS	Control	Control
C86_GSM1974652_S3_H122C	Control	Control	Control	LAR
C87_GSM1974653_S3_H123C	BLIA	Control	Control	Control
C88_GSM1974655_S3_H125C	Control	BLIS	Control	Control
C89_GSM1974656_S3_H126C	BLIA	Control	Control	Control
C9_GSM1974574_S1_H2B	Control	Control	Control	LAR
C90_GSM1974657_S3_H127C	Control	BLIS	Control	Control
C91_GSM1974658_S3_H128C	Control	BLIS	Control	Control
C92_GSM1974659_S3_H129C	BLIA	Control	Control	Control
C93_GSM1974660_S3_H130	BLIA	Control	Control	Control
C94_GSM1974661_S3_H131	Control	BLIS	Control	Control
C95_GSM1974662_S3_H132	Control	BLIS	Control	Control
C96_GSM1974663_S3_H133D	Control	Control	Control	LAR
C97_GSM1974664_S3_H134	BLIA	Control	Control	Control
C98_GSM1974665_S3_H135B	Control	BLIS	Control	Control
C99_GSM1974666_S3_H136B	Control	Control	MES	Control
