# Supplementary material for: Molecular Classification Models for Triple Negative Breast Cancer Subtype Using Machine Learning
Source: J Pers Med. 2021 Sep 1;11(9):881. doi: 10.3390/jpm11090881 (PMC8472680; doi:10.3390/jpm11090881)
Supplement: Supplementary file 1 [file jpm-11-00881-s001.zip › S5. Comparison of up-DEGs between training and test set.xlsx]

## Sheet: Sheet1
BLIA					BLIS					MES					LAR					unclassified samples
Training set		Validation set			Training set		Validation set			Training set		Validation set			Training set		Validation set			Validation set
DEGs	FC	DEGs	FC		DEGs	FC	DEGs	FC		DEGs	FC	DEGs	FC		DEGs	FC	DEGs	FC		DEGs	FC
IDO1	4.41001	CXCL13	4.06538		GABRP	6.97497	GABRP	5.55223		ADIPOQ	16.627	ADIPOQ	15.3986		PIP	14.2861	PIP	22.5387		EN1	2.33303
CXCL13	4.13305	IDO1	3.90775		SOX8	5.48985	SHC4	4.8741		ADH1B	14.3213	ADH1B	11.8371		FOXA1	12.5222	FOXA1	13.8114		PROM1	2.1066
MMP12	3.69326	CXCL11	3.35205		SHC4	4.50739	SOX8	4.50598		OGN	10.4383	FABP4	10.5281		DHRS2	10.5939	CYP4Z2P	12.5657		CCL2	2.08952
LAMP3	3.59651	GZMB	3.34235		ROPN1	4.21487	IRX1	4.01044		CD36	9.45769	OGN	10.2682		TFF1	10.2654	MUCL1	12.0599
CXCL11	3.49208	LAMP3	3.16087		PROM1	4.17121	ROPN1	3.88283		FABP4	9.39804	CD36	10.2297		MLPH	9.97284	DHRS2	11.5888
GZMB	3.42505	KLHDC7B	3.02422		KRT14	3.88842	HORMAD1	3.78468		CHRDL1	9.20517	CHRDL1	9.47353		AGR3	9.70403	TFF3	9.08966
RARRES1	3.39991	CXCL10	3.01077		KRT81	3.85949	KANK4	3.75002		CFD	8.4961	CFD	8.92056		TFF3	9.48359	MLPH	8.8226
CXCL10	3.39671	CXCL9	2.76744		HORMAD1	3.74543	KRT81	3.6141		LINC01279	8.04729	PLIN1	7.916		NAT1	8.26878	C9orf152	8.59178
CHI3L1	2.85339	GBP5	2.75954		VTCN1	3.74078	CRISPLD1	3.38202		PLIN1	7.4923	ACKR1	7.42695		AGR2	8.01067	AGR2	8.37033
AIM2	2.8126	AIM2	2.67923		SOSTDC1	3.5706	KRT14	3.20035		SFRP4	7.15086	LINC01279	7.17301		C9orf152	7.86813	TOX3	8.31377
NUF2	2.71408	IFI44L	2.67917		PNMA8A	3.50438	PROM1	3.14756		ACKR1	7.11291	LEP	5.72622		SCUBE2	6.98943	CYP4Z1	7.98848
TTK	2.69958	ADAMDEC1	2.60474		IRX1	3.47018	COL2A1	3.13426		IGF1	5.94565	SFRP4	5.44487		GATA3	6.86121	AR	7.80294
CXCL9	2.65609	CCL5	2.60328		UGT8	3.38293	VTCN1	3.03768		HBB	5.85798	IL33	5.39791		SIDT1	6.79019	AGR3	7.73253
APOBEC3B	2.64749	MMP12	2.51043		KRT23	3.3103	COL9A3	3.02802		EFEMP1	5.83853	GPX3	5.3906		REEP6	6.60264	TFAP2B	7.72992
MCM10	2.6265	POU2AF1	2.50453		ART3	3.23823	TUBB2B	2.99152		GPX3	5.82444	DPT	5.16071		MUCL1	6.37489	TFF1	7.62016
GBP5	2.62397	RARRES1	2.48245		ELF5	3.22539	MIA	2.98837		CXCL14	5.51239	HBB	5.14384		AR	6.20158	SDR16C5	7.51884
EZH2	2.61068	GBP1	2.45824		MIA	3.21289	DNER	2.9707		ENPP2	5.32391	SRPX	5.07835		TOX3	5.89516	REEP6	7.26004
CCL5	2.59566	PSMB9	2.42748		TTYH1	3.15484	PNMA8A	2.95357		SRPX	5.27137	IGF1	5.02945		GPR160	5.32249	CEACAM6	6.89424
ADAMDEC1	2.55211	FDCSP	2.37384		PTPRZ1	3.15268	FOXC1	2.93799		DPT	5.2339	EFEMP1	5.00736		PRR15	5.25209	SIDT1	6.65972
CEP55	2.54157	GABRP	2.34633		COL9A3	3.07619	KRT23	2.93241		IL33	5.18825	CXCL14	4.76285		FAM110C	5.19054	HPGD	6.61173
MMP1	2.5394	TAP1	2.32124		KANK4	3.02202	PTX3	2.73716		AOC3	5.05231	AOC3	4.73561		CYP4Z2P	5.17424	UGT2B28	6.51966
GBP1	2.53525	RTP4	2.29254		EN1	3.0005	SLC6A14	2.73494		F13A1	4.85077	TMEM100	4.68409		CEACAM6	5.07762	NAT1	6.19107
IFI44L	2.50664	CHI3L1	2.28539		DNER	2.95818	UGT8	2.7307		ITM2A	4.54412	ENPP2	4.57539		KIAA1324	5.04979	AZGP1	5.81799
KRT6A	2.50543	APOBEC3B	2.27845		BCL11A	2.94393	TTYH1	2.72267		GPR34	4.51886	CFH	4.53954		AZGP1	4.84089	GPR160	5.69989
DLGAP5	2.48713	MX1	2.27208		FOXC1	2.92541	SFRP1	2.68622		IGFBP6	4.51127	ITIH5	4.52654		CPB1	4.65052	CLCA2	5.5796
KLHDC7B	2.48636	CMPK2	2.23868		TUBB2B	2.92312	ART3	2.49232		G0S2	4.4836	TSPAN7	4.4921		DSCAM-AS1	4.43767	SCUBE2	5.56852
CHI3L2	2.47072	CCL8	2.23185		SLC6A14	2.85813	KCNK5	2.46552		EDNRB	4.44847	F13A1	4.42843		CYP2B7P	4.36965	SCGB2A2	5.5278
FOXM1	2.4549	WARS	2.19362		DSC3	2.73521	SOSTDC1	2.44599		MFAP5	4.40875	DCN	4.38034		STARD10	4.31865	PRR15	5.26938
CDKN2A	2.44284	STAT1	2.14397		CRISPLD1	2.71971	NCAN	2.44355		MRC1	4.38326	HTR2B	4.33851		DACH1	4.26819	GATA3	5.23324
TAP1	2.43538	HERC5	2.13501		SFRP1	2.70247	DSC3	2.38473		CCDC80	4.35641	DCLK1	4.22832		CA12	4.23482	CAPN13	5.18934
PSMB9	2.42178	MUC16	2.10851		BAMBI	2.69854	DSG3	2.38274		LEP	4.35225	AKR1C3	4.22299		SDR16C5	4.06999	FAM110C	5.12465
TMPRSS3	2.41997	CHI3L2	2.09096		PTX3	2.61501	BAMBI	2.37173		DCN	4.33065	IGFBP6	4.20154		CMBL	4.06974	SERHL2	5.07488
CMPK2	2.41696	CDKN2A	2.08891		GPM6B	2.50809	SOX10	2.37124		CILP	4.24244	MRC1	4.20078		KRT18	3.85123	LINC00993	5.06738
NDC80	2.38862	GZMA	2.07517		DSC2	2.46119	PTCHD1	2.35878		ITIH5	4.20698	GPAM	4.126		CYP4Z1	3.84481	KIAA1324	5.03529
MELK	2.37832	NLRC5	2.04134		FREM2	2.388	PTPRZ1	2.34701		GIMAP7	4.17915	EMCN	4.11387		ZNF703	3.81516	CLGN	4.85369
RTP4	2.33009	TNFRSF17	2.01455		SOX10	2.38661	FAM198A	2.33598		TMEM100	4.17497	CCDC80	4.10454		LOC101926959	3.73995	CMBL	4.73535
PPP1R14C	2.32791	IRF1	2.00751		PTCHD1	2.36408	MAP2	2.29043		CFH	4.15685	WISP2	4.06412		ALCAM	3.69977	ALCAM	4.60791
CDC20	2.32379				NRTN	2.34924	MAP3K21	2.27121		DCLK1	4.15398	TGFBR3	4.03802		TSPAN1	3.66071	TSPAN8	4.42078
PBK	2.31315				FAM198A	2.34418	RNF182	2.26548		SYNPO2	4.12141	EDNRB	4.03353		SMIM14	3.62471	ABCA12	4.30971
CCL8	2.29884				KCNK5	2.34203	GPM6B	2.25386		ADGRL4	4.04469	PCOLCE2	4.02214		SYBU	3.60841	APOD	4.18605
FDCSP	2.2782				COL2A1	2.34044	NRTN	2.23473		MRGPRF	4.03114	TIMP4	4.00165		SHISA2	3.6045	DSCAM-AS1	4.16623
MUC16	2.27584				VANGL2	2.33749	KRT6B	2.18394		EMCN	3.99361	LRRN4CL	3.99294		CAPN13	3.54283	DACH1	4.16621
TRIP13	2.26626				SIX3	2.33667	BCL11A	2.17975		EBF1	3.99271	GPR34	3.97672		APOD	3.51937	ALOX15B	4.08675
PDZK1IP1	2.25646				DSG3	2.33054	PRTFDC1	2.17872		AKR1C3	3.98859	CNRIP1	3.96788		ZG16B	3.49928	PKIB	4.00413
LRP8	2.24983				MAP3K21	2.31421	TMEM158	2.17207		FOSB	3.97427	FOSB	3.96491		BMPR1B	3.46845	GPRC5A	3.91031
MX1	2.24007				CHMP4C	2.29509	KLF5	2.15793		CXCL12	3.94428	G0S2	3.96174		PKIB	3.4524	ABCC11	3.77736
FAM83D	2.23298				KRT15	2.29095	FRMD3	2.14891		CPA3	3.92308	SYNPO2	3.89999		GPRC5A	3.43757	TSPAN1	3.7652
GABRP	2.22575				KIT	2.28642	TET1	2.12688		TSPAN7	3.90749	CPA3	3.88466		CLSTN2	3.41316	CYP4X1	3.76432
RAD51AP1	2.2206				FRMD3	2.28562	KRT15	2.11434		TGFBR3	3.9053	EBF1	3.87495		SLC39A6	3.393	INPP4B	3.74736
ANLN	2.21781				TET1	2.28509	SERPINB5	2.10723		CNRIP1	3.90331	MEOX1	3.8078		CPA3	3.36149	TMC5	3.72006
KIF15	2.20603				RNF182	2.28152	CHMP4C	2.10655		ADRA2A	3.86175	C7	3.80091		CYP4X1	3.33353	CPA3	3.70598
KIF20A	2.18762				PRAME	2.26472	TFCP2L1	2.08378		C7	3.83737	MRGPRF	3.76715		VAV3	3.292	LOC101926959	3.67343
STAT1	2.18105				TDRD12	2.2643	VGLL1	2.06498		PCOLCE2	3.83402	LPL	3.71135		ABAT	3.27029	CPB1	3.66872
GZMA	2.1745				KRT6B	2.25195	FREM2	2.04151		ADAMTS5	3.82466	PROS1	3.70993		INPP4B	3.26844	GALNT7	3.6589
TPX2	2.17363				SERPINB5	2.2476	KIT	2.03018		LRRN4CL	3.78971	GHR	3.70416		SLC2A10	3.24145	MSX2	3.61368
MAP3K21	2.17296				KLF5	2.23825	FOXP4-AS1	2.02882		WISP2	3.7709	ITM2A	3.69731		TFAP2B	3.23832	TMEM45B	3.59926
MMP7	2.15655				TMEM158	2.23666	ID4	2.01125		PROS1	3.71926	SEMA3G	3.6917		FAM174B	3.22305	SLC2A10	3.59323
SMC4	2.15514				CYB5R2	2.23286	SLC26A2	2.00587		AKR1C2	3.71579	CILP	3.68634		UGT2B28	3.18634	SMIM14	3.58876
PROM1	2.14929				FOXP4-AS1	2.21428				GIMAP6	3.70101	MFAP5	3.65172		HPGD	3.18518	SYBU	3.51567
PTTG1	2.13685				PRTFDC1	2.20892				FOS	3.67819	ADRA2A	3.56828		TPRG1	3.1686	CA12	3.46247
CDK1	2.10578				MAP2	2.20776				MAMDC2	3.61728	MFAP4	3.56419		SLC9A3R1	3.16095	HMGCS2	3.43184
STIL	2.10339				CYP39A1	2.17293				CCL19	3.61372	C6	3.55843		GFRA1	3.15203	VAV3	3.42281
HERC5	2.1017				TFCP2L1	2.16148				GHR	3.56558	TNMD	3.53533		GALNT6	3.143	ANKRD30A	3.41775
WARS	2.09512				VGLL1	2.15764				LPL	3.56546	CAVIN2	3.53244		GALNT7	3.12481	PRR15L	3.39357
MASTL	2.08387				MAMLD1	2.14969				HTR2B	3.5554	MAMDC2	3.5223		PRR15L	3.12453	FAM174B	3.378
NLRC5	2.06649				ID4	2.14167				HMCN1	3.51686	CXCL12	3.51337		KCNE4	3.06427	STARD10	3.36207
NCAPG	2.05825				LRRN1	2.12515				FGL2	3.516	ADGRL4	3.5124		FBP1	3.06285	SHISA2	3.33376
BBOX1	2.04974				TTK	2.12062				TIMP4	3.49803	GALNT15	3.50807		LINC00993	3.04896	CYP2B7P	3.31764
ZBED2	2.04925				TCF7L1	2.11766				CAV1	3.4516	PCSK5	3.50663		SLC16A6	3.00728	ALDH3B2	3.27571
KIF14	2.0412				GGH	2.09993				GPAM	3.44818	PPARG	3.46419		TMC4	2.97949	ZNF703	3.26399
PMAIP1	2.03862				CRYAB	2.08904				EGR3	3.42814	GIMAP7	3.42936		COMP	2.9267	NQO1	3.23812
EGFL6	2.03723				NINL	2.07456				OLFML1	3.41494	CAV1	3.41408		CLGN	2.92215	NOSTRIN	3.20538
TOP2A	2.03191				NCAN	2.0711				GGTA1P	3.38406	THBS4	3.37781		LRG1	2.91811	AKR1D1	3.19555
XK	2.02602				EPHB3	2.06125				NDN	3.373	NDN	3.37446		CRIP1	2.89649	CYB5A	3.04892
POU2AF1	2.02207				PHGDH	2.04587				SPARCL1	3.35751	AOX1	3.36383		CAPN8	2.86944	ABAT	3.03208
E2F8	2.01837				PRKX	2.04326				P2RY14	3.34314	AKR1C2	3.34748		NQO1	2.82744	NTN4	3.00969
IRF1	2.011				PCAT6	2.04163				MFAP4	3.33069	PLIN4	3.33504		COL10A1	2.81822	ZG16B	3.0096
ANP32E	2.00851				ESRP1	2.03152				CLU	3.32852	ADAMTS5	3.31248		ANXA9	2.80691	KRT18	3.00904
CKS2	2.00707				FZD7	2.01868				C2orf40	3.31875	SELP	3.3088		PDZK1	2.79725	DHCR24	2.99895
CDCA8	2.00084				SLC26A2	2.00509				SERPINF1	3.31459	CH25H	3.30673		SERHL2	2.78232	GPD1L	2.99045
										GALNT15	3.31422	AKAP12	3.27965		CXXC5	2.78208	MSMB	2.99041
										MMRN2	3.30887	HMCN1	3.27467		ARMT1	2.76102	LRRC31	2.98457
										TCEAL7	3.30505	AGTR1	3.27232		HSPB1	2.74424	MUC1	2.93183
										ANGPTL1	3.28906	SPON1	3.25368		SYTL2	2.73905	LRG1	2.93089
										SPON1	3.24444	CIDEC	3.23045		SLC27A2	2.71879	FBP1	2.91613
										APOD	3.23806	FAT4	3.22592		ERBB4	2.70682	RND1	2.90497
										ADRB2	3.23331	CPXM1	3.22043		CLCA2	2.69653	FSIP1	2.86678
										LY96	3.22566	SPARCL1	3.19933		DHCR24	2.69518	CREB3L4	2.85866
										ADGRD1	3.21719	JAM2	3.19084		GPD1L	2.69046	ARMT1	2.84989
										PPARG	3.20609	MMRN2	3.17924		NPNT	2.68829	GHR	2.84851
										FSTL1	3.19304	ADGRD1	3.1748		TMC5	2.66723	SLC44A4	2.8377
										PCSK5	3.19232	LYVE1	3.1579		MUC1	2.64765	CAPN8	2.8331
										PLTP	3.19198	VGLL3	3.1363		TSPAN8	2.63856	REEP1	2.78973
										HSD17B11	3.17848	SCARA5	3.12326		SCGB2A2	2.63223	GALNT6	2.77176
										CH25H	3.16765	SLC19A3	3.1167		REEP1	2.61241	ACSS3	2.68732
										ZCCHC24	3.16675	PDGFRL	3.11446		ACADSB	2.58952	NPNT	2.67486
										C6	3.1618	SLIT3	3.10687		CREB3L4	2.5747	SLC27A2	2.65522
										SCGB2A2	3.16076	PLSCR4	3.1018		EFHD1	2.57094	ESRRG	2.63123
										C16orf54	3.14815	OLFML1	3.08672		PLAT	2.56495	MCCC2	2.61339
										SELP	3.13488	S1PR1	3.06102		TBC1D9	2.56085	BIK	2.59805
										SLIT2	3.10634	GGTA1P	3.06061		HMGCS2	2.50816	THRSP	2.58789
										MPEG1	3.10535	MME	3.0491		DEGS2	2.43838	MPV17L	2.58078
										FMO2	3.10064	P2RY14	3.04836		NOSTRIN	2.43657	ACADSB	2.57043
										COLEC12	3.0949	TFPI	3.04096		WWP1	2.43437	LIMA1	2.56562
										ALDH1A1	3.08535	COLEC12	3.02519		MPV17L	2.43228	SCGB1D2	2.56345
										THBS4	3.0688	ADRB2	3.02205		TNNT1	2.37315	HIST1H4H	2.56145
										SCN4B	3.06796	VSIG4	2.99877		SPDEF	2.36915	SLC39A6	2.55759
										RSPO3	3.06649	MAOA	2.99564		HIST1H4H	2.35202	ARFGEF3	2.5571
										VSIG4	3.06551	CLDN5	2.97778		ZBTB42	2.35038	KCNE4	2.55364
										VGLL3	3.06262	SCN4B	2.97428		ALDH3B2	2.34775	MB	2.53848
										SEMA3G	3.06177	PLA2G2A	2.96946		KRT8	2.34368	ACOX2	2.53711
										AOX1	3.06116	CLU	2.95671		FSIP1	2.34069	SPDEF	2.52988
										OMD	3.04226	GIMAP6	2.9547		SHROOM3	2.34045	ACOT4	2.52911
										AGTR1	3.03934	OMD	2.95327		HIST1H1C	2.33382	HGD	2.51499
										FAT4	3.03775	FHL1	2.93998		MCCC2	2.33312	COL10A1	2.51148
										JAM2	3.03543	PLPP1	2.93519		ACOX2	2.32664	CROT	2.50879
										SRGN	3.0221	LY96	2.93455		ABCA12	2.32294	COMP	2.50858
										CIDEC	3.02062	CCL19	2.92737		MB	2.31881	CLSTN2	2.48333
										CAVIN2	3.00571	FMO2	2.92411		SYT1	2.30622	GFRA1	2.47929
										FBLN1	2.99668	ALDH1A1	2.91548		MSMB	2.30047	PRLR	2.46838
										SLIT3	2.98337	WLS	2.90353		MSX2	2.29354	ASPN	2.46433
										FMOD	2.97698	EGR3	2.89779		POTEM	2.28808	ZBTB16	2.46086
										CPXM1	2.9658	RSPO3	2.88572		ABCC11	2.28076	ANXA9	2.45188
										FMO1	2.96006	FAM162B	2.88164		HIST2H2BE	2.26728	CYP4B1	2.44784
										GIMAP2	2.95334	PCK1	2.87258		FAM214A	2.26498	SYTL2	2.44035
										PDGFRL	2.94404	ZFPM2	2.87113		SLC44A4	2.2604	FAM214A	2.43421
										KCTD12	2.93992	CTSK	2.86867		ANKRD30A	2.25836	OMD	2.42669
										CPVL	2.93507	PLTP	2.8669		BIK	2.25726	MATN3	2.42597
										JCHAIN	2.93285	MCTP1	2.86268		GREB1	2.25713	TRIL	2.42321
										TNMD	2.93144	FGL2	2.85647		NTN4	2.24216	CERS6	2.41919
										FAM162B	2.92929	CDO1	2.83826		MATN3	2.23542	ZBTB42	2.41307
										MCTP1	2.92366	SERPINF1	2.826		ALOX15B	2.23186	REEP5	2.40382
										GEM	2.92181	ZCCHC24	2.82179		MRPS30	2.23052	DEGS2	2.3947
										GNG11	2.91565	GNG11	2.82116		SLC7A8	2.22973	EFHD1	2.38366
										CLIC2	2.91281	FSTL1	2.81632		CROT	2.22517	TMC4	2.37445
										LHFPL6	2.91016	KCTD12	2.81011		CYP4B1	2.22349	CERS4	2.37045
										SFRP2	2.89204	IGDCC4	2.78881		TTC8	2.22207	WWP1	2.3549
										PLSCR4	2.89159	HSD17B11	2.7815		TCEAL1	2.2172	FLRT3	2.34256
										S1PR1	2.88628	FBLN1	2.77823		LRBA	2.21683	ERBB4	2.33858
										GIMAP1	2.88106	ANGPTL1	2.77646		RND1	2.21144	CRIP1	2.33704
										CLDN5	2.86507	FOS	2.77513		PRLR	2.20247	STEAP4	2.32137
										CDH5	2.85581	C2orf40	2.74664		ACOT4	2.20137	SLC19A2	2.3182
										ZEB2	2.85465	FMOD	2.7412		BPIFB1	2.1957	SLC16A6	2.31594
										MEOX1	2.85379	MPEG1	2.73893		SYT17	2.19317	SLC9A3R1	2.3067
										COL15A1	2.84622	CD163	2.7328		TMEM45B	2.19003	DYNLRB2	2.30147
										MIR100HG	2.84516	NAP1L3	2.73114		DCXR	2.18931	SHROOM3	2.30039
										APOLD1	2.84039	GEM	2.7235		CERS6	2.18388	LRBA	2.29489
										ZNF423	2.8374	SLIT2	2.72133		CYB5A	2.16988	MAOA	2.2787
										ADGRF5	2.82534	NRN1	2.69975		ACSS3	2.16514	TPRG1	2.27557
										ACVR1C	2.81231	APOLD1	2.69603		MARVELD2	2.15839	BMPR1B	2.2715
										ZFPM2	2.81005	RASD1	2.69461		FLRT3	2.15556	GRP	2.26174
										MME	2.80932	GIMAP1	2.69411		LYPD6B	2.15393	OGN	2.25267
										PLA2G2A	2.80446	ECSCR	2.68875		SORD	2.15386	TCEAL1	2.24454
										CD163	2.8028	HOXD8	2.68552		ASPN	2.14736	TCEAL1	2.24454
										PDE2A	2.78801	HAS2	2.6827		TRIL	2.14716	TTC8	2.243
										PLIN4	2.7818	CES1	2.66125		ATP7B	2.14248	HIST1H2BC	2.24127
										CD69	2.78112	CPVL	2.65034		RAI2	2.13886	ATP7B	2.23693
										CTSK	2.76868	CD93	2.65015		IRX5	2.13089	MARVELD2	2.21447
										ECSCR	2.76751	ACVR1C	2.64486		ADRA2A	2.12986	HIST1H1C	2.20444
										TFPI	2.7674	NTN4	2.64273		ZNF652	2.12964	BPIFB1	2.19834
										LYVE1	2.76251	MIR100HG	2.62312		MAGED2	2.12554	SORD	2.17731
										FHL1	2.75677	HSD11B1	2.61322		MYO5C	2.1246	CXXC5	2.1689
										HAS2	2.73998	CD69	2.61203		RERG	2.12357	SYT17	2.16782
										WLS	2.73431	CDH5	2.61093		PNPLA4	2.12346	HSPB1	2.16721
										NRN1	2.72131	ECM2	2.60694		HIST1H2BC	2.11514	MAGED2	2.1506
										PCK1	2.72013	ZBTB16	2.60265		PGR	2.10996	TBC1D9	2.13671
										CD14	2.71725	RGL1	2.59787		NRIP1	2.10834	PLAT	2.113
										PTGDS	2.70949	FCN1	2.59626		C5orf30	2.09497	BLVRB	2.11241
										AKAP12	2.70948	ANKRD29	2.59092		HGD	2.08024	EPB41L5	2.10667
										PLPP1	2.70557	GIMAP2	2.58008		AP1M2	2.07754	PDZK1	2.0895
										EVI2A	2.70247	HAS1	2.56328		ARFGEF3	2.07526	SPOPL	2.08698
										OLFML3	2.69045	EPDR1	2.55916		VSTM2A	2.07477	C5orf30	2.07386
										MEOX2	2.68337	FMO1	2.55445		STEAP4	2.07249	SEMA3C	2.07171
										SCARA5	2.67057	C3	2.54626		REPS2	2.06933	SLC39A11	2.05593
										DAB2	2.66727	PEAR1	2.544		ESRRG	2.06399	CILP	2.05328
										GIMAP4	2.66665	SOX17	2.54306		STC2	2.05045	TCIM	2.03364
										CFI	2.66588	ABCA6	2.53619		THRSP	2.04833	DCXR	2.03122
										TMEM255A	2.65443	MEOX2	2.53581		REEP5	2.04526	RAI2	2.01396
										IGFBP4	2.64841	ZNF423	2.53452		SPOPL	2.04411	LINC01116	2.0009
										FBN1	2.64381	PTX3	2.53225		P4HTM	2.04307
										SLC19A3	2.64089	CFI	2.52942		RAB30	2.03781
										CAV2	2.61578	ZEB2	2.52927		LRRC31	2.03632
										GZMK	2.61131	PDE2A	2.52626		CERS4	2.02906
										CDO1	2.61069	LPAR1	2.52486		RAB17	2.02343
										DIPK1A	2.60172	PRICKLE2	2.4972		DYNLRB2	2.02032
										CD93	2.59106	NOSTRIN	2.49412		EPB41L5	2.01848
										RELN	2.58187	MAN1C1	2.49251		LINC01116	2.01601
										C3	2.5818	SFRP2	2.48885		GRP	2.01505
										DUSP6	2.57574	LIMA1	2.48806		SDC4	2.01422
										AQP1	2.57382	GYG2	2.48441		AKR1D1	2.01048
										ECM2	2.57127	STEAP1	2.48293		SLC39A11	2.0089
										SOX17	2.56723	TMEM255A	2.48049		SLC19A2	2.00702
										SELL	2.55574	GPR146	2.47079		SMIM22	2.00472
										PTX3	2.54575	CCDC178	2.46543		HSPA2	2.00366
										C1QB	2.53665	RELN	2.45445		BLVRB	2.00323
										CPE	2.53311	CAV2	2.44707		GATA3-AS1	2.00106
										MGLL	2.53224	TMEM132C	2.44423		GSE1	2.00039
										NAP1L3	2.5233	KCNJ8	2.43239
										IGDCC4	2.52179	RCAN2	2.43144
										RARRES2	2.52126	LHFPL6	2.42135
										EPDR1	2.5072	SELL	2.41648
										RGS18	2.50375	C16orf54	2.41324
										NTN4	2.50269	DAB2	2.41274
										CSF2RB	2.48606	PDGFD	2.40579
										PRICKLE2	2.485	LINC01140	2.39799
										ANKRD29	2.4724	APOD	2.39745
										CCDC69	2.46653	ANGPT1	2.3907
										EPB41L3	2.46575	EVI2A	2.38241
										RGL1	2.4657	RGS18	2.37752
										MS4A6A	2.46451	MMRN1	2.37327
										CLDN11	2.45712	PTGDS	2.37155
										PLPP3	2.45361	MICU3	2.37026
										PECAM1	2.4535	RBP7	2.36798
										LIFR	2.45343	STEAP4	2.36369
										MICU3	2.44716	FBN1	2.36329
										NNMT	2.43183	GZMK	2.36081
										LPAR1	2.43051	EPB41L3	2.35553
										PRRX1	2.42921	ANGPTL2	2.35451
										RNASE6	2.42579	CD14	2.35052
										HOXD8	2.42365	THSD7A	2.3469
										MAN1C1	2.42236	MEF2C	2.34608
										IL6	2.4202	NNMT	2.34369
										CD248	2.41803	ASPA	2.34288
										C1R	2.41641	MS4A4A	2.34066
										SPRY1	2.41225	MGLL	2.33693
										TM6SF1	2.41187	CHL1	2.33398
										MEF2C	2.40059	OLFML3	2.33304
										COX7A1	2.39434	LAMA2	2.33209
										MT1M	2.39299	HTRA1	2.32784
										TCF4	2.38619	FOXO1	2.31659
										PAMR1	2.38592	TWIST1	2.30791
										STEAP1	2.38496	LIFR	2.30777
										EVI2B	2.37707	CLEC2B	2.30553
										CLEC2B	2.3705	FMO3	2.30395
										ABCA6	2.36789	PRG4	2.30388
										NOSTRIN	2.3675	CCDC3	2.29862
										C1QA	2.36518	SPRY1	2.29354
										FBLN5	2.36052	TMTC1	2.28994
										NEXN	2.35788	FGF7P3	2.28957
										PEAR1	2.35144	TMEM119	2.28837
										PCOLCE	2.34997	AADAC	2.28752
										HCAR3	2.3452	TSHZ2	2.28673
										PDGFD	2.34227	C1R	2.2845
										SELE	2.34108	FBLN2	2.28351
										GLT8D2	2.33802	PAMR1	2.28209
										AADAC	2.33787	MS4A6A	2.27866
										KCNJ8	2.33745	IL6	2.27764
										FILIP1L	2.33578	APLNR	2.26894
										NID2	2.33172	PRSS23	2.26574
										GZMA	2.32557	KCNE4	2.25185
										THSD7A	2.32337	EMX2	2.25043
										FCN1	2.32037	LRCH2	2.24809
										LUM	2.31582	PTN	2.24703
										EMP3	2.31533	MT1M	2.24603
										ANGPTL2	2.3135	CLIC2	2.23271
										FCGR2B	2.31303	KLB	2.23081
										HOXA5	2.30984	CD248	2.22359
										MAOA	2.30558	NR3C1	2.22114
										CCDC3	2.30222	CPE	2.21163
										LIMA1	2.29917	HCAR3	2.20885
										CPED1	2.29588	FILIP1L	2.1997
										HLA-DPA1	2.29571	INMT	2.19741
										CCDC178	2.28238	THRSP	2.19555
										TMEM140	2.27921	CHSY3	2.1905
										ZBTB16	2.27743	BCHE	2.19027
										IL10RA	2.27551	GZMA	2.18769
										LINC01140	2.2754	LUM	2.18474
										PTPRC	2.27449	CLDN11	2.18344
										MS4A4A	2.26884	THBD	2.18244
										GPR183	2.26684	CCL18	2.18018
										PRG4	2.26674	PCOLCE	2.17533
										HTRA1	2.26641	AQP1	2.17485
										TMEM119	2.26508	CPED1	2.1663
										HSD11B1	2.2566	GIMAP4	2.16519
										LRRC32	2.25316	NEXN	2.16512
										RASD1	2.25014	RAI2	2.15958
										TSHZ2	2.24963	RAMP3	2.15788
										PRSS23	2.24662	CCDC69	2.15752
										HCLS1	2.24233	PALMD	2.15258
										ID3	2.23999	CSF2RB	2.14955
										TMEM132C	2.23939	TMEM140	2.14919
										HAS1	2.23863	LRRC32	2.14517
										IL6ST	2.23824	MAN1A1	2.14333
										HLA-DMA	2.23777	RUNDC3B	2.13975
										EMP1	2.23688	ITGBL1	2.13785
										TWIST1	2.23458	COX7A1	2.13549
										MS4A7	2.23351	RARRES2	2.13389
										RCAN2	2.23094	ANXA1	2.1325
										TMTC1	2.22289	RNASE6	2.13127
										MEST	2.21976	HOXA5	2.129
										CHL1	2.2146	P2RY13	2.12489
										MAN1A1	2.21109	CLSTN2	2.11996
										NR3C1	2.20913	CD34	2.11598
										GYG2	2.20735	SERPING1	2.11016
										C1orf162	2.20592	CASQ2	2.09783
										TXNIP	2.20574	DOCK11	2.09536
										CYTIP	2.20515	ADAM12	2.08509
										CHSY3	2.20483	IL6ST	2.08363
										FGF7P3	2.19377	EMP1	2.08328
										HLA-DRA	2.19096	DIPK1A	2.08201
										STEAP4	2.19016	ADGRF5	2.07722
										TM4SF18	2.18677	GFPT2	2.07379
										40787	2.18675	C1QB	2.07292
										P2RY13	2.18645	EVI2B	2.07114
										PTN	2.18564	GLT8D2	2.05877
										ACSL1	2.18377	TNFRSF1B	2.05488
										THBD	2.1809	CYYR1	2.05418
										IRF8	2.17791	LGMN	2.05002
										SPRY2	2.17684	DUSP6	2.04837
										DOCK11	2.17647	GPR171	2.04659
										MNDA	2.17593	SPRY2	2.04093
										LAMA2	2.17246	MEIS2	2.03934
										KAT2B	2.17174	SRGN	2.03908
										SCGB1D2	2.16685	C1QA	2.03799
										CLMP	2.16069	TM6SF1	2.03519
										GPR171	2.15457	SCUBE2	2.02703
										ASPA	2.1527	IRF8	2.0268
										C1S	2.14614	KAT2B	2.02609
										CYP1B1	2.1439	SEMA3C	2.02257
										ANGPT1	2.14235	EGFL6	2.02108
										FRMD6	2.14073	RBMS3	2.01089
										FMO3	2.13382	VWF	2.00819
										ITGBL1	2.13334	NID2	2.00542
										NAP1L5	2.13251	TM4SF18	2.00356
										MMRN1	2.13149
										ZFP36	2.13143
										RAI2	2.12767
										ACKR4	2.1255
										CES1	2.12521
										PROCR	2.12413
										CSF1R	2.11998
										APLNR	2.11682
										CREBL2	2.11647
										SNAI2	2.11291
										36951	2.11242
										GPR146	2.11124
										C1orf54	2.10238
										LGMN	2.09813
										PLAC8	2.09634
										RUNDC3B	2.09625
										PPP1R16B	2.09484
										LDB2	2.09407
										CELF2	2.09105
										SERPING1	2.09029
										SCUBE2	2.09027
										CD52	2.0898
										DDR2	2.08952
										CYYR1	2.08793
										SLC16A7	2.08709
										ANXA1	2.08585
										KLB	2.08235
										CCL8	2.08045
										CCL2	2.07875
										BCHE	2.0754
										SEMA3C	2.07513
										TRBC1	2.07438
										LRCH2	2.07388
										THRSP	2.07169
										FBLN2	2.06735
										MEIS2	2.06724
										NUAK1	2.06722
										GPRASP1	2.06508
										ASPN	2.06035
										CD34	2.05842
										TCIM	2.05538
										ADAM12	2.05473
										FOXO1	2.05281
										CTSC	2.04893
										SMIM3	2.04755
										GFPT2	2.04473
										S100A4	2.0446
										SAMHD1	2.04453
										MN1	2.04394
										BHMT2	2.0435
										ITGA1	2.04324
										SUCNR1	2.04079
										EPS8	2.03979
										RBMS3	2.03866
										HEG1	2.03344
										PALMD	2.03325
										TNFRSF17	2.03149
										CCR1	2.03015
										RBP7	2.02887
										BNC2	2.02787
										EGFL6	2.02587
										SLFN11	2.02545
										EFEMP2	2.02432
										VWF	2.0202
										IL7R	2.01733
										CARD6	2.01691
										RAMP3	2.01631
										CCL18	2.01471
										EMX2	2.01404
										INMT	2.01244
										TYROBP	2.01085
										TNFRSF1B	2.01076
										ADAMTS1	2.00773
										GMFG	2.00624
										KLF4	2.00508
										FYN	2.00438
										TNN	2.0021
										CASQ2	2.00149
